# Supplementary material for: In vitro RNA-seq-based toxicogenomics assessment shows reduced biological effect of tobacco heating products when compared to cigarette smoke
Source: Sci Rep. 2018 Feb 5;8:1145. doi: 10.1038/s41598-018-19627-0 (PMC5799303; doi:10.1038/s41598-018-19627-0)
Supplement: Supplementary file 2 — Supplementary Table S13 [file 41598_2018_19627_MOESM2_ESM.xls]

## Sheet: Supp Table S13 Keys
Supplementary Table S13 series : Complete 131 SA Bioscience geneset enrichment data for genes significant at pFDR<0.05 and FC>[1.5] in at least one treatment.
Genesets Table terms:	Keys:
Probe ID	Gene Ensembl ID number
Symbol	Gene name (abbreviation)
Description	Gene name (full)
Chrom	Chromosome with the gene
Chromosome location	position on chromosome
Pathway ID	KEGG ID (http://www.genome.jp/kegg/pathway.html)
PathDesc	Pathway descriptor
Abundance	RNA abundance based on average count from all samples
001_T3R4F_24.Sham_24	3R4F 1/30 vs air at 24hrs
002_T3R4F_48.Sham_48	3R4F 1/30 vs air at 48hrs
003_T3R4F.Sham	3R4F 1/30 vs air adjusted for time
004_THD24T_24.Sham_24	THS 1/5 vs air at 24hrs
005_THD24T_48.Sham_48	THS 1/5 vs air at 48hrs
006_THD24T.Sham	THS 1/5 vs air adjusted for time
007_THP10T_24.Sham_24	THP1.0 vs air at 24hrs
008_THP10T_48.Sham_48	THP1.0 vs air at 48hrs
009_THP10T.Sham	THP1.0 vs air adjusted for time

## Sheet: 1_Adipogenesis
ProbeID	Symbol	Description	EntrezID	Chrom	ChromLoc	PathwayID	PathDesc	AvRds	001_T3R4F_24.Sham_24	002_T3R4F_48.Sham_48	003_T3R4F.Sham	004_THD24T_24.Sham_24	005_THD24T_48.Sham_48	006_THD24T.Sham	007_THP10T_24.Sham_24	008_THP10T_48.Sham_48	009_THP10T.Sham
ENSG00000124762	CDKN1A	cyclin dependent kinase inhibitor 1A	1026	6	36676459; 36676489; 36676536; 36678678; 36678709	04012, 04066, 04068, 04110, 04115, 04151, 04921, 05160, 05161, 05166, 05169, 05200, 05202, 05203, 05205, 05206, 05214, 05215, 05218, 05219, 05220	ErbB signaling pathway, HIF-1 signaling pathway, FoxO signaling pathway, Cell cycle, p53 signaling pathway, PI3K-Akt signaling pathway, Oxytocin signaling pathway, Hepatitis C, Hepatitis B, HTLV-I infection, Epstein-Barr virus infection, Pathways in cancer, Transcriptional misregulation in cancer, Viral carcinogenesis, Proteoglycans in cancer, MicroRNAs in cancer, Glioma, Prostate cancer, Melanom…	8095	0.881	1.136	1.02	0.176	0.047	0.113	0.005	0.095	0.05
ENSG00000160789	LMNA	lamin A/C	4000	1	156082545; 156114669; 156126116	05410, 05412, 05414	Hypertrophic cardiomyopathy (HCM), Arrhythmogenic right ventricular cardiomyopathy (ARVC), Dilated cardiomyopathy	3823	0.705	0.629	0.664	0.128	0.096	0.112	0.055	0.056	0.056
ENSG00000136826	KLF4	Kruppel like factor 4	9314	9	107484851; 107484856	04550	Signaling pathways regulating pluripotency of stem cells	998	0.981	1.024	1.003	0.369	0.477	0.422	0.134	0.11	0.122
ENSG00000162337	LRP5	LDL receptor related protein 5	4041	11	68312608	04310	Wnt signaling pathway	908	0.837	0.913	0.877	0.184	0.243	0.213	-0.031	-0.028	-0.03
ENSG00000109819	PPARGC1A	PPARG coactivator 1 alpha	10891	4	23792020	04152, 04910, 04920, 04922, 05016	AMPK signaling pathway, Insulin signaling pathway, Adipocytokine signaling pathway, Glucagon signaling pathway, Huntington's disease	490	-0.987	-1.988	-1.506	-0.103	-0.097	-0.1	-0.02	-0.037	-0.028
ENSG00000107984	DKK1	dickkopf WNT signaling pathway inhibitor 1	22943	10	52314280	04310	Wnt signaling pathway	136	1.21	1.599	1.406	0.186	0.341	0.26	0.12	0.38	0.246
ENSG00000127528	KLF2	Kruppel like factor 2	10365	19	16324825	04068	FoxO signaling pathway	112	1.575	1.603	1.589	0.607	0.615	0.611	0.411	0.411	0.411
ENSG00000104332	SFRP1	secreted frizzled related protein 1	6422	8	41261956	04310	Wnt signaling pathway	59	-1.46	-1.54	-1.501	-0.085	-0.248	-0.163	0.031	0.127	0.078
ENSG00000176692	FOXC2	forkhead box C2	2303	16	86567250	#N/A	#N/A	18	-0.877	-0.357	-0.618	-0.471	0.132	-0.184	-0.409	0.142	-0.142
ENSG00000110092	CCND1	cyclin D1	595	11	69641104	04068, 04110, 04115, 04151, 04152, 04310, 04390, 04510, 04630, 04917, 04919, 04921, 05161, 05162, 05166, 05200, 05203, 05205, 05206, 05210, 05212, 05213, 05214, 05215, 05216, 05218, 05219, 05220, 05221, 05222, 05223, 05416	FoxO signaling pathway, Cell cycle, p53 signaling pathway, PI3K-Akt signaling pathway, AMPK signaling pathway, Wnt signaling pathway, Hippo signaling pathway, Focal adhesion, Jak-STAT signaling pathway, Prolactin signaling pathway, Thyroid hormone signaling pathway, Oxytocin signaling pathway, Hepatitis B, Measles, HTLV-I infection, Pathways in cancer, Viral carcinogenesis, Proteoglycans in cance…	6138	0.174	0.753	0.489	0.039	0.071	0.055	-0.029	0.1	0.036
ENSG00000185950	IRS2	insulin receptor substrate 2	8660	13	109753836	04022, 04068, 04152, 04910, 04920, 04930, 04932, 05206	cGMP-PKG signaling pathway, FoxO signaling pathway, AMPK signaling pathway, Insulin signaling pathway, Adipocytokine signaling pathway, Type II diabetes mellitus, Non-alcoholic fatty liver disease (NAFLD), MicroRNAs in cancer	801	0.419	0.719	0.577	0.333	0.57	0.447	0.4	0.288	0.345
ENSG00000076555	ACACB	acetyl-CoA carboxylase beta	32	12	109139396	00061, 00620, 00640, 04152, 04910, 04920, 04922	Fatty acid biosynthesis, Pyruvate metabolism, Propanoate metabolism, AMPK signaling pathway, Insulin signaling pathway, Adipocytokine signaling pathway, Glucagon signaling pathway	697	-0.425	-0.643	-0.539	0.033	0.026	0.03	-0.005	-0.066	-0.035
ENSG00000112033	PPARD	peroxisome proliferator activated receptor delta	5467	6	35342557	03320, 04310, 05200, 05221	PPAR signaling pathway, Wnt signaling pathway, Pathways in cancer, Acute myeloid leukemia	287	0.456	0.612	0.536	0.18	0.209	0.194	0.141	0.018	0.081
ENSG00000111186	WNT5B	Wnt family member 5B	81029	12	1617055; 1629245	04310, 04340, 04390, 04550, 04916, 05166, 05200, 05205, 05217	Wnt signaling pathway, Hedgehog signaling pathway, Hippo signaling pathway, Signaling pathways regulating pluripotency of stem cells, Melanogenesis, HTLV-I infection, Pathways in cancer, Proteoglycans in cancer, Basal cell carcinoma	192	-0.53	-1.108	-0.823	0.104	-0.119	-0.003	0.15	-0.063	0.046
ENSG00000113578	FGF1	fibroblast growth factor 1	2246	5	142592177	04010, 04014, 04015, 04151, 04390, 04810, 05200, 05218	MAPK signaling pathway, Ras signaling pathway, Rap1 signaling pathway, PI3K-Akt signaling pathway, Hippo signaling pathway, Regulation of actin cytoskeleton, Pathways in cancer, Melanoma	178	-0.907	-1.547	-1.231	0.282	-0.193	0.055	0.024	-0.01	0.007
ENSG00000125845	BMP2	bone morphogenetic protein 2	650	20	6768097	04060, 04340, 04350, 04390, 04550, 05200, 05217	Cytokine-cytokine receptor interaction, Hedgehog signaling pathway, TGF-beta signaling pathway, Hippo signaling pathway, Signaling pathways regulating pluripotency of stem cells, Pathways in cancer, Basal cell carcinoma	162	0.36	0.701	0.532	0.084	0.239	0.158	0.09	0.088	0.089
ENSG00000122877	EGR2	early growth response 2	1959	10	62811995	05161, 05166, 05203	Hepatitis B, HTLV-I infection, Viral carcinogenesis	138	-0.302	-1.723	-1.02	0.125	-0.437	-0.144	0.444	-0.131	0.164
ENSG00000197766	CFD	complement factor D	1675	19	38538; 859658	04610, 05150	Complement and coagulation cascades, Staphylococcus aureus infection	120	-0.369	-0.886	-0.631	0.066	-0.202	-0.062	0.254	0.019	0.14
ENSG00000101412	E2F1	E2F transcription factor 1	1869	20	33675485	04110, 05161, 05166, 05200, 05206, 05212, 05214, 05215, 05218, 05219, 05220, 05222, 05223	Cell cycle, Hepatitis B, HTLV-I infection, Pathways in cancer, MicroRNAs in cancer, Pancreatic cancer, Glioma, Prostate cancer, Melanoma, Bladder cancer, Chronic myeloid leukemia, Small cell lung cancer, Non-small cell lung cancer	37	-0.434	-0.622	-0.528	0.279	0.061	0.175	0.049	-0.019	0.016
ENSG00000181856	SLC2A4	solute carrier family 2 member 4	6517	17	7281734	04068, 04152, 04910, 04920, 04930	FoxO signaling pathway, AMPK signaling pathway, Insulin signaling pathway, Adipocytokine signaling pathway, Type II diabetes mellitus	27	-0.138	-0.836	-0.488	-0.103	-0.222	-0.16	-0.151	-0.356	-0.251
ENSG00000138685	FGF2	fibroblast growth factor 2	2247	4	122826707	04010, 04014, 04015, 04151, 04550, 04810, 05200, 05205, 05218	MAPK signaling pathway, Ras signaling pathway, Rap1 signaling pathway, PI3K-Akt signaling pathway, Signaling pathways regulating pluripotency of stem cells, Regulation of actin cytoskeleton, Pathways in cancer, Proteoglycans in cancer, Melanoma	8	1.452	1.689	1.571	0.424	0.124	0.281	0.643	0.249	0.451
ENSG00000154342	WNT3A	Wnt family member 3A	89780	1	228007021	04310, 04340, 04390, 04550, 04916, 05166, 05200, 05205, 05206, 05217	Wnt signaling pathway, Hedgehog signaling pathway, Hippo signaling pathway, Signaling pathways regulating pluripotency of stem cells, Melanogenesis, HTLV-I infection, Pathways in cancer, Proteoglycans in cancer, MicroRNAs in cancer, Basal cell carcinoma	6	-0.706	-1.991	-1.35	-0.17	-0.063	-0.119	-0.175	-0.423	-0.296

## Sheet: 2_Allergy_and_Asthma
ProbeID	Symbol	Description	EntrezID	Chrom	ChromLoc	PathwayID	PathDesc	AvRds	001_T3R4F_24.Sham_24	002_T3R4F_48.Sham_48	003_T3R4F.Sham	004_THD24T_24.Sham_24	005_THD24T_48.Sham_48	006_THD24T.Sham	007_THP10T_24.Sham_24	008_THP10T_48.Sham_48	009_THP10T.Sham
ENSG00000091181	IL5RA	interleukin 5 receptor subunit alpha	3568	3	3066323; 3090172; 3091809	04060, 04630, 04640	Cytokine-cytokine receptor interaction, Jak-STAT signaling pathway, Hematopoietic cell lineage	1968	-0.672	-0.793	-0.737	-0.218	-0.19	-0.205	-0.069	-0.043	-0.056
ENSG00000143365	RORC	RAR related orphan receptor C	6097	1	151806070	04710, 05321	Circadian rhythm, Inflammatory bowel disease (IBD)	508	-1.475	-1.307	-1.388	-0.059	-0.035	-0.048	0.08	0	0.041
ENSG00000105329	TGFB1	transforming growth factor beta 1	7040	19	41330322	04010, 04060, 04068, 04110, 04144, 04350, 04380, 04390, 04672, 04932, 05140, 05142, 05144, 05145, 05146, 05152, 05161, 05166, 05200, 05205, 05210, 05211, 05212, 05220, 05321, 05323, 05410, 05414	MAPK signaling pathway, Cytokine-cytokine receptor interaction, FoxO signaling pathway, Cell cycle, Endocytosis, TGF-beta signaling pathway, Osteoclast differentiation, Hippo signaling pathway, Intestinal immune network for IgA production, Non-alcoholic fatty liver disease (NAFLD), Leishmaniasis, Chagas disease (American trypanosomiasis), Malaria, Toxoplasmosis, Amoebiasis, Tuberculosis, Hepatiti…	122	0.657	1.12	0.891	0.186	0.478	0.326	0.221	0.053	0.139
ENSG00000133110	POSTN	periostin	10631	13	37562581	#N/A	#N/A	95	-1.979	-2.376	-2.179	-0.817	-0.137	-0.492	-0.625	0.598	-0.029
ENSG00000157404	KIT	KIT proto-oncogene receptor tyrosine kinase	3815	4	54657927	04014, 04015, 04060, 04144, 04151, 04640, 04916, 05200, 05221, 05230	Ras signaling pathway, Rap1 signaling pathway, Cytokine-cytokine receptor interaction, Endocytosis, PI3K-Akt signaling pathway, Hematopoietic cell lineage, Melanogenesis, Pathways in cancer, Acute myeloid leukemia, Central carbon metabolism in cancer	63	-1.293	-1.828	-1.563	-0.13	0.065	-0.037	0.117	-0.012	0.054
ENSG00000102970	CCL17	C-C motif chemokine ligand 17	6361	16	57404766	04060, 04062	Cytokine-cytokine receptor interaction, Chemokine signaling pathway	46	-0.798	0.251	-0.269	-0.308	0.254	-0.039	-0.137	0.293	0.073
ENSG00000108691	CCL2	C-C motif chemokine ligand 2	6347	17	34255276	04060, 04062, 04621, 04668, 05142, 05144, 05164, 05168, 05323	Cytokine-cytokine receptor interaction, Chemokine signaling pathway, NOD-like receptor signaling pathway, TNF signaling pathway, Chagas disease (American trypanosomiasis), Malaria, Influenza A, Herpes simplex infection, Rheumatoid arthritis	37	-1.642	-1.96	-1.802	0.322	-0.217	0.064	-0.007	0.118	0.054
ENSG00000115602	IL1RL1	interleukin 1 receptor like 1	9173	2	102311501; 102337249	#N/A	#N/A	29	3.282	3.209	3.246	0.219	0.639	0.419	0.131	0.164	0.147
ENSG00000117586	TNFSF4	tumor necrosis factor superfamily member 4	7292	1	173183730	04060	Cytokine-cytokine receptor interaction	18	-0.748	-0.587	-0.667	-0.022	-0.314	-0.161	0.045	-0.168	-0.058
ENSG00000006606	CCL26	C-C motif chemokine ligand 26	10344	7	75769523	04060, 04062	Cytokine-cytokine receptor interaction, Chemokine signaling pathway	17	1.408	0.327	0.868	0.198	0.643	0.41	-0.05	0.011	-0.021
ENSG00000271503	CCL5	C-C motif chemokine ligand 5	6352	17	106023; 35871490	04060, 04062, 04620, 04621, 04623, 04668, 05020, 05120, 05142, 05164, 05168, 05323	Cytokine-cytokine receptor interaction, Chemokine signaling pathway, Toll-like receptor signaling pathway, NOD-like receptor signaling pathway, Cytosolic DNA-sensing pathway, TNF signaling pathway, Prion diseases, Epithelial cell signaling in Helicobacter pylori infection, Chagas disease (American trypanosomiasis), Influenza A, Herpes simplex infection, Rheumatoid arthritis	5	-1.456	0.682	-0.382	-1.308	0.446	-0.47	-0.683	0.17	-0.268
ENSG00000100985	MMP9	matrix metallopeptidase 9	4318	20	46008907	04668, 04670, 04915, 05161, 05200, 05202, 05205, 05206, 05219	TNF signaling pathway, Leukocyte transendothelial migration, Estrogen signaling pathway, Hepatitis B, Pathways in cancer, Transcriptional misregulation in cancer, Proteoglycans in cancer, MicroRNAs in cancer, Bladder cancer	934	0.141	1.734	0.981	0.082	0.955	0.504	-0.204	0.476	0.131
ENSG00000215182	MUC5AC	mucin 5AC, oligomeric mucus/gel-forming	4586	11	1157952	#N/A	#N/A	49	0.657	2.719	1.693	-0.467	0.692	0.086	-0.165	-0.094	-0.13
ENSG00000168811	IL12A	interleukin 12A	3592	3	159988835	04060, 04620, 04622, 04630, 04940, 05133, 05134, 05140, 05142, 05143, 05144, 05145, 05146, 05152, 05162, 05164, 05168, 05321, 05330	Cytokine-cytokine receptor interaction, Toll-like receptor signaling pathway, RIG-I-like receptor signaling pathway, Jak-STAT signaling pathway, Type I diabetes mellitus, Pertussis, Legionellosis, Leishmaniasis, Chagas disease (American trypanosomiasis), African trypanosomiasis, Malaria, Toxoplasmosis, Amoebiasis, Tuberculosis, Measles, Influenza A, Herpes simplex infection, Inflammatory bowel di…	49	-0.43	-0.718	-0.575	-0.267	-0.182	-0.227	-0.023	-0.04	-0.031
ENSG00000164400	CSF2	colony stimulating factor 2	1437	5	132073791	04060, 04630, 04640, 04650, 04660, 04664, 04668, 05132, 05146, 05166, 05202, 05323	Cytokine-cytokine receptor interaction, Jak-STAT signaling pathway, Hematopoietic cell lineage, Natural killer cell mediated cytotoxicity, T cell receptor signaling pathway, Fc epsilon RI signaling pathway, TNF signaling pathway, Salmonella infection, Amoebiasis, HTLV-I infection, Transcriptional misregulation in cancer, Rheumatoid arthritis	21	0.838	0.863	0.851	-0.661	-0.722	-0.69	-0.642	0.026	-0.318
ENSG00000056736	IL17RB	interleukin 17 receptor B	55540	3	53846549	04060	Cytokine-cytokine receptor interaction	20	-0.34	-0.742	-0.541	0.275	-0.212	0.044	-0.413	0.122	-0.154
ENSG00000163600	ICOS	inducible T-cell costimulator	29851	2	203936747	04514, 04660, 04672, 05340	Cell adhesion molecules (CAMs), T cell receptor signaling pathway, Intestinal immune network for IgA production, Primary immunodeficiency	14	1.071	2.128	1.599	0.676	0.543	0.612	-0.069	0.815	0.36
ENSG00000133048	CHI3L1	chitinase 3 like 1	1116	1	203178930	#N/A	#N/A	13	-0.507	-1.403	-0.954	-0.415	-0.391	-0.404	-0.338	0.04	-0.155
ENSG00000102962	CCL22	C-C motif chemokine ligand 22	6367	16	57358782	04060, 04062	Cytokine-cytokine receptor interaction, Chemokine signaling pathway	10	0.888	1.366	1.127	0.36	0.041	0.208	0.403	0.15	0.28

## Sheet: 3_Alzheimers_Disease
ProbeID	Symbol	Description	EntrezID	Chrom	ChromLoc	PathwayID	PathDesc	AvRds	001_T3R4F_24.Sham_24	002_T3R4F_48.Sham_48	003_T3R4F.Sham	004_THD24T_24.Sham_24	005_THD24T_48.Sham_48	006_THD24T.Sham	007_THP10T_24.Sham_24	008_THP10T_48.Sham_48	009_THP10T.Sham
ENSG00000120885	CLU	clusterin	1191	8	27596916	#N/A	#N/A	8431	-0.589	-0.701	-0.65	0.125	0.131	0.128	0.14	0.068	0.104
ENSG00000115008	IL1A	interleukin 1 alpha	3552	2	112773914	04010, 04060, 04210, 04380, 04640, 04932, 04940, 05020, 05132, 05133, 05140, 05152, 05162, 05164, 05321, 05323, 05332	MAPK signaling pathway, Cytokine-cytokine receptor interaction, Apoptosis, Osteoclast differentiation, Hematopoietic cell lineage, Non-alcoholic fatty liver disease (NAFLD), Type I diabetes mellitus, Prion diseases, Salmonella infection, Pertussis, Leishmaniasis, Tuberculosis, Measles, Influenza A, Inflammatory bowel disease (IBD), Rheumatoid arthritis, Graft-versus-host disease	984	2.511	2.867	2.698	0.822	0.738	0.782	0.01	0.398	0.201
ENSG00000166313	APBB1	amyloid beta precursor protein binding family B member 1	322	11	6395123	05010	Alzheimer's disease	387	-0.827	-0.804	-0.815	0.047	-0.089	-0.018	-0.031	0.011	-0.011
ENSG00000157193	LRP8	LDL receptor related protein 8	7804	1	53242369	#N/A	#N/A	229	1.048	0.902	0.974	0.195	0.075	0.137	-0.041	0.155	0.055
ENSG00000104368	PLAT	plasminogen activator, tissue type	5327	8	42174717	04610, 05202	Complement and coagulation cascades, Transcriptional misregulation in cancer	142	2.193	1.711	1.95	0.181	0.025	0.106	0.136	0.04	0.089
ENSG00000130203	APOE	apolipoprotein E	348	19	44905748; 44906020; 44906400	05010	Alzheimer's disease	132	-1.037	-1.595	-1.319	-0.207	-0.193	-0.2	-0.142	0.149	0
ENSG00000176697	BDNF	brain derived neurotrophic factor	627	11	27654894	04010, 04024, 04722, 05016, 05030, 05034	MAPK signaling pathway, cAMP signaling pathway, Neurotrophin signaling pathway, Huntington's disease, Cocaine addiction, Alcoholism	49	-0.892	-1.236	-1.065	-0.15	-0.075	-0.114	0.041	-0.217	-0.085
ENSG00000107282	APBA1	amyloid beta precursor protein binding family A member 1	320	9	976; 69427532	#N/A	#N/A	14	-1.216	-1.092	-1.154	-0.456	0.265	-0.113	0.031	0.382	0.202
ENSG00000164733	CTSB	cathepsin B	1508	8	11842524	04142, 04612	Lysosome, Antigen processing and presentation	20331	-0.261	-0.628	-0.461	0.11	0.106	0.108	-0.003	0.083	0.04
ENSG00000122861	PLAU	plasminogen activator, urokinase	5328	10	73911100	04064, 04610, 05202, 05205, 05206	NF-kappa B signaling pathway, Complement and coagulation cascades, Transcriptional misregulation in cancer, Proteoglycans in cancer, MicroRNAs in cancer	1305	0.447	1.537	1.028	-0.031	0.233	0.097	-0.194	0.407	0.104
ENSG00000100490	CDKL1	cyclin dependent kinase like 1	8814	14	50329590; 50331925	#N/A	#N/A	733	-0.535	-0.819	-0.684	-0.125	0.039	-0.046	0.012	-0.026	-0.007
ENSG00000078018	MAP2	microtubule associated protein 2	4133	2	209424046; 209579678	#N/A	#N/A	312	-0.428	-0.637	-0.535	-0.205	0.039	-0.088	0.032	-0.037	-0.002
ENSG00000154229	PRKCA	protein kinase C alpha	5578	17	66302807	04010, 04012, 04014, 04015, 04020, 04066, 04070, 04071, 04150, 04151, 04261, 04270, 04310, 04370, 04510, 04530, 04540, 04650, 04664, 04666, 04670, 04713, 04720, 04723, 04724, 04725, 04726, 04727, 04728, 04730, 04750, 04911, 04912, 04916, 04918, 04919, 04921, 04960, 04961, 04970, 04971, 04972, 05031, 05032, 05110, 05130, 05143, 05146, 05161, 05164, 05200, 05205, 05206, 05214, 05223, 05231	MAPK signaling pathway, ErbB signaling pathway, Ras signaling pathway, Rap1 signaling pathway, Calcium signaling pathway, HIF-1 signaling pathway, Phosphatidylinositol signaling system, Sphingolipid signaling pathway, mTOR signaling pathway, PI3K-Akt signaling pathway, Adrenergic signaling in cardiomyocytes, Vascular smooth muscle contraction, Wnt signaling pathway, VEGF signaling pathway, Focal …	69	-0.456	-0.761	-0.61	0.015	0.204	0.105	0.214	-0.039	0.091
ENSG00000168243	GNG4	G protein subunit gamma 4	2786	1	235547684	04014, 04062, 04151, 04713, 04723, 04724, 04725, 04726, 04727, 04728, 05032, 05034, 05200	Ras signaling pathway, Chemokine signaling pathway, PI3K-Akt signaling pathway, Circadian entrainment, Retrograde endocannabinoid signaling, Glutamatergic synapse, Cholinergic synapse, Serotonergic synapse, GABAergic synapse, Dopaminergic synapse, Morphine addiction, Alcoholism, Pathways in cancer	20	0.574	0.84	0.706	0.046	0.49	0.258	0.439	0.428	0.434

## Sheet: 4_Amino_Acid_Metabolism_I
ProbeID	Symbol	Description	EntrezID	Chrom	ChromLoc	PathwayID	PathDesc	AvRds	001_T3R4F_24.Sham_24	002_T3R4F_48.Sham_48	003_T3R4F.Sham	004_THD24T_24.Sham_24	005_THD24T_48.Sham_48	006_THD24T.Sham	007_THP10T_24.Sham_24	008_THP10T_48.Sham_48	009_THP10T.Sham
ENSG00000138061	CYP1B1	cytochrome P450 family 1 subfamily B member 1	1545	2	38067602	00140, 00380, 00980, 04913, 05204, 05206	Steroid hormone biosynthesis, Tryptophan metabolism, Metabolism of xenobiotics by cytochrome P450, Ovarian steroidogenesis, Chemical carcinogenesis, MicroRNAs in cancer	7374	4.749	4.905	4.833	1.284	1.426	1.353	0.22	0.381	0.3
ENSG00000166165	CKB	creatine kinase B	1152	14	103519657	00330	Arginine and proline metabolism	2963	-0.608	-0.659	-0.636	-0.032	0.01	-0.012	0.052	-0.038	0.007
ENSG00000007171	NOS2	nitric oxide synthase 2	4843	17	27756765	00330, 04020, 04066, 04146, 05132, 05133, 05140, 05142, 05145, 05146, 05152, 05200, 05222	Arginine and proline metabolism, Calcium signaling pathway, HIF-1 signaling pathway, Peroxisome, Salmonella infection, Pertussis, Leishmaniasis, Chagas disease (American trypanosomiasis), Toxoplasmosis, Amoebiasis, Tuberculosis, Pathways in cancer, Small cell lung cancer	2517	-1.843	-2.888	-2.406	0.155	-0.236	-0.034	0.186	-0.085	0.051
ENSG00000115758	ODC1	ornithine decarboxylase 1	4953	2	10440370	00330, 00480	Arginine and proline metabolism, Glutathione metabolism	1379	1.351	1.211	1.276	0.387	0.247	0.319	0.156	0.213	0.185
ENSG00000115919	KYNU	kynureninase	8942	2	142877625	00380	Tryptophan metabolism	1081	1.003	1.153	1.083	-0.016	0.015	-0.001	-0.104	-0.012	-0.059
ENSG00000100033	PRODH	proline dehydrogenase 1	5625	22	138078; 18912773	00330	Arginine and proline metabolism	582	-0.708	-1.006	-0.864	-0.03	-0.069	-0.049	-0.007	-0.084	-0.045
ENSG00000081181	ARG2	arginase 2	384	14	67619861	00330, 05146	Arginine and proline metabolism, Amoebiasis	184	0.679	0.573	0.625	0.078	0.046	0.063	0.044	-0.1	-0.026
ENSG00000151224	MAT1A	methionine adenosyltransferase 1A	4143	10	80271819	00270	Cysteine and methionine metabolism	171	-0.598	-0.476	-0.536	-0.269	-0.046	-0.163	-0.076	0.03	-0.024
ENSG00000138356	AOX1	aldehyde oxidase 1	316	2	200586007	00280, 00350, 00380, 00750, 00760, 00830, 00982	Valine, leucine and isoleucine degradation, Tyrosine metabolism, Tryptophan metabolism, Vitamin B6 metabolism, Nicotinate and nicotinamide metabolism, Retinol metabolism, Drug metabolism - cytochrome P450	100	1.328	1.185	1.256	0.005	0.268	0.131	-0.075	0.217	0.067
ENSG00000130005	GAMT	guanidinoacetate N-methyltransferase	2593	19	1397025; 1397810	00260, 00330	Glycine, serine and threonine metabolism, Arginine and proline metabolism	79	-0.802	-0.31	-0.554	0	0.029	0.014	0.035	0.05	0.042
ENSG00000069535	MAOB	monoamine oxidase B	4129	X	43766609	00260, 00330, 00340, 00350, 00360, 00380, 00982, 04726, 04728, 05030, 05031, 05034	Glycine, serine and threonine metabolism, Arginine and proline metabolism, Histidine metabolism, Tyrosine metabolism, Phenylalanine metabolism, Tryptophan metabolism, Drug metabolism - cytochrome P450, Serotonergic synapse, Dopaminergic synapse, Cocaine addiction, Amphetamine addiction, Alcoholism	76	-0.933	-0.118	-0.522	-0.172	0.215	0.013	-0.259	0.362	0.043
ENSG00000116761	CTH	cystathionine gamma-lyase	1491	1	70411217	00260, 00270, 00450	Glycine, serine and threonine metabolism, Cysteine and methionine metabolism, Selenocompound metabolism	50	0.896	1.001	0.949	-0.003	-0.119	-0.058	-0.094	-0.053	-0.074
ENSG00000116771	AGMAT	agmatinase	79814	1	15571698	00330	Arginine and proline metabolism	18	1.194	0.929	1.062	0.271	0.391	0.328	0.069	0.243	0.154
ENSG00000115419	GLS	glutaminase	2744	2	190880820	00250, 00330, 00471, 04724, 04727, 04964, 05206, 05230	Alanine, aspartate and glutamate metabolism, Arginine and proline metabolism, D-Glutamine and D-glutamate metabolism, Glutamatergic synapse, GABAergic synapse, Proximal tubule bicarbonate reclamation, MicroRNAs in cancer, Central carbon metabolism in cancer	1525	-0.253	-0.622	-0.451	-0.05	-0.214	-0.13	-0.093	-0.005	-0.049
ENSG00000131203	IDO1	indoleamine 2,3-dioxygenase 1	3620	8	39913808	00380, 05143	Tryptophan metabolism, African trypanosomiasis	101	0.762	1.411	1.09	-0.481	0.059	-0.223	-0.341	-0.026	-0.188
ENSG00000117009	KMO	kynurenine 3-monooxygenase	8564	1	241532133	00380	Tryptophan metabolism	49	0.161	1.135	0.652	-0.015	0.204	0.089	-0.277	0.221	-0.035
ENSG00000021826	CPS1	carbamoyl-phosphate synthase 1	1373	2	210477681; 210556598; 210593354	00250, 00330, 00910	Alanine, aspartate and glutamate metabolism, Arginine and proline metabolism, Nitrogen metabolism	26	-0.316	-0.735	-0.526	-0.107	-0.344	-0.22	-0.024	0.008	-0.008
ENSG00000160200	CBS	cystathionine-beta-synthase	875	21	6444868; 43053190	00260, 00270	Glycine, serine and threonine metabolism, Cysteine and methionine metabolism	13	-0.438	0.258	-0.091	-1.002	-0.55	-0.787	-0.881	-0.273	-0.586

## Sheet: 5_Amino_Acid_Metabolism_II
ProbeID	Symbol	Description	EntrezID	Chrom	ChromLoc	PathwayID	PathDesc	AvRds	001_T3R4F_24.Sham_24	002_T3R4F_48.Sham_48	003_T3R4F.Sham	004_THD24T_24.Sham_24	005_THD24T_48.Sham_48	006_THD24T.Sham	007_THP10T_24.Sham_24	008_THP10T_48.Sham_48	009_THP10T.Sham
ENSG00000023330	ALAS1	5'-aminolevulinate synthase 1	211	3	52198082	00260, 00860	Glycine, serine and threonine metabolism, Porphyrin and chlorophyll metabolism	2274	1.158	0.453	0.778	0.479	0.14	0.315	0.087	0.012	0.05
ENSG00000111275	ALDH2	aldehyde dehydrogenase 2 family (mitochondrial)	217	12	111766886	00010, 00040, 00053, 00071, 00280, 00310, 00330, 00340, 00380, 00410, 00561, 00620	Glycolysis / Gluconeogenesis, Pentose and glucuronate interconversions, Ascorbate and aldarate metabolism, Fatty acid degradation, Valine, leucine and isoleucine degradation, Lysine degradation, Arginine and proline metabolism, Histidine metabolism, Tryptophan metabolism, beta-Alanine metabolism, Glycerolipid metabolism, Pyruvate metabolism	1325	-0.992	-0.671	-0.821	-0.007	0.064	0.027	0.015	0.015	0.015
ENSG00000070669	ASNS	asparagine synthetase (glutamine-hydrolyzing)	440	7	97852116	00250	Alanine, aspartate and glutamate metabolism	562	1.007	1.437	1.23	-0.084	-0.253	-0.166	-0.13	0.021	-0.056
ENSG00000135069	PSAT1	phosphoserine aminotransferase 1	29968	9	78297074	00260, 00750	Glycine, serine and threonine metabolism, Vitamin B6 metabolism	546	1.153	1.485	1.325	-0.168	-0.266	-0.215	-0.511	0.188	-0.168
ENSG00000112294	ALDH5A1	aldehyde dehydrogenase 5 family member A1	7915	6	24494968	00250, 00650	Alanine, aspartate and glutamate metabolism, Butanoate metabolism	448	-0.606	-0.249	-0.422	-0.006	0.068	0.03	-0.045	0.008	-0.019
ENSG00000008311	AASS	aminoadipate-semialdehyde synthase	10157	7	122073543	00310	Lysine degradation	237	-0.619	-0.72	-0.67	-0.142	-0.145	-0.143	0.175	-0.09	0.045
ENSG00000129151	BBOX1	gamma-butyrobetaine hydroxylase 1	8424	11	27040961	00310	Lysine degradation	206	-1.006	-1.411	-1.212	-0.141	-0.199	-0.169	-0.111	-0.08	-0.096
ENSG00000103876	FAH	fumarylacetoacetate hydrolase	2184	15	80152890	00350	Tyrosine metabolism	193	0.668	0.451	0.557	0.164	0.144	0.155	0.128	0.046	0.088
ENSG00000016391	CHDH	choline dehydrogenase	55349	3	53816296	00260	Glycine, serine and threonine metabolism	102	-0.592	-0.722	-0.658	0.105	0.064	0.085	0.029	-0.321	-0.141
ENSG00000124713	GNMT	glycine N-methyltransferase	27232	6	42960753	00260	Glycine, serine and threonine metabolism	30	-1.603	-1.514	-1.558	-0.23	-0.093	-0.165	-0.17	-0.236	-0.202
ENSG00000117592	PRDX6	peroxiredoxin 6	9588	1	173477346	00360	Phenylalanine metabolism	3336	-0.374	-0.619	-0.506	0.059	-0.08	-0.008	0.069	0.01	0.039
ENSG00000120437	ACAT2	acetyl-CoA acetyltransferase 2	39	6	159761956; 159762478	00071, 00072, 00280, 00310, 00380, 00620, 00630, 00640, 00650, 00900, 04975	Fatty acid degradation, Synthesis and degradation of ketone bodies, Valine, leucine and isoleucine degradation, Lysine degradation, Tryptophan metabolism, Pyruvate metabolism, Glyoxylate and dicarboxylate metabolism, Propanoate metabolism, Butanoate metabolism, Terpenoid backbone biosynthesis, Fat digestion and absorption	967	0.051	0.682	0.386	0.27	0.19	0.231	0.017	0.068	0.042
ENSG00000119711	ALDH6A1	aldehyde dehydrogenase 6 family member A1	4329	14	74057664	00280, 00410, 00562, 00640	Valine, leucine and isoleucine degradation, beta-Alanine metabolism, Inositol phosphate metabolism, Propanoate metabolism	270	0.377	0.626	0.504	0.16	-0.066	0.052	0.032	-0.098	-0.031
ENSG00000100116	GCAT	glycine C-acetyltransferase	23464	22	37807904	00260	Glycine, serine and threonine metabolism	132	0.552	0.604	0.578	0.399	0.051	0.232	0.085	0.016	0.052
ENSG00000150540	HNMT	histamine N-methyltransferase	3176	2	137964237	00340	Histidine metabolism	109	-0.56	-0.71	-0.636	0.195	-0.012	0.096	0.033	-0.066	-0.015
ENSG00000113924	HGD	homogentisate 1,2-dioxygenase	3081	3	120628167	00350	Tyrosine metabolism	47	0.501	-0.787	-0.148	0.641	-0.145	0.265	0.225	-0.109	0.063

## Sheet: 6_Angiogenesis
ProbeID	Symbol	Description	EntrezID	Chrom	ChromLoc	PathwayID	PathDesc	AvRds	001_T3R4F_24.Sham_24	002_T3R4F_48.Sham_48	003_T3R4F.Sham	004_THD24T_24.Sham_24	005_THD24T_48.Sham_48	006_THD24T.Sham	007_THP10T_24.Sham_24	008_THP10T_48.Sham_48	009_THP10T.Sham
ENSG00000138448	ITGAV	integrin subunit alpha V	3685	2	186590062; 186600204	04145, 04151, 04510, 04512, 04514, 04810, 04919, 05200, 05205, 05222, 05410, 05412, 05414	Phagosome, PI3K-Akt signaling pathway, Focal adhesion, ECM-receptor interaction, Cell adhesion molecules (CAMs), Regulation of actin cytoskeleton, Thyroid hormone signaling pathway, Pathways in cancer, Proteoglycans in cancer, Small cell lung cancer, Hypertrophic cardiomyopathy (HCM), Arrhythmogenic right ventricular cardiomyopathy (ARVC), Dilated cardiomyopathy	12099	-0.932	-0.844	-0.885	-0.153	-0.178	-0.166	-0.041	0.05	0.005
ENSG00000137801	THBS1	thrombospondin 1	7057	15	39581078	04015, 04115, 04145, 04151, 04350, 04510, 04512, 05144, 05205, 05206, 05219	Rap1 signaling pathway, p53 signaling pathway, Phagosome, PI3K-Akt signaling pathway, TGF-beta signaling pathway, Focal adhesion, ECM-receptor interaction, Malaria, Proteoglycans in cancer, MicroRNAs in cancer, Bladder cancer	3994	0.865	1.226	1.06	0.174	0.133	0.154	0.022	0.177	0.1
ENSG00000132386	SERPINF1	serpin family F member 1	5176	17	1761924; 1762803; 1771670	#N/A	#N/A	2354	-0.773	-1.07	-0.933	-0.008	0.037	0.014	0.008	-0.033	-0.012
ENSG00000068078	FGFR3	fibroblast growth factor receptor 3	2261	4	1793311	04010, 04014, 04015, 04144, 04151, 04550, 04810, 05200, 05206, 05219, 05230	MAPK signaling pathway, Ras signaling pathway, Rap1 signaling pathway, Endocytosis, PI3K-Akt signaling pathway, Signaling pathways regulating pluripotency of stem cells, Regulation of actin cytoskeleton, Pathways in cancer, MicroRNAs in cancer, Bladder cancer, Central carbon metabolism in cancer	1377	-0.626	-1.181	-0.923	-0.059	0.086	0.012	0.099	-0.026	0.037
ENSG00000166825	ANPEP	alanyl aminopeptidase, membrane	290	15	89784894	00480, 04614, 04640	Glutathione metabolism, Renin-angiotensin system, Hematopoietic cell lineage	613	-1.677	-1.771	-1.726	0.04	-0.088	-0.022	0.164	-0.216	-0.023
ENSG00000100234	TIMP3	TIMP metallopeptidase inhibitor 3	7078	22	32800815	05205, 05206	Proteoglycans in cancer, MicroRNAs in cancer	529	0.861	0.751	0.804	0.185	0.705	0.435	-0.025	0.321	0.145
ENSG00000125538	IL1B	interleukin 1 beta	3553	2	112829759	04010, 04060, 04064, 04210, 04380, 04620, 04621, 04623, 04640, 04668, 04750, 04932, 04940, 05010, 05020, 05132, 05133, 05134, 05140, 05142, 05143, 05144, 05146, 05152, 05162, 05164, 05168, 05321, 05323, 05332	MAPK signaling pathway, Cytokine-cytokine receptor interaction, NF-kappa B signaling pathway, Apoptosis, Osteoclast differentiation, Toll-like receptor signaling pathway, NOD-like receptor signaling pathway, Cytosolic DNA-sensing pathway, Hematopoietic cell lineage, TNF signaling pathway, Inflammatory mediator regulation of TRP channels, Non-alcoholic fatty liver disease (NAFLD), Type I diabetes …	334	2.65	2.815	2.734	1.066	1.415	1.233	-0.077	0.576	0.242
ENSG00000102265	TIMP1	TIMP metallopeptidase inhibitor 1	7076	X	47582290	04066	HIF-1 signaling pathway	326	1.768	2.302	2.041	0.695	0.616	0.657	0.006	0.275	0.137
ENSG00000154188	ANGPT1	angiopoietin 1	284	8	107249481	04014, 04015, 04066, 04151, 05323	Ras signaling pathway, Rap1 signaling pathway, HIF-1 signaling pathway, PI3K-Akt signaling pathway, Rheumatoid arthritis	286	-1.058	-1.525	-1.296	-0.296	-0.261	-0.28	-0.018	-0.087	-0.052
ENSG00000102755	FLT1	fms related tyrosine kinase 1	2321	13	28300345; 28368096; 28385550; 28399043	04014, 04015, 04060, 04066, 04144, 04151, 04510, 05202, 05323	Ras signaling pathway, Rap1 signaling pathway, Cytokine-cytokine receptor interaction, HIF-1 signaling pathway, Endocytosis, PI3K-Akt signaling pathway, Focal adhesion, Transcriptional misregulation in cancer, Rheumatoid arthritis	283	-1.238	-1.296	-1.268	-0.37	0.172	-0.11	0.006	-0.101	-0.046
ENSG00000099250	NRP1	neuropilin 1	8829	10	33177490; 33197618	04360, 05166	Axon guidance, HTLV-I infection	160	-0.775	-0.698	-0.736	-0.218	0.105	-0.063	-0.145	0.109	-0.021
ENSG00000105329	TGFB1	transforming growth factor beta 1	7040	19	41330322	04010, 04060, 04068, 04110, 04144, 04350, 04380, 04390, 04672, 04932, 05140, 05142, 05144, 05145, 05146, 05152, 05161, 05166, 05200, 05205, 05210, 05211, 05212, 05220, 05321, 05323, 05410, 05414	MAPK signaling pathway, Cytokine-cytokine receptor interaction, FoxO signaling pathway, Cell cycle, Endocytosis, TGF-beta signaling pathway, Osteoclast differentiation, Hippo signaling pathway, Intestinal immune network for IgA production, Non-alcoholic fatty liver disease (NAFLD), Leishmaniasis, Chagas disease (American trypanosomiasis), Malaria, Toxoplasmosis, Amoebiasis, Tuberculosis, Hepatiti…	122	0.657	1.12	0.891	0.186	0.478	0.326	0.221	0.053	0.139
ENSG00000124882	EREG	epiregulin	2069	4	74365142	04012	ErbB signaling pathway	109	1.629	2.55	2.094	0.459	1.017	0.726	0.047	0.561	0.297
ENSG00000119630	PGF	placental growth factor	5228	14	74941829	04014, 04015, 04151, 04510, 05200	Ras signaling pathway, Rap1 signaling pathway, PI3K-Akt signaling pathway, Focal adhesion, Pathways in cancer	75	0.975	1.201	1.089	0.037	0.207	0.118	-0.07	-0.03	-0.051
ENSG00000136244	IL6	interleukin 6	3569	7	22727141	04060, 04066, 04068, 04151, 04620, 04621, 04623, 04630, 04640, 04668, 04672, 04932, 05020, 05132, 05133, 05134, 05142, 05143, 05144, 05146, 05152, 05161, 05162, 05164, 05166, 05168, 05200, 05202, 05321, 05323, 05332, 05410	Cytokine-cytokine receptor interaction, HIF-1 signaling pathway, FoxO signaling pathway, PI3K-Akt signaling pathway, Toll-like receptor signaling pathway, NOD-like receptor signaling pathway, Cytosolic DNA-sensing pathway, Jak-STAT signaling pathway, Hematopoietic cell lineage, TNF signaling pathway, Intestinal immune network for IgA production, Non-alcoholic fatty liver disease (NAFLD), Prion di…	53	1.273	1.521	1.398	1.015	1.253	1.129	-0.193	0.597	0.192
ENSG00000204301	NOTCH4	notch 4	4855	6	3418041; 3499820; 3511047; 3527441; 3536858; 3633191; 32194842	04320, 04330, 04919, 05206	Dorso-ventral axis formation, Notch signaling pathway, Thyroid hormone signaling pathway, MicroRNAs in cancer	45	-0.871	-0.61	-0.74	-0.132	0.116	-0.013	-0.175	0.083	-0.05
ENSG00000108691	CCL2	C-C motif chemokine ligand 2	6347	17	34255276	04060, 04062, 04621, 04668, 05142, 05144, 05164, 05168, 05323	Cytokine-cytokine receptor interaction, Chemokine signaling pathway, NOD-like receptor signaling pathway, TNF signaling pathway, Chagas disease (American trypanosomiasis), Malaria, Influenza A, Herpes simplex infection, Rheumatoid arthritis	37	-1.642	-1.96	-1.802	0.322	-0.217	0.064	-0.007	0.118	0.054
ENSG00000163235	TGFA	transforming growth factor alpha	7039	2	70447279	04012, 05200, 05211, 05212, 05214, 05215, 05223	ErbB signaling pathway, Pathways in cancer, Renal cell carcinoma, Pancreatic cancer, Glioma, Prostate cancer, Non-small cell lung cancer	1938	0.445	0.772	0.621	0.103	0.082	0.093	0.024	0.065	0.044
ENSG00000185215	TNFAIP2	TNF alpha induced protein 2	7127	14	103126326	#N/A	#N/A	1801	-0.103	0.863	0.416	-0.226	0.525	0.138	-0.385	0.141	-0.123
ENSG00000122861	PLAU	plasminogen activator, urokinase	5328	10	73911100	04064, 04610, 05202, 05205, 05206	NF-kappa B signaling pathway, Complement and coagulation cascades, Transcriptional misregulation in cancer, Proteoglycans in cancer, MicroRNAs in cancer	1305	0.447	1.537	1.028	-0.031	0.233	0.097	-0.194	0.407	0.104
ENSG00000100985	MMP9	matrix metallopeptidase 9	4318	20	46008907	04668, 04670, 04915, 05161, 05200, 05202, 05205, 05206, 05219	TNF signaling pathway, Leukocyte transendothelial migration, Estrogen signaling pathway, Hepatitis B, Pathways in cancer, Transcriptional misregulation in cancer, Proteoglycans in cancer, MicroRNAs in cancer, Bladder cancer	934	0.141	1.734	0.981	0.082	0.955	0.504	-0.204	0.476	0.131
ENSG00000117318	ID3	inhibitor of DNA binding 3, HLH protein	3399	1	23557929	04350, 04550	TGF-beta signaling pathway, Signaling pathways regulating pluripotency of stem cells	810	-0.374	-1.011	-0.71	0.095	-0.051	0.024	0.224	-0.074	0.077
ENSG00000110492	MDK	midkine (neurite growth-promoting factor 2)	4192	11	46380783; 46381067; 46381654; 46381710	#N/A	#N/A	575	0.174	1.131	0.673	-0.049	0.306	0.122	-0.201	0.035	-0.085
ENSG00000087245	MMP2	matrix metallopeptidase 2	4313	16	55478829; 55479168; 55479997; 55480532; 55481556	04670, 04912, 04915, 05200, 05205, 05219	Leukocyte transendothelial migration, GnRH signaling pathway, Estrogen signaling pathway, Pathways in cancer, Proteoglycans in cancer, Bladder cancer	237	-0.741	-1.149	-0.949	-0.147	0.307	0.07	-0.104	0.117	0.004
ENSG00000113578	FGF1	fibroblast growth factor 1	2246	5	142592177	04010, 04014, 04015, 04151, 04390, 04810, 05200, 05218	MAPK signaling pathway, Ras signaling pathway, Rap1 signaling pathway, PI3K-Akt signaling pathway, Hippo signaling pathway, Regulation of actin cytoskeleton, Pathways in cancer, Melanoma	178	-0.907	-1.547	-1.231	0.282	-0.193	0.055	0.024	-0.01	0.007
ENSG00000182871	COL18A1	collagen type XVIII alpha 1 chain	80781	21	45405136; 45455509	04974	Protein digestion and absorption	111	-0.512	-0.995	-0.756	-0.118	0.182	0.025	0.252	0.129	0.192
ENSG00000163734	CXCL3	C-X-C motif chemokine ligand 3	2921	4	74036590	04060, 04062, 04668, 05132, 05134	Cytokine-cytokine receptor interaction, Chemokine signaling pathway, TNF signaling pathway, Salmonella infection, Legionellosis	108	0.704	1.288	0.999	-0.248	0.165	-0.051	-0.03	0.157	0.061
ENSG00000167772	ANGPTL4	angiopoietin like 4	51129	19	8364126	03320	PPAR signaling pathway	81	1.205	2.7	1.959	0.139	0.691	0.403	-0.159	0.486	0.155
ENSG00000128052	KDR	kinase insert domain receptor	3791	4	55078258	04014, 04015, 04060, 04144, 04151, 04370, 04510, 05205	Ras signaling pathway, Rap1 signaling pathway, Cytokine-cytokine receptor interaction, Endocytosis, PI3K-Akt signaling pathway, VEGF signaling pathway, Focal adhesion, Proteoglycans in cancer	30	0.678	1.178	0.929	-0.057	0.309	0.118	-0.137	0.077	-0.033
ENSG00000138685	FGF2	fibroblast growth factor 2	2247	4	122826707	04010, 04014, 04015, 04151, 04550, 04810, 05200, 05205, 05218	MAPK signaling pathway, Ras signaling pathway, Rap1 signaling pathway, PI3K-Akt signaling pathway, Signaling pathways regulating pluripotency of stem cells, Regulation of actin cytoskeleton, Pathways in cancer, Proteoglycans in cancer, Melanoma	8	1.452	1.689	1.571	0.424	0.124	0.281	0.643	0.249	0.451
ENSG00000017427	IGF1	insulin like growth factor 1	3479	12	102395866; 102417493	04014, 04015, 04066, 04068, 04114, 04115, 04150, 04151, 04152, 04510, 04550, 04730, 04750, 04913, 04914, 04960, 05200, 05202, 05205, 05214, 05215, 05218, 05410, 05414	Ras signaling pathway, Rap1 signaling pathway, HIF-1 signaling pathway, FoxO signaling pathway, Oocyte meiosis, p53 signaling pathway, mTOR signaling pathway, PI3K-Akt signaling pathway, AMPK signaling pathway, Focal adhesion, Signaling pathways regulating pluripotency of stem cells, Long-term depression, Inflammatory mediator regulation of TRP channels, Ovarian steroidogenesis, Progesterone-medi…	7	-0.771	-1.41	-1.091	0.194	-0.266	-0.026	0.832	-0.074	0.391
ENSG00000169245	CXCL10	C-X-C motif chemokine ligand 10	3627	4	76021115	04060, 04062, 04620, 04622, 04623, 04668, 05164	Cytokine-cytokine receptor interaction, Chemokine signaling pathway, Toll-like receptor signaling pathway, RIG-I-like receptor signaling pathway, Cytosolic DNA-sensing pathway, TNF signaling pathway, Influenza A	32	-1.635	-0.693	-1.163	-0.002	-0.142	-0.069	-0.325	0.313	-0.015

## Sheet: 7_Angiogenic_Growth_Factors_and
ProbeID	Symbol	Description	EntrezID	Chrom	ChromLoc	PathwayID	PathDesc	AvRds	001_T3R4F_24.Sham_24	002_T3R4F_48.Sham_48	003_T3R4F.Sham	004_THD24T_24.Sham_24	005_THD24T_48.Sham_48	006_THD24T.Sham	007_THP10T_24.Sham_24	008_THP10T_48.Sham_48	009_THP10T.Sham
ENSG00000085063	CD59	CD59 molecule	966	11	33703009	04610, 04640	Complement and coagulation cascades, Hematopoietic cell lineage	27394	-0.607	-0.508	-0.553	-0.062	-0.084	-0.073	-0.015	0.09	0.038
ENSG00000115414	FN1	fibronectin 1	2335	2	215360439; 215414660	04151, 04510, 04512, 04810, 05100, 05146, 05200, 05205, 05222	PI3K-Akt signaling pathway, Focal adhesion, ECM-receptor interaction, Regulation of actin cytoskeleton, Bacterial invasion of epithelial cells, Amoebiasis, Pathways in cancer, Proteoglycans in cancer, Small cell lung cancer	26602	-2.116	-1.613	-1.842	-0.37	0.086	-0.148	-0.487	0.21	-0.138
ENSG00000137801	THBS1	thrombospondin 1	7057	15	39581078	04015, 04115, 04145, 04151, 04350, 04510, 04512, 05144, 05205, 05206, 05219	Rap1 signaling pathway, p53 signaling pathway, Phagosome, PI3K-Akt signaling pathway, TGF-beta signaling pathway, Focal adhesion, ECM-receptor interaction, Malaria, Proteoglycans in cancer, MicroRNAs in cancer, Bladder cancer	3994	0.865	1.226	1.06	0.174	0.133	0.154	0.022	0.177	0.1
ENSG00000132386	SERPINF1	serpin family F member 1	5176	17	1761924; 1762803; 1771670	#N/A	#N/A	2354	-0.773	-1.07	-0.933	-0.008	0.037	0.014	0.008	-0.033	-0.012
ENSG00000137440	FGFBP1	fibroblast growth factor binding protein 1	9982	4	15935569	#N/A	#N/A	1825	0.713	0.7	0.706	0.644	0.464	0.556	0.243	0.241	0.242
ENSG00000106366	SERPINE1	serpin family E member 1	5054	7	101127088	04066, 04115, 04390, 04610, 05142	HIF-1 signaling pathway, p53 signaling pathway, Hippo signaling pathway, Complement and coagulation cascades, Chagas disease (American trypanosomiasis)	1697	0.954	1.634	1.319	0.249	0.241	0.245	-0.155	0.424	0.133
ENSG00000100234	TIMP3	TIMP metallopeptidase inhibitor 3	7078	22	32800815	05205, 05206	Proteoglycans in cancer, MicroRNAs in cancer	529	0.861	0.751	0.804	0.185	0.705	0.435	-0.025	0.321	0.145
ENSG00000102265	TIMP1	TIMP metallopeptidase inhibitor 1	7076	X	47582290	04066	HIF-1 signaling pathway	326	1.768	2.302	2.041	0.695	0.616	0.657	0.006	0.275	0.137
ENSG00000145824	CXCL14	C-X-C motif chemokine ligand 14	9547	5	135570680	04060, 04062	Cytokine-cytokine receptor interaction, Chemokine signaling pathway	324	-2.811	-3.549	-3.187	-0.117	-0.048	-0.084	-0.137	0.348	0.1
ENSG00000154188	ANGPT1	angiopoietin 1	284	8	107249481	04014, 04015, 04066, 04151, 05323	Ras signaling pathway, Rap1 signaling pathway, HIF-1 signaling pathway, PI3K-Akt signaling pathway, Rheumatoid arthritis	286	-1.058	-1.525	-1.296	-0.296	-0.261	-0.28	-0.018	-0.087	-0.052
ENSG00000105894	PTN	pleiotrophin	5764	7	137227345	#N/A	#N/A	215	-0.95	-1.324	-1.14	0.006	0.063	0.033	0.173	0.051	0.113
ENSG00000164176	EDIL3	EGF like repeats and discoidin domains 3	10085	5	83940594	#N/A	#N/A	172	-1.295	-1.903	-1.603	-0.258	-0.003	-0.136	0.031	0.095	0.062
ENSG00000105329	TGFB1	transforming growth factor beta 1	7040	19	41330322	04010, 04060, 04068, 04110, 04144, 04350, 04380, 04390, 04672, 04932, 05140, 05142, 05144, 05145, 05146, 05152, 05161, 05166, 05200, 05205, 05210, 05211, 05212, 05220, 05321, 05323, 05410, 05414	MAPK signaling pathway, Cytokine-cytokine receptor interaction, FoxO signaling pathway, Cell cycle, Endocytosis, TGF-beta signaling pathway, Osteoclast differentiation, Hippo signaling pathway, Intestinal immune network for IgA production, Non-alcoholic fatty liver disease (NAFLD), Leishmaniasis, Chagas disease (American trypanosomiasis), Malaria, Toxoplasmosis, Amoebiasis, Tuberculosis, Hepatiti…	122	0.657	1.12	0.891	0.186	0.478	0.326	0.221	0.053	0.139
ENSG00000124882	EREG	epiregulin	2069	4	74365142	04012	ErbB signaling pathway	109	1.629	2.55	2.094	0.459	1.017	0.726	0.047	0.561	0.297
ENSG00000214274	ANG	angiogenin	283	14	20684176; 20688772	#N/A	#N/A	90	-0.715	-0.693	-0.704	0.092	-0.175	-0.035	-0.01	-0.21	-0.107
ENSG00000156234	CXCL13	C-X-C motif chemokine ligand 13	10563	4	77511752	04060, 04062	Cytokine-cytokine receptor interaction, Chemokine signaling pathway	82	-4.434	-6.109	-5.278	-0.767	-0.43	-0.606	-0.266	0.114	-0.081
ENSG00000119630	PGF	placental growth factor	5228	14	74941829	04014, 04015, 04151, 04510, 05200	Ras signaling pathway, Rap1 signaling pathway, PI3K-Akt signaling pathway, Focal adhesion, Pathways in cancer	75	0.975	1.201	1.089	0.037	0.207	0.118	-0.07	-0.03	-0.051
ENSG00000170962	PDGFD	platelet derived growth factor D	80310	11	103907185	04014, 04015, 04151, 04510, 04540, 04810, 05215, 05218, 05231	Ras signaling pathway, Rap1 signaling pathway, PI3K-Akt signaling pathway, Focal adhesion, Gap junction, Regulation of actin cytoskeleton, Prostate cancer, Melanoma, Choline metabolism in cancer	61	-0.938	-2.23	-1.589	-0.487	-0.389	-0.44	0.144	0.028	0.087
ENSG00000136244	IL6	interleukin 6	3569	7	22727141	04060, 04066, 04068, 04151, 04620, 04621, 04623, 04630, 04640, 04668, 04672, 04932, 05020, 05132, 05133, 05134, 05142, 05143, 05144, 05146, 05152, 05161, 05162, 05164, 05166, 05168, 05200, 05202, 05321, 05323, 05332, 05410	Cytokine-cytokine receptor interaction, HIF-1 signaling pathway, FoxO signaling pathway, PI3K-Akt signaling pathway, Toll-like receptor signaling pathway, NOD-like receptor signaling pathway, Cytosolic DNA-sensing pathway, Jak-STAT signaling pathway, Hematopoietic cell lineage, TNF signaling pathway, Intestinal immune network for IgA production, Non-alcoholic fatty liver disease (NAFLD), Prion di…	53	1.273	1.521	1.398	1.015	1.253	1.129	-0.193	0.597	0.192
ENSG00000108691	CCL2	C-C motif chemokine ligand 2	6347	17	34255276	04060, 04062, 04621, 04668, 05142, 05144, 05164, 05168, 05323	Cytokine-cytokine receptor interaction, Chemokine signaling pathway, NOD-like receptor signaling pathway, TNF signaling pathway, Chagas disease (American trypanosomiasis), Malaria, Influenza A, Herpes simplex infection, Rheumatoid arthritis	37	-1.642	-1.96	-1.802	0.322	-0.217	0.064	-0.007	0.118	0.054
ENSG00000196352	CD55	CD55 molecule (Cromer blood group)	1604	1	207321471	04610, 04640, 05416	Complement and coagulation cascades, Hematopoietic cell lineage, Viral myocarditis	4337	0.531	0.806	0.68	0.022	0.147	0.083	0.064	0.183	0.123
ENSG00000163235	TGFA	transforming growth factor alpha	7039	2	70447279	04012, 05200, 05211, 05212, 05214, 05215, 05223	ErbB signaling pathway, Pathways in cancer, Renal cell carcinoma, Pancreatic cancer, Glioma, Prostate cancer, Non-small cell lung cancer	1938	0.445	0.772	0.621	0.103	0.082	0.093	0.024	0.065	0.044
ENSG00000126016	AMOT	angiomotin	154796	X	112774876	04390	Hippo signaling pathway	1513	-0.385	-0.589	-0.495	-0.132	-0.034	-0.085	-0.052	-0.015	-0.033
ENSG00000134363	FST	follistatin	10468	5	53480433	04350	TGF-beta signaling pathway	800	-0.541	-0.945	-0.753	-0.121	-0.262	-0.189	0.234	-0.168	0.036
ENSG00000110492	MDK	midkine (neurite growth-promoting factor 2)	4192	11	46380783; 46381067; 46381654; 46381710	#N/A	#N/A	575	0.174	1.131	0.673	-0.049	0.306	0.122	-0.201	0.035	-0.085
ENSG00000081041	CXCL2	C-X-C motif chemokine ligand 2	2920	4	74097036	04060, 04062, 04064, 04621, 04668, 05132, 05134	Cytokine-cytokine receptor interaction, Chemokine signaling pathway, NF-kappa B signaling pathway, NOD-like receptor signaling pathway, TNF signaling pathway, Salmonella infection, Legionellosis	275	0.649	1.24	0.95	0.309	0.564	0.431	0.185	0.194	0.189
ENSG00000113578	FGF1	fibroblast growth factor 1	2246	5	142592177	04010, 04014, 04015, 04151, 04390, 04810, 05200, 05218	MAPK signaling pathway, Ras signaling pathway, Rap1 signaling pathway, PI3K-Akt signaling pathway, Hippo signaling pathway, Regulation of actin cytoskeleton, Pathways in cancer, Melanoma	178	-0.907	-1.547	-1.231	0.282	-0.193	0.055	0.024	-0.01	0.007
ENSG00000125845	BMP2	bone morphogenetic protein 2	650	20	6768097	04060, 04340, 04350, 04390, 04550, 05200, 05217	Cytokine-cytokine receptor interaction, Hedgehog signaling pathway, TGF-beta signaling pathway, Hippo signaling pathway, Signaling pathways regulating pluripotency of stem cells, Pathways in cancer, Basal cell carcinoma	162	0.36	0.701	0.532	0.084	0.239	0.158	0.09	0.088	0.089
ENSG00000130598	TNNI2	troponin I2, fast skeletal type	7136	11	1839002; 1839488; 1840201	#N/A	#N/A	113	-0.343	-1.087	-0.719	0.169	0.061	0.117	0.267	-0.181	0.049
ENSG00000182871	COL18A1	collagen type XVIII alpha 1 chain	80781	21	45405136; 45455509	04974	Protein digestion and absorption	111	-0.512	-0.995	-0.756	-0.118	0.182	0.025	0.252	0.129	0.192
ENSG00000163734	CXCL3	C-X-C motif chemokine ligand 3	2921	4	74036590	04060, 04062, 04668, 05132, 05134	Cytokine-cytokine receptor interaction, Chemokine signaling pathway, TNF signaling pathway, Salmonella infection, Legionellosis	108	0.704	1.288	0.999	-0.248	0.165	-0.051	-0.03	0.157	0.061
ENSG00000168811	IL12A	interleukin 12A	3592	3	159988835	04060, 04620, 04622, 04630, 04940, 05133, 05134, 05140, 05142, 05143, 05144, 05145, 05146, 05152, 05162, 05164, 05168, 05321, 05330	Cytokine-cytokine receptor interaction, Toll-like receptor signaling pathway, RIG-I-like receptor signaling pathway, Jak-STAT signaling pathway, Type I diabetes mellitus, Pertussis, Legionellosis, Leishmaniasis, Chagas disease (American trypanosomiasis), African trypanosomiasis, Malaria, Toxoplasmosis, Amoebiasis, Tuberculosis, Measles, Influenza A, Herpes simplex infection, Inflammatory bowel di…	49	-0.43	-0.718	-0.575	-0.267	-0.182	-0.227	-0.023	-0.04	-0.031
ENSG00000108342	CSF3	colony stimulating factor 3	1440	17	40015360	04060, 04151, 04630, 04640, 05144	Cytokine-cytokine receptor interaction, PI3K-Akt signaling pathway, Jak-STAT signaling pathway, Hematopoietic cell lineage, Malaria	14	1.214	1.926	1.57	-0.241	0.179	-0.041	-0.901	-0.69	-0.798
ENSG00000138685	FGF2	fibroblast growth factor 2	2247	4	122826707	04010, 04014, 04015, 04151, 04550, 04810, 05200, 05205, 05218	MAPK signaling pathway, Ras signaling pathway, Rap1 signaling pathway, PI3K-Akt signaling pathway, Signaling pathways regulating pluripotency of stem cells, Regulation of actin cytoskeleton, Pathways in cancer, Proteoglycans in cancer, Melanoma	8	1.452	1.689	1.571	0.424	0.124	0.281	0.643	0.249	0.451
ENSG00000169245	CXCL10	C-X-C motif chemokine ligand 10	3627	4	76021115	04060, 04062, 04620, 04622, 04623, 04668, 05164	Cytokine-cytokine receptor interaction, Chemokine signaling pathway, Toll-like receptor signaling pathway, RIG-I-like receptor signaling pathway, Cytosolic DNA-sensing pathway, TNF signaling pathway, Influenza A	32	-1.635	-0.693	-1.163	-0.002	-0.142	-0.069	-0.325	0.313	-0.015

## Sheet: 8_Antibacterial_Response
ProbeID	Symbol	Description	EntrezID	Chrom	ChromLoc	PathwayID	PathDesc	AvRds	001_T3R4F_24.Sham_24	002_T3R4F_48.Sham_48	003_T3R4F.Sham	004_THD24T_24.Sham_24	005_THD24T_48.Sham_48	006_THD24T.Sham	007_THP10T_24.Sham_24	008_THP10T_48.Sham_48	009_THP10T.Sham
ENSG00000124107	SLPI	secretory leukocyte peptidase inhibitor	6590	20	45252238	#N/A	#N/A	72988	-0.708	-0.984	-0.859	0.025	0.033	0.029	0.032	0.035	0.034
ENSG00000184216	IRAK1	interleukin 1 receptor associated kinase 1	3654	X	154010505	04064, 04210, 04620, 04722, 05133, 05140, 05142, 05145, 05152, 05162, 05169	NF-kappa B signaling pathway, Apoptosis, Toll-like receptor signaling pathway, Neurotrophin signaling pathway, Pertussis, Leishmaniasis, Chagas disease (American trypanosomiasis), Toxoplasmosis, Tuberculosis, Measles, Epstein-Barr virus infection	1478	0.724	0.605	0.66	0.14	0.156	0.147	-0.004	0.004	0
ENSG00000172936	MYD88	myeloid differentiation primary response 88	4615	3	38138477	04064, 04210, 04620, 05132, 05133, 05134, 05140, 05142, 05143, 05144, 05145, 05152, 05161, 05162, 05164, 05168	NF-kappa B signaling pathway, Apoptosis, Toll-like receptor signaling pathway, Salmonella infection, Pertussis, Legionellosis, Leishmaniasis, Chagas disease (American trypanosomiasis), African trypanosomiasis, Malaria, Toxoplasmosis, Tuberculosis, Hepatitis B, Measles, Influenza A, Herpes simplex infection	609	0.757	0.813	0.786	0.094	0.417	0.249	0.233	-0.003	0.117
ENSG00000136869	TLR4	toll like receptor 4	7099	9	117704174	04064, 04066, 04145, 04151, 04620, 05130, 05132, 05133, 05134, 05140, 05142, 05144, 05145, 05146, 05152, 05161, 05162, 05164, 05205, 05321, 05323	NF-kappa B signaling pathway, HIF-1 signaling pathway, Phagosome, PI3K-Akt signaling pathway, Toll-like receptor signaling pathway, Pathogenic Escherichia coli infection, Salmonella infection, Pertussis, Legionellosis, Leishmaniasis, Chagas disease (American trypanosomiasis), Malaria, Toxoplasmosis, Amoebiasis, Tuberculosis, Hepatitis B, Measles, Influenza A, Proteoglycans in cancer, Inflammatory…	414	-0.877	-1.115	-1	-0.136	-0.153	-0.144	-0.071	0.136	0.03
ENSG00000125538	IL1B	interleukin 1 beta	3553	2	112829759	04010, 04060, 04064, 04210, 04380, 04620, 04621, 04623, 04640, 04668, 04750, 04932, 04940, 05010, 05020, 05132, 05133, 05134, 05140, 05142, 05143, 05144, 05146, 05152, 05162, 05164, 05168, 05321, 05323, 05332	MAPK signaling pathway, Cytokine-cytokine receptor interaction, NF-kappa B signaling pathway, Apoptosis, Osteoclast differentiation, Toll-like receptor signaling pathway, NOD-like receptor signaling pathway, Cytosolic DNA-sensing pathway, Hematopoietic cell lineage, TNF signaling pathway, Inflammatory mediator regulation of TRP channels, Non-alcoholic fatty liver disease (NAFLD), Type I diabetes …	334	2.65	2.815	2.734	1.066	1.415	1.233	-0.077	0.576	0.242
ENSG00000090382	LYZ	lysozyme	4069	12	69348353	04970	Salivary secretion	146	0.881	0.928	0.904	0.163	-0.025	0.073	-0.051	-0.037	-0.044
ENSG00000154589	LY96	lymphocyte antigen 96	23643	8	73991328	04064, 04620, 05130, 05133, 05145	NF-kappa B signaling pathway, Toll-like receptor signaling pathway, Pathogenic Escherichia coli infection, Pertussis, Toxoplasmosis	91	0.71	0.617	0.663	0.07	0.03	0.051	-0.115	0.18	0.029
ENSG00000136244	IL6	interleukin 6	3569	7	22727141	04060, 04066, 04068, 04151, 04620, 04621, 04623, 04630, 04640, 04668, 04672, 04932, 05020, 05132, 05133, 05134, 05142, 05143, 05144, 05146, 05152, 05161, 05162, 05164, 05166, 05168, 05200, 05202, 05321, 05323, 05332, 05410	Cytokine-cytokine receptor interaction, HIF-1 signaling pathway, FoxO signaling pathway, PI3K-Akt signaling pathway, Toll-like receptor signaling pathway, NOD-like receptor signaling pathway, Cytosolic DNA-sensing pathway, Jak-STAT signaling pathway, Hematopoietic cell lineage, TNF signaling pathway, Intestinal immune network for IgA production, Non-alcoholic fatty liver disease (NAFLD), Prion di…	53	1.273	1.521	1.398	1.015	1.253	1.129	-0.193	0.597	0.192
ENSG00000187908	DMBT1	deleted in malignant brain tumors 1	1755	10	122560664	04970	Salivary secretion	6	1.067	1.081	1.074	0.854	1.036	0.941	0.178	0.287	0.231
ENSG00000271503	CCL5	C-C motif chemokine ligand 5	6352	17	106023; 35871490	04060, 04062, 04620, 04621, 04623, 04668, 05020, 05120, 05142, 05164, 05168, 05323	Cytokine-cytokine receptor interaction, Chemokine signaling pathway, Toll-like receptor signaling pathway, NOD-like receptor signaling pathway, Cytosolic DNA-sensing pathway, TNF signaling pathway, Prion diseases, Epithelial cell signaling in Helicobacter pylori infection, Chagas disease (American trypanosomiasis), Influenza A, Herpes simplex infection, Rheumatoid arthritis	5	-1.456	0.682	-0.382	-1.308	0.446	-0.47	-0.683	0.17	-0.268
ENSG00000148346	LCN2	lipocalin 2	3934	9	128149429	#N/A	#N/A	7940	0.171	1.561	0.927	-0.259	0.62	0.168	-0.604	0.108	-0.247
ENSG00000090376	IRAK3	interleukin 1 receptor associated kinase 3	11213	12	66189197	04210, 04722	Apoptosis, Neurotrophin signaling pathway	2434	0.384	0.886	0.655	-0.056	0.156	0.047	-0.202	0.021	-0.091
ENSG00000023445	BIRC3	baculoviral IAP repeat containing 3	330	11	102317449	04064, 04120, 04210, 04510, 04621, 04668, 05145, 05200, 05202, 05222	NF-kappa B signaling pathway, Ubiquitin mediated proteolysis, Apoptosis, Focal adhesion, NOD-like receptor signaling pathway, TNF signaling pathway, Toxoplasmosis, Pathways in cancer, Transcriptional misregulation in cancer, Small cell lung cancer	2157	0.516	1.01	0.782	-0.001	-0.01	-0.006	-0.013	0.031	0.009
ENSG00000081041	CXCL2	C-X-C motif chemokine ligand 2	2920	4	74097036	04060, 04062, 04064, 04621, 04668, 05132, 05134	Cytokine-cytokine receptor interaction, Chemokine signaling pathway, NF-kappa B signaling pathway, NOD-like receptor signaling pathway, TNF signaling pathway, Salmonella infection, Legionellosis	275	0.649	1.24	0.95	0.309	0.564	0.431	0.185	0.194	0.189
ENSG00000170458	CD14	CD14 molecule	929	5	140631727	04010, 04064, 04145, 04620, 04640, 04810, 05130, 05132, 05133, 05134, 05146, 05152, 05202	MAPK signaling pathway, NF-kappa B signaling pathway, Phagosome, Toll-like receptor signaling pathway, Hematopoietic cell lineage, Regulation of actin cytoskeleton, Pathogenic Escherichia coli infection, Salmonella infection, Pertussis, Legionellosis, Amoebiasis, Tuberculosis, Transcriptional misregulation in cancer	189	-0.473	-0.791	-0.634	-0.003	-0.182	-0.088	0.014	-0.289	-0.134
ENSG00000127666	TICAM1	toll like receptor adaptor molecule 1	148022	19	4815923	04064, 04620, 05133, 05142, 05160, 05161, 05164, 05168	NF-kappa B signaling pathway, Toll-like receptor signaling pathway, Pertussis, Chagas disease (American trypanosomiasis), Hepatitis C, Hepatitis B, Influenza A, Herpes simplex infection	129	0.413	0.69	0.553	-0.105	0.349	0.112	0.083	0.033	0.058
ENSG00000168811	IL12A	interleukin 12A	3592	3	159988835	04060, 04620, 04622, 04630, 04940, 05133, 05134, 05140, 05142, 05143, 05144, 05145, 05146, 05152, 05162, 05164, 05168, 05321, 05330	Cytokine-cytokine receptor interaction, Toll-like receptor signaling pathway, RIG-I-like receptor signaling pathway, Jak-STAT signaling pathway, Type I diabetes mellitus, Pertussis, Legionellosis, Leishmaniasis, Chagas disease (American trypanosomiasis), African trypanosomiasis, Malaria, Toxoplasmosis, Amoebiasis, Tuberculosis, Measles, Influenza A, Herpes simplex infection, Inflammatory bowel di…	49	-0.43	-0.718	-0.575	-0.267	-0.182	-0.227	-0.023	-0.04	-0.031
ENSG00000187796	CARD9	caspase recruitment domain family member 9	64170	9	136363955	04621, 05152	NOD-like receptor signaling pathway, Tuberculosis	34	0.05	0.599	0.326	-0.184	0.117	-0.04	-0.127	0.174	0.019
ENSG00000018280	SLC11A1	solute carrier family 11 member 1	6556	2	218382028	04142, 04978	Lysosome, Mineral absorption	22	0.257	0.674	0.465	0.354	0.48	0.414	0.119	0.01	0.066
ENSG00000012223	LTF	lactotransferrin	4057	3	46436004	#N/A	#N/A	17	-0.08	-1.199	-0.638	0.294	-0.076	0.118	0.293	0.065	0.183

## Sheet: 9_Antifungal_Response
ProbeID	Symbol	Description	EntrezID	Chrom	ChromLoc	PathwayID	PathDesc	AvRds	001_T3R4F_24.Sham_24	002_T3R4F_48.Sham_48	003_T3R4F.Sham	004_THD24T_24.Sham_24	005_THD24T_48.Sham_48	006_THD24T.Sham	007_THP10T_24.Sham_24	008_THP10T_48.Sham_48	009_THP10T.Sham
ENSG00000184216	IRAK1	interleukin 1 receptor associated kinase 1	3654	X	154010505	04064, 04210, 04620, 04722, 05133, 05140, 05142, 05145, 05152, 05162, 05169	NF-kappa B signaling pathway, Apoptosis, Toll-like receptor signaling pathway, Neurotrophin signaling pathway, Pertussis, Leishmaniasis, Chagas disease (American trypanosomiasis), Toxoplasmosis, Tuberculosis, Measles, Epstein-Barr virus infection	1478	0.724	0.605	0.66	0.14	0.156	0.147	-0.004	0.004	0
ENSG00000135218	CD36	CD36 molecule	948	7	80602187; 80602206; 80638515; 80646091; 80646328; 80646445; 80646652	03320, 04145, 04152, 04512, 04640, 04920, 04975, 05144	PPAR signaling pathway, Phagosome, AMPK signaling pathway, ECM-receptor interaction, Hematopoietic cell lineage, Adipocytokine signaling pathway, Fat digestion and absorption, Malaria	1366	-1.136	-1.59	-1.379	0.125	0.073	0.1	0.039	0.015	0.027
ENSG00000115008	IL1A	interleukin 1 alpha	3552	2	112773914	04010, 04060, 04210, 04380, 04640, 04932, 04940, 05020, 05132, 05133, 05140, 05152, 05162, 05164, 05321, 05323, 05332	MAPK signaling pathway, Cytokine-cytokine receptor interaction, Apoptosis, Osteoclast differentiation, Hematopoietic cell lineage, Non-alcoholic fatty liver disease (NAFLD), Type I diabetes mellitus, Prion diseases, Salmonella infection, Pertussis, Leishmaniasis, Tuberculosis, Measles, Influenza A, Inflammatory bowel disease (IBD), Rheumatoid arthritis, Graft-versus-host disease	984	2.511	2.867	2.698	0.822	0.738	0.782	0.01	0.398	0.201
ENSG00000184557	SOCS3	suppressor of cytokine signaling 3	9021	17	78356776	04120, 04380, 04630, 04668, 04910, 04917, 04920, 04930, 04932, 05160, 05164, 05168	Ubiquitin mediated proteolysis, Osteoclast differentiation, Jak-STAT signaling pathway, TNF signaling pathway, Insulin signaling pathway, Prolactin signaling pathway, Adipocytokine signaling pathway, Type II diabetes mellitus, Non-alcoholic fatty liver disease (NAFLD), Hepatitis C, Influenza A, Herpes simplex infection	937	0.859	0.69	0.77	0.699	0.615	0.658	0.254	0.337	0.295
ENSG00000073756	PTGS2	prostaglandin-endoperoxide synthase 2	5743	1	186671811	00590, 04064, 04370, 04668, 04723, 04726, 04913, 04921, 05140, 05200, 05204, 05206, 05222	Arachidonic acid metabolism, NF-kappa B signaling pathway, VEGF signaling pathway, TNF signaling pathway, Retrograde endocannabinoid signaling, Serotonergic synapse, Ovarian steroidogenesis, Oxytocin signaling pathway, Leishmaniasis, Pathways in cancer, Chemical carcinogenesis, MicroRNAs in cancer, Small cell lung cancer	822	2.124	2.058	2.09	0.192	0.34	0.263	-0.038	0.252	0.105
ENSG00000172936	MYD88	myeloid differentiation primary response 88	4615	3	38138477	04064, 04210, 04620, 05132, 05133, 05134, 05140, 05142, 05143, 05144, 05145, 05152, 05161, 05162, 05164, 05168	NF-kappa B signaling pathway, Apoptosis, Toll-like receptor signaling pathway, Salmonella infection, Pertussis, Legionellosis, Leishmaniasis, Chagas disease (American trypanosomiasis), African trypanosomiasis, Malaria, Toxoplasmosis, Tuberculosis, Hepatitis B, Measles, Influenza A, Herpes simplex infection	609	0.757	0.813	0.786	0.094	0.417	0.249	0.233	-0.003	0.117
ENSG00000172243	CLEC7A	C-type lectin domain family 7 member A	64581	12	10116780; 10127322	04145, 05152	Phagosome, Tuberculosis	543	-0.66	-1.004	-0.839	-0.157	0.019	-0.072	-0.276	-0.132	-0.206
ENSG00000136869	TLR4	toll like receptor 4	7099	9	117704174	04064, 04066, 04145, 04151, 04620, 05130, 05132, 05133, 05134, 05140, 05142, 05144, 05145, 05146, 05152, 05161, 05162, 05164, 05205, 05321, 05323	NF-kappa B signaling pathway, HIF-1 signaling pathway, Phagosome, PI3K-Akt signaling pathway, Toll-like receptor signaling pathway, Pathogenic Escherichia coli infection, Salmonella infection, Pertussis, Legionellosis, Leishmaniasis, Chagas disease (American trypanosomiasis), Malaria, Toxoplasmosis, Amoebiasis, Tuberculosis, Hepatitis B, Measles, Influenza A, Proteoglycans in cancer, Inflammatory…	414	-0.877	-1.115	-1	-0.136	-0.153	-0.144	-0.071	0.136	0.03
ENSG00000125538	IL1B	interleukin 1 beta	3553	2	112829759	04010, 04060, 04064, 04210, 04380, 04620, 04621, 04623, 04640, 04668, 04750, 04932, 04940, 05010, 05020, 05132, 05133, 05134, 05140, 05142, 05143, 05144, 05146, 05152, 05162, 05164, 05168, 05321, 05323, 05332	MAPK signaling pathway, Cytokine-cytokine receptor interaction, NF-kappa B signaling pathway, Apoptosis, Osteoclast differentiation, Toll-like receptor signaling pathway, NOD-like receptor signaling pathway, Cytosolic DNA-sensing pathway, Hematopoietic cell lineage, TNF signaling pathway, Inflammatory mediator regulation of TRP channels, Non-alcoholic fatty liver disease (NAFLD), Type I diabetes …	334	2.65	2.815	2.734	1.066	1.415	1.233	-0.077	0.576	0.242
ENSG00000136244	IL6	interleukin 6	3569	7	22727141	04060, 04066, 04068, 04151, 04620, 04621, 04623, 04630, 04640, 04668, 04672, 04932, 05020, 05132, 05133, 05134, 05142, 05143, 05144, 05146, 05152, 05161, 05162, 05164, 05166, 05168, 05200, 05202, 05321, 05323, 05332, 05410	Cytokine-cytokine receptor interaction, HIF-1 signaling pathway, FoxO signaling pathway, PI3K-Akt signaling pathway, Toll-like receptor signaling pathway, NOD-like receptor signaling pathway, Cytosolic DNA-sensing pathway, Jak-STAT signaling pathway, Hematopoietic cell lineage, TNF signaling pathway, Intestinal immune network for IgA production, Non-alcoholic fatty liver disease (NAFLD), Prion di…	53	1.273	1.521	1.398	1.015	1.253	1.129	-0.193	0.597	0.192
ENSG00000108691	CCL2	C-C motif chemokine ligand 2	6347	17	34255276	04060, 04062, 04621, 04668, 05142, 05144, 05164, 05168, 05323	Cytokine-cytokine receptor interaction, Chemokine signaling pathway, NOD-like receptor signaling pathway, TNF signaling pathway, Chagas disease (American trypanosomiasis), Malaria, Influenza A, Herpes simplex infection, Rheumatoid arthritis	37	-1.642	-1.96	-1.802	0.322	-0.217	0.064	-0.007	0.118	0.054
ENSG00000133661	SFTPD	surfactant protein D	6441	10	79937739	04145	Phagosome	14	-0.826	0.184	-0.322	-0.234	0.661	0.192	-0.5	0.311	-0.106
ENSG00000163661	PTX3	pentraxin 3	5806	3	157436790	#N/A	#N/A	7	-1.252	-1.478	-1.365	-0.167	-0.201	-0.183	-0.429	0.468	0.007
ENSG00000271503	CCL5	C-C motif chemokine ligand 5	6352	17	106023; 35871490	04060, 04062, 04620, 04621, 04623, 04668, 05020, 05120, 05142, 05164, 05168, 05323	Cytokine-cytokine receptor interaction, Chemokine signaling pathway, Toll-like receptor signaling pathway, NOD-like receptor signaling pathway, Cytosolic DNA-sensing pathway, TNF signaling pathway, Prion diseases, Epithelial cell signaling in Helicobacter pylori infection, Chagas disease (American trypanosomiasis), Influenza A, Herpes simplex infection, Rheumatoid arthritis	5	-1.456	0.682	-0.382	-1.308	0.446	-0.47	-0.683	0.17	-0.268
ENSG00000117525	F3	coagulation factor III, tissue factor	2152	1	94529175	04610	Complement and coagulation cascades	20270	0.389	0.781	0.603	0.196	0.309	0.251	0.185	0.154	0.17
ENSG00000142867	BCL10	B-cell CLL/lymphoma 10	8915	1	85265775	04064, 04660, 04662, 05152	NF-kappa B signaling pathway, T cell receptor signaling pathway, B cell receptor signaling pathway, Tuberculosis	1331	0.46	0.645	0.559	0.082	0.129	0.105	0.048	0.124	0.086
ENSG00000115009	CCL20	C-C motif chemokine ligand 20	6364	2	227813841	04060, 04062, 04668, 05323	Cytokine-cytokine receptor interaction, Chemokine signaling pathway, TNF signaling pathway, Rheumatoid arthritis	339	0.82	1.203	1.016	0.308	0.287	0.298	0.006	0.362	0.18
ENSG00000081041	CXCL2	C-X-C motif chemokine ligand 2	2920	4	74097036	04060, 04062, 04064, 04621, 04668, 05132, 05134	Cytokine-cytokine receptor interaction, Chemokine signaling pathway, NF-kappa B signaling pathway, NOD-like receptor signaling pathway, TNF signaling pathway, Salmonella infection, Legionellosis	275	0.649	1.24	0.95	0.309	0.564	0.431	0.185	0.194	0.189
ENSG00000170458	CD14	CD14 molecule	929	5	140631727	04010, 04064, 04145, 04620, 04640, 04810, 05130, 05132, 05133, 05134, 05146, 05152, 05202	MAPK signaling pathway, NF-kappa B signaling pathway, Phagosome, Toll-like receptor signaling pathway, Hematopoietic cell lineage, Regulation of actin cytoskeleton, Pathogenic Escherichia coli infection, Salmonella infection, Pertussis, Legionellosis, Amoebiasis, Tuberculosis, Transcriptional misregulation in cancer	189	-0.473	-0.791	-0.634	-0.003	-0.182	-0.088	0.014	-0.289	-0.134
ENSG00000168811	IL12A	interleukin 12A	3592	3	159988835	04060, 04620, 04622, 04630, 04940, 05133, 05134, 05140, 05142, 05143, 05144, 05145, 05146, 05152, 05162, 05164, 05168, 05321, 05330	Cytokine-cytokine receptor interaction, Toll-like receptor signaling pathway, RIG-I-like receptor signaling pathway, Jak-STAT signaling pathway, Type I diabetes mellitus, Pertussis, Legionellosis, Leishmaniasis, Chagas disease (American trypanosomiasis), African trypanosomiasis, Malaria, Toxoplasmosis, Amoebiasis, Tuberculosis, Measles, Influenza A, Herpes simplex infection, Inflammatory bowel di…	49	-0.43	-0.718	-0.575	-0.267	-0.182	-0.227	-0.023	-0.04	-0.031
ENSG00000074660	SCARF1	scavenger receptor class F member 1	8578	17	63885; 1633857	#N/A	#N/A	46	-0.297	-0.848	-0.575	-0.074	-0.14	-0.106	0.092	0.034	0.064
ENSG00000110944	IL23A	interleukin 23 subunit alpha	51561	12	56338878	04060, 04630, 05133, 05152, 05321, 05323	Cytokine-cytokine receptor interaction, Jak-STAT signaling pathway, Pertussis, Tuberculosis, Inflammatory bowel disease (IBD), Rheumatoid arthritis	39	0.722	1.04	0.882	0.275	0.172	0.226	-0.013	0.184	0.083
ENSG00000187796	CARD9	caspase recruitment domain family member 9	64170	9	136363955	04621, 05152	NOD-like receptor signaling pathway, Tuberculosis	34	0.05	0.599	0.326	-0.184	0.117	-0.04	-0.127	0.174	0.019
ENSG00000164400	CSF2	colony stimulating factor 2	1437	5	132073791	04060, 04630, 04640, 04650, 04660, 04664, 04668, 05132, 05146, 05166, 05202, 05323	Cytokine-cytokine receptor interaction, Jak-STAT signaling pathway, Hematopoietic cell lineage, Natural killer cell mediated cytotoxicity, T cell receptor signaling pathway, Fc epsilon RI signaling pathway, TNF signaling pathway, Salmonella infection, Amoebiasis, HTLV-I infection, Transcriptional misregulation in cancer, Rheumatoid arthritis	21	0.838	0.863	0.851	-0.661	-0.722	-0.69	-0.642	0.026	-0.318
ENSG00000108342	CSF3	colony stimulating factor 3	1440	17	40015360	04060, 04151, 04630, 04640, 05144	Cytokine-cytokine receptor interaction, PI3K-Akt signaling pathway, Jak-STAT signaling pathway, Hematopoietic cell lineage, Malaria	14	1.214	1.926	1.57	-0.241	0.179	-0.041	-0.901	-0.69	-0.798
ENSG00000169245	CXCL10	C-X-C motif chemokine ligand 10	3627	4	76021115	04060, 04062, 04620, 04622, 04623, 04668, 05164	Cytokine-cytokine receptor interaction, Chemokine signaling pathway, Toll-like receptor signaling pathway, RIG-I-like receptor signaling pathway, Cytosolic DNA-sensing pathway, TNF signaling pathway, Influenza A	32	-1.635	-0.693	-1.163	-0.002	-0.142	-0.069	-0.325	0.313	-0.015

[truncated: 120 more sheets: 10_Antiviral_Response, 11_Apoptosis_I, 12_Apoptosis_II, 13_Atherosclerosis, 14_Autophagy, 15_Breast_Cancer, 16_cAMP_Ca2+, 17_Cancer, 18_Cancer_Drug_Resistance_and_M, 19_Cancer_Drug_Targets, 20_Cardiotoxicity, 21_Cell_Cycle, 22_Cell_Death, 23_Cell_Lineage_Identification, 24_Cell_Motility, 25_Cell_Surface_Markers, 26_Cellular_Senescence, 27_Chemokines_and_Receptors, 28_Common_Cytokines, 29_Cytoskeleton_Regulators …]
