# Supplementary material for: In vitro RNA-seq-based toxicogenomics assessment shows reduced biological effect of tobacco heating products when compared to cigarette smoke
Source: Sci Rep. 2018 Feb 5;8:1145. doi: 10.1038/s41598-018-19627-0 (PMC5799303; doi:10.1038/s41598-018-19627-0)
Supplement: Supplementary file 3 — Supplementary Tables S1 to S12 and S14 to S20 [file 41598_2018_19627_MOESM3_ESM.xlsx]

## Sheet: Supp Table S1
Supplementary Table S1: Number of differentially expressed RNA features for each treatment vs air controls for different pFDR and FC thresholds. The total number of samples that passed QC and used for the statistical analysis is shown (n= ). The number of differentially expressed genes is also shown relative to the pFDR and FC thresholds.
	pFDR<	FC>	24 hrs		48 hrs		24 hrs and 48 hrs combined (adjusted for time)
			up	down	up	down	up	down
3R4F 1/30			n=6		n=9		(n=6+9)
	0.01	4	48	69	83	132	59	82
	0.01	3	100	149	147	249	123	186
	0.01	2	234	433	369	629	350	610
	0.01	1.5	484	967	742	1380	793	1633
	0.05	4	51	70	88	138	59	82
	0.05	3	112	169	160	265	123	187
	0.05	2	309	580	435	755	358	643
	0.05	1.5	709	1497	942	1785	894	1915
THS 1/5			n=9		n=9		(n=9+9)
	0.01	4	1	0	1	0	1	0
	0.01	3	1	0	1	0	1	0
	0.01	2	4	0	6	4	7	4
	0.01	1.5	20	1	18	7	27	27
	0.05	4	1	0	1	0	1	0
	0.05	3	1	0	1	0	2	0
	0.05	2	9	4	13	6	13	8
	0.05	1.5	52	13	48	18	51	64
THP1.0 1/5			n=8		n=9		(n=8+9)
	0.01	2	0	0	0	0	0	0
	0.01	1.5	0	0	0	0	2	0
	0.05	2	0	0	0	0	0	0
	0.05	1.5	1	0	0	0	0	2
	0.1	1	2	0	0	0	8	0
	0.2	1	3	1	0	0	8	0
	0.3	1	4	1	0	0	46	25
Air			n=9		n=8		(n=9+8)

## Sheet: S2 3R4F 24hrs pFDR<.05 FC>1.5
Supplementary Table S2: Differentially expressed RNA features for 3R4F 1/30 vs Air 24hrs post-exposure at pFDR<0.05 and FC>[1.5]
	FeatureID	Symbol	Description	KEGG Pathways	AvRds	logFC	FC	P.Value	adj.P.Val	absFC	dirFC
	ENSG00000138061	CYP1B1	cytochrome P450 family 1 subfamily B member 1	Steroid hormone biosynthesisTryptophan metabolismMetabolism of xenobiotics by c...Ovarian steroidogenesisChemical carcinogenesisMicroRNAs in cancer	13177.2	4.749	26.892	5.547e-21	1.222e-16	26.8915	up
	ENSG00000151012	SLC7A11	solute carrier family 7 member 11	-	1605.8	2.846	7.192	3.7e-15	4.077e-11	7.19164	up
	ENSG00000140465	CYP1A1	cytochrome P450 family 1 subfamily A member 1	Steroid hormone biosynthesisTryptophan metabolismRetinol metabolismMetabolism of xenobiotics by c...Ovarian steroidogenesisChemical carcinogenesis	1637.8	10.398	1348.93	1.04e-14	7.64e-11	1348.93	up
	ENSG00000087086	FTL	ferritin light chain	Mineral absorption	26940.3	2.154	4.452	3.998e-14	2.202e-10	4.45205	up
	ENSG00000023330	ALAS1	5'-aminolevulinate synthase 1	Glycineserine and threonine metabolis...Porphyrin and chlorophyll meta...	3004.9	1.158	2.231	1.542e-12	6.259e-09	2.23132	up
	ENSG00000139626	ITGB7	integrin subunit beta 7	PI3K-Akt signaling pathwayFocal adhesionECM-receptor interactionCell adhesion molecules (CAMs)Intestinal immune network for ...Regulation of actin cytoskelet...Transcriptional misregulation ...Hypertrophic cardiomyopathy (H...Arrhythmogenic right ventricul...Dilated cardiomyopathy	224.9	2.952	7.737	1.704e-12	6.259e-09	7.73664	up
	ENSG00000248323	LUCAT1	lung cancer associated transcript 1 (non-protein coding)	-	214.9	1.479	2.787	4.078e-12	1.284e-08	2.78713	up
	ENSG00000163659	TIPARP	TCDD inducible poly(ADP-ribose) polymerase	-	5407.7	1.532	2.892	4.898e-12	1.349e-08	2.89195	up
	ENSG00000160211	G6PD	glucose-6-phosphate dehydrogenase	Pentose phosphate pathwayGlutathione metabolismCentral carbon metabolism in c...	1439.2	1.766	3.4	1.584e-11	3.879e-08	3.4004	up
	ENSG00000164951	PDP1	pyruvate dehyrogenase phosphatase catalytic subunit 1	-	3006.2	1.294	2.452	2.333e-11	4.937e-08	2.45205	up
	ENSG00000171903	CYP4F11	cytochrome P450 family 4 subfamily F member 11	-	394.7	1.509	2.847	2.465e-11	4.937e-08	2.84674	up
	ENSG00000167996	FTH1	ferritin heavy chain 1	Mineral absorption	24820.1	1.482	2.793	2.877e-11	5.283e-08	2.79343	up
	ENSG00000115758	ODC1	ornithine decarboxylase 1	Arginine and proline metabolis...Glutathione metabolism	1829.1	1.351	2.551	3.276e-11	5.554e-08	2.55106	up
	ENSG00000231683	LOC101927136	uncharacterized LOC101927136	-	576.3	1.915	3.772	5.839e-11	9.191e-08	3.77224	up
	ENSG00000124664	SPDEF	SAM pointed domain containing ETS transcription factor	-	655.7	1.411	2.66	6.548e-11	9.62e-08	2.66013	up
	ENSG00000177494	ZBED2	zinc finger BED-type containing 2	-	381.1	2.003	4.007	7.576e-11	1.043e-07	4.00723	up
	ENSG00000253339	-	lincRNA: RP11-434I12.3	-	382.8	1.943	3.845	1.072e-10	1.31e-07	3.84471	up
	ENSG00000103257	SLC7A5	solute carrier family 7 member 5	Central carbon metabolism in c...	1131.1	2.936	7.655	1.129e-10	1.31e-07	7.65487	up
	ENSG00000226608	-	processed_pseudogene: FTLP3	-	1274.9	2.142	4.413	1.13e-10	1.31e-07	4.41319	up
	ENSG00000117407	ARTN	artemin	-	221.7	2.428	5.381	2.53e-10	2.788e-07	5.38091	up
	ENSG00000154277	UCHL1	ubiquitin C-terminal hydrolase L1	Parkinson's disease	111.9	2.706	6.527	2.884e-10	3.027e-07	6.52731	up
	ENSG00000184254	ALDH1A3	aldehyde dehydrogenase 1 family member A3	Glycolysis / GluconeogenesisHistidine metabolismTyrosine metabolismPhenylalanine metabolismbeta-Alanine metabolismMetabolism of xenobiotics by c...Drug metabolism - cytochrome P...Chemical carcinogenesis	26329.7	1.535	2.898	4.543e-10	4.495e-07	2.89771	up
	ENSG00000100100	PIK3IP1	phosphoinositide-3-kinase interacting protein 1	-	1280.5	-0.862	-1.818	4.782e-10	4.495e-07	1.81794	down
	ENSG00000181019	NQO1	NAD(P)H quinone dehydrogenase 1	Ubiquinone and other terpenoid...	18614.9	1.274	2.419	4.895e-10	4.495e-07	2.41851	up
	ENSG00000153292	ADGRF1	adhesion G protein-coupled receptor F1	-	12478.4	1.343	2.536	8.228e-10	6.997e-07	2.53625	up
	ENSG00000171658	-	transcribed_unprocessed_pseudogene: RP11-443P15.2	-	88.9	2.128	4.371	8.438e-10	6.997e-07	4.37061	up
	ENSG00000177156	TALDO1	transaldolase 1	Pentose phosphate pathway	6153.5	1.017	2.024	8.573e-10	6.997e-07	2.02371	up
	ENSG00000065833	ME1	malic enzyme 1	Pyruvate metabolismPPAR signaling pathway	1361.3	0.76	1.694	9.281e-10	7.153e-07	1.69376	up
	ENSG00000162551	ALPL	alkaline phosphatase, liver/bone/kidney	Folate biosynthesis	103.7	-1.686	-3.218	9.414e-10	7.153e-07	3.21842	down
	ENSG00000078725	BRINP1	BMP/retinoic acid inducible neural specific 1	-	99	-1.468	-2.765	1.356e-09	9.964e-07	2.76547	down
	ENSG00000232368	-	processed_pseudogene: FTLP2	-	252.7	2.231	4.695	1.554e-09	1.104e-06	4.6952	up
	ENSG00000108846	ABCC3	ATP binding cassette subfamily C member 3	ABC transportersBile secretion	304.5	1.411	2.659	1.787e-09	1.212e-06	2.65853	up
	ENSG00000128342	LIF	leukemia inhibitory factor	Cytokine-cytokine receptor int...Signaling pathways regulating ...Jak-STAT signaling pathwayTNF signaling pathway	764.3	1.849	3.603	1.815e-09	1.212e-06	3.60266	up
	ENSG00000087842	PIR	pirin	-	1902.3	0.942	1.921	2.244e-09	1.444e-06	1.92122	up
	ENSG00000100522	GNPNAT1	glucosamine-phosphate N-acetyltransferase 1	Amino sugar and nucleotide sug...	999.5	0.592	1.508	2.293e-09	1.444e-06	1.50774	up
	ENSG00000127528	KLF2	Kruppel like factor 2	FoxO signaling pathway	149.3	1.575	2.98	3.16e-09	1.934e-06	2.98003	up
	ENSG00000105643	ARRDC2	arrestin domain containing 2	-	463.8	-0.934	-1.91	3.602e-09	2.145e-06	1.91016	down
	ENSG00000102359	SRPX2	sushi repeat containing protein, X-linked 2	-	635.5	0.941	1.92	3.737e-09	2.167e-06	1.92008	up
	ENSG00000008394	MGST1	microsomal glutathione S-transferase 1	Glutathione metabolismMetabolism of xenobiotics by c...Drug metabolism - cytochrome P...Chemical carcinogenesis	4040.4	1.073	2.103	4.131e-09	2.334e-06	2.10332	up
	ENSG00000166670	MMP10	matrix metallopeptidase 10	-	3525.7	-1.924	-3.795	4.681e-09	2.579e-06	3.79488	down
	ENSG00000071282	LMCD1	LIM and cysteine rich domains 1	-	255.3	-1.22	-2.329	4.84e-09	2.601e-06	2.32948	down
	ENSG00000107968	MAP3K8	mitogen-activated protein kinase kinase kinase 8	MAPK signaling pathwayToll-like receptor signaling p...T cell receptor signaling path...TNF signaling pathway	1669.2	0.936	1.913	5.456e-09	2.863e-06	1.91307	up
	ENSG00000163660	CCNL1	cyclin L1	-	6492.9	0.766	1.7	5.954e-09	2.938e-06	1.69998	up
	ENSG00000120875	DUSP4	dual specificity phosphatase 4	MAPK signaling pathway	2955.2	1.35	2.549	5.998e-09	2.938e-06	2.54913	up
	ENSG00000116774	OLFML3	olfactomedin like 3	-	39.3	-2.159	-4.466	6e-09	2.938e-06	4.46638	down
	ENSG00000102265	TIMP1	TIMP metallopeptidase inhibitor 1	HIF-1 signaling pathway	400.7	1.768	3.406	6.657e-09	3.189e-06	3.40635	up
	ENSG00000172037	LAMB2	laminin subunit beta 2	PI3K-Akt signaling pathwayFocal adhesionECM-receptor interactionToxoplasmosisAmoebiasisPathways in cancerSmall cell lung cancer	3223.9	-0.795	-1.735	7.053e-09	3.307e-06	1.73532	down
	ENSG00000117394	SLC2A1	solute carrier family 2 member 1	HIF-1 signaling pathwayInsulin secretionThyroid hormone signaling path...Adipocytokine signaling pathwa...Glucagon signaling pathwayBile secretionHTLV-I infectionPathways in cancerRenal cell carcinomaCentral carbon metabolism in c...	7028.3	0.789	1.727	7.794e-09	3.557e-06	1.72743	up
	ENSG00000101825	MXRA5	matrix remodeling associated 5	-	107.9	-2.842	-7.169	8.088e-09	3.557e-06	7.16876	down
	ENSG00000173610	UGT2A1	UDP glucuronosyltransferase family 2 member A1 complex locus	Pentose and glucuronate interc...Ascorbate and aldarate metabol...Steroid hormone biosynthesisStarch and sucrose metabolismRetinol metabolismPorphyrin and chlorophyll meta...Metabolism of xenobiotics by c...Drug metabolism - cytochrome P...Drug metabolism - other enzyme...Chemical carcinogenesis	1012.5	-1.399	-2.636	8.103e-09	3.557e-06	2.63628	down
	ENSG00000100767	PAPLN	papilin, proteoglycan like sulfated glycoprotein	-	244.1	-1.976	-3.935	8.233e-09	3.557e-06	3.93504	down
	ENSG00000155792	DEPTOR	DEP domain containing MTOR-interacting protein	-	290.5	-1.553	-2.934	9.942e-09	4.213e-06	2.93386	down
	ENSG00000145675	PIK3R1	phosphoinositide-3-kinase regulatory subunit 1	ErbB signaling pathwayRas signaling pathwayRap1 signaling pathwaycGMP-PKG signaling pathwaycAMP signaling pathwayChemokine signaling pathwayHIF-1 signaling pathwayFoxO signaling pathwayPhosphatidylinositol signaling...Sphingolipid signaling pathwaymTOR signaling pathwayPI3K-Akt signaling pathwayAMPK signaling pathwayApoptosisAdrenergic signaling in cardio...VEGF signaling pathwayOsteoclast differ…	1915.5	-1.135	-2.195	1.029e-08	4.28e-06	2.19545	down
	ENSG00000125775	SDCBP2	syndecan binding protein 2	-	861.7	1.522	2.873	1.053e-08	4.287e-06	2.87262	up
	ENSG00000120658	ENOX1	ecto-NOX disulfide-thiol exchanger 1	-	36.5	-2.247	-4.747	1.102e-08	4.287e-06	4.74716	down
	ENSG00000233198	RNF224	ring finger protein 224	-	88.8	1.802	3.487	1.109e-08	4.287e-06	3.48677	up
	ENSG00000145284	SCD5	stearoyl-CoA desaturase 5	Biosynthesis of unsaturated fa...PPAR signaling pathwayAMPK signaling pathway	1337.4	-0.85	-1.803	1.109e-08	4.287e-06	1.8028	down
	ENSG00000251191	LINC00589	long intergenic non-protein coding RNA 589	-	121.7	1.741	3.343	1.154e-08	4.386e-06	3.34345	up
	ENSG00000072274	TFRC	transferrin receptor	HIF-1 signaling pathwayEndocytosisPhagosomeHematopoietic cell lineage	4888.4	1.143	2.209	1.27e-08	4.742e-06	2.20908	up
	ENSG00000129951	PLPPR3	phospholipid phosphatase related 3	-	267.7	-1.079	-2.113	1.358e-08	4.982e-06	2.11304	down
	ENSG00000116717	GADD45A	growth arrest and DNA damage inducible alpha	MAPK signaling pathwayFoxO signaling pathwayCell cyclep53 signaling pathway	1298.4	0.624	1.542	1.379e-08	4.982e-06	1.54151	up
	ENSG00000228347	-	processed_pseudogene: FTLP17	-	72.9	2.373	5.181	1.423e-08	4.991e-06	5.18117	up
	ENSG00000164692	COL1A2	collagen type I alpha 2 chain	PI3K-Akt signaling pathwayFocal adhesionECM-receptor interactionPlatelet activationProtein digestion and absorpti...Amoebiasis	43.1	-2.456	-5.487	1.427e-08	4.991e-06	5.48725	down
	ENSG00000241544	LOC105374177	uncharacterized LOC105374177	-	67.8	2.939	7.669	1.548e-08	5.316e-06	7.66918	up
	ENSG00000137331	IER3	immediate early response 3	-	3072.6	1.437	2.708	1.568e-08	5.316e-06	2.70791	up
	ENSG00000156234	CXCL13	C-X-C motif chemokine ligand 13	Cytokine-cytokine receptor int...Chemokine signaling pathway	91.5	-4.434	-21.619	1.639e-08	5.471e-06	21.6192	down
	ENSG00000107551	RASSF4	Ras association domain family member 4	-	716.2	-1.263	-2.4	1.944e-08	6.393e-06	2.40033	down
	ENSG00000177098	SCN4B	sodium voltage-gated channel beta subunit 4	Adrenergic signaling in cardio...	101.6	-1.348	-2.546	2.036e-08	6.523e-06	2.54582	down
	ENSG00000242960	-	processed_pseudogene: FTH1P23	-	270.4	1.599	3.03	2.066e-08	6.523e-06	3.02972	up
	ENSG00000185339	TCN2	transcobalamin 2	Vitamin digestion and absorpti...	974.7	-1.034	-2.048	2.072e-08	6.523e-06	2.04797	down
	ENSG00000185022	MAFF	MAF bZIP transcription factor F	-	854.7	1.146	2.212	2.388e-08	7.412e-06	2.21228	up
	ENSG00000134830	C5AR2	complement component 5a receptor 2	-	106.3	1.958	3.884	2.43e-08	7.437e-06	3.88438	up
	ENSG00000168309	FAM107A	family with sequence similarity 107 member A	-	755	-1.624	-3.081	2.601e-08	7.851e-06	3.08126	down
	ENSG00000142623	PADI1	peptidyl arginine deiminase 1	-	619.2	2.273	4.833	2.72e-08	8.058e-06	4.83275	up
	ENSG00000219507	-	processed_pseudogene: FTH1P8	-	751.7	1.58	2.991	2.743e-08	8.058e-06	2.99053	up
	ENSG00000168003	SLC3A2	solute carrier family 3 member 2	Protein digestion and absorpti...	2391.2	1.275	2.42	2.799e-08	8.113e-06	2.41972	up
	ENSG00000168542	COL3A1	collagen type III alpha 1 chain	PI3K-Akt signaling pathwayFocal adhesionECM-receptor interactionPlatelet activationProtein digestion and absorpti...Amoebiasis	342.1	-4.124	-17.44	2.835e-08	8.113e-06	17.4397	down
	ENSG00000127824	TUBA4A	tubulin alpha 4a	PhagosomeGap junctionPathogenic Escherichia coli in...	1853.4	0.968	1.956	2.947e-08	8.325e-06	1.95641	up
	ENSG00000238266	LINC00707	long intergenic non-protein coding RNA 707	-	22.3	2.623	6.162	3.159e-08	8.811e-06	6.16186	up
	ENSG00000198429	ZNF69	zinc finger protein 69	-	196.1	-0.919	-1.891	3.435e-08	9.219e-06	1.89066	down
	ENSG00000106714	CNTNAP3	contactin associated protein-like 3	-	189.7	-0.95	-1.932	3.455e-08	9.219e-06	1.93177	down
	ENSG00000137672	TRPC6	transient receptor potential cation channel subfamily C member 6	cGMP-PKG signaling pathway	47.7	-1.677	-3.197	3.505e-08	9.219e-06	3.19684	down
	ENSG00000084674	APOB	apolipoprotein B	Fat digestion and absorptionVitamin digestion and absorpti...	23.2	-1.681	-3.207	3.514e-08	9.219e-06	3.20709	down
	ENSG00000113083	LOX	lysyl oxidase	-	239.7	-1.176	-2.259	3.65e-08	9.298e-06	2.25918	down
	ENSG00000135773	CAPN9	calpain 9	-	245.3	-1.301	-2.464	3.675e-08	9.298e-06	2.46415	down
	ENSG00000144810	COL8A1	collagen type VIII alpha 1 chain	-	27.5	-1.747	-3.357	3.696e-08	9.298e-06	3.35671	down
	ENSG00000176842	IRX5	iroquois homeobox 5	-	93.1	1.461	2.752	3.713e-08	9.298e-06	2.75211	up
	ENSG00000101224	CDC25B	cell division cycle 25B	MAPK signaling pathwayCell cycleProgesterone-mediated oocyte m...MicroRNAs in cancer	229.7	1.232	2.349	3.816e-08	9.448e-06	2.34942	up
	ENSG00000185432	METTL7A	methyltransferase like 7A	-	9734.1	-1.186	-2.276	4.242e-08	1.039e-05	2.27588	down
	ENSG00000153993	SEMA3D	semaphorin 3D	Axon guidance	36.5	-2.349	-5.095	4.338e-08	1.05e-05	5.09455	down
	ENSG00000142657	PGD	phosphogluconate dehydrogenase	Pentose phosphate pathwayGlutathione metabolism	4950.7	0.661	1.581	4.427e-08	1.054e-05	1.58069	up
	ENSG00000197838	CYP2A13	cytochrome P450 family 2 subfamily A member 13	Metabolism of xenobiotics by c...Chemical carcinogenesis	484.3	-1.555	-2.939	4.446e-08	1.054e-05	2.93882	down
	ENSG00000157193	LRP8	LDL receptor related protein 8	-	323.3	1.048	2.068	4.663e-08	1.093e-05	2.06782	up
	ENSG00000237515	SHISA9	shisa family member 9	-	48.3	-1.763	-3.394	5.049e-08	1.171e-05	3.39385	down
	ENSG00000136826	KLF4	Kruppel like factor 4	Signaling pathways regulating ...	1215.5	0.981	1.973	5.114e-08	1.174e-05	1.97316	up
	ENSG00000111261	MANSC1	MANSC domain containing 1	-	632.2	0.693	1.616	5.686e-08	1.292e-05	1.61642	up
	ENSG00000250722	SELENOP	selenoprotein P	-	1974.1	-1.167	-2.246	5.783e-08	1.297e-05	2.2457	down
	ENSG00000173846	PLK3	polo like kinase 3	FoxO signaling pathwayTuberculosis	350.6	1.256	2.388	5.958e-08	1.297e-05	2.38828	up
	ENSG00000074590	NUAK1	NUAK family kinase 1	-	965.4	-0.978	-1.97	5.974e-08	1.297e-05	1.96997	down
	ENSG00000108602	ALDH3A1	aldehyde dehydrogenase 3 family member A1	Glycolysis / GluconeogenesisHistidine metabolismTyrosine metabolismPhenylalanine metabolismbeta-Alanine metabolismMetabolism of xenobiotics by c...Drug metabolism - cytochrome P...Chemical carcinogenesis	70947.9	0.908	1.876	6.003e-08	1.297e-05	1.87595	up
	ENSG00000186153	WWOX	WW domain containing oxidoreductase	-	291.8	-0.815	-1.759	6.024e-08	1.297e-05	1.75915	down
	ENSG00000146700	SSC4D	scavenger receptor cysteine rich family member with 4 domains	-	115.1	-1.523	-2.873	6.065e-08	1.297e-05	2.87334	down
	ENSG00000234975	-	processed_pseudogene: FTH1P2	-	676	1.509	2.846	6.325e-08	1.31e-05	2.84572	up
	ENSG00000183655	KLHL25	kelch like family member 25	-	210.3	-0.671	-1.592	6.372e-08	1.31e-05	1.59185	down
	ENSG00000175592	FOSL1	FOS like 1, AP-1 transcription factor subunit	Wnt signaling pathwayOsteoclast differentiationHTLV-I infection	203.8	1.991	3.975	6.374e-08	1.31e-05	3.97455	up
	ENSG00000108950	FAM20A	FAM20A, golgi associated secretory pathway pseudokinase	-	50.1	-1.659	-3.158	6.391e-08	1.31e-05	3.15757	down
	ENSG00000180251	SLC9A4	solute carrier family 9 member A4	Gastric acid secretion	116.9	-1.49	-2.809	6.422e-08	1.31e-05	2.80868	down
	ENSG00000136997	MYC	v-myc avian myelocytomatosis viral oncogene homolog	MAPK signaling pathwayErbB signaling pathwayCell cyclePI3K-Akt signaling pathwayWnt signaling pathwayTGF-beta signaling pathwayHippo signaling pathwaySignaling pathways regulating ...Jak-STAT signaling pathwayThyroid hormone signaling path...Hepatitis BHTLV-I infectionEpstein-Barr virus infectionPathways in cancerTranscriptional misregulation ...Proteoglycans in cancerMicroRNAs in cancerColorecta…	944.2	0.927	1.901	6.655e-08	1.345e-05	1.90109	up
	ENSG00000185565	LSAMP	limbic system-associated membrane protein	-	39.8	-3.498	-11.295	7.44e-08	1.477e-05	11.2954	down
	ENSG00000111640	GAPDH	glyceraldehyde-3-phosphate dehydrogenase	Glycolysis / GluconeogenesisHIF-1 signaling pathwayAlzheimer's disease	22146.9	0.742	1.672	7.564e-08	1.488e-05	1.67214	up
	ENSG00000121039	RDH10	retinol dehydrogenase 10 (all-trans)	Retinol metabolism	10343.1	0.991	1.988	7.657e-08	1.493e-05	1.98803	up
	ENSG00000053524	MCF2L2	MCF.2 cell line derived transforming sequence-like 2	-	127.1	-1.367	-2.579	7.861e-08	1.514e-05	2.57871	down
	ENSG00000108448	TRIM16L	tripartite motif containing 16-like	-	744.9	0.596	1.511	7.902e-08	1.514e-05	1.51117	up
	ENSG00000111275	ALDH2	aldehyde dehydrogenase 2 family (mitochondrial)	Glycolysis / GluconeogenesisPentose and glucuronate interc...Ascorbate and aldarate metabol...Fatty acid degradationValineleucine and isoleucine degrada...Lysine degradationArginine and proline metabolis...Histidine metabolismTryptophan metabolismbeta-Alanine metabolismGlycerolipid metabolismPyruvate metabolism	1199.2	-0.992	-1.989	8.287e-08	1.574e-05	1.98888	down
	ENSG00000171227	TMEM37	transmembrane protein 37	-	581.5	-1.037	-2.051	8.457e-08	1.593e-05	2.05144	down
	ENSG00000166825	ANPEP	alanyl aminopeptidase, membrane	Glutathione metabolismRenin-angiotensin systemHematopoietic cell lineage	481.9	-1.677	-3.197	8.628e-08	1.611e-05	3.19731	down
	ENSG00000267056	-	processed_pseudogene: AC005336.4	-	79.9	0.952	1.935	8.791e-08	1.618e-05	1.9347	up
	ENSG00000136810	TXN	thioredoxin	-	10380.5	1.087	2.124	8.814e-08	1.618e-05	2.1245	up
	ENSG00000138759	FRAS1	Fraser extracellular matrix complex subunit 1	-	709.9	-1.253	-2.383	8.939e-08	1.628e-05	2.38256	down
	ENSG00000119514	GALNT12	polypeptide N-acetylgalactosaminyltransferase 12	Mucin type O-Glycan biosynthes...	939.5	1.03	2.041	9.182e-08	1.639e-05	2.04147	up
	ENSG00000109321	AREG	amphiregulin	ErbB signaling pathwayHippo signaling pathway	1396.1	1.767	3.404	9.222e-08	1.639e-05	3.40449	up
	ENSG00000254343	-	lincRNA: RP11-760H22.2	-	28.5	-1.766	-3.402	9.302e-08	1.639e-05	3.40187	down
	ENSG00000138696	BMPR1B	bone morphogenetic protein receptor type 1B	Cytokine-cytokine receptor int...TGF-beta signaling pathwayHippo signaling pathwaySignaling pathways regulating ...	1157.1	0.635	1.553	9.363e-08	1.639e-05	1.55323	up
	ENSG00000171243	SOSTDC1	sclerostin domain containing 1	-	17.2	-2.691	-6.457	9.419e-08	1.639e-05	6.45716	down
	ENSG00000049540	ELN	elastin	Protein digestion and absorpti...	75.5	-2.597	-6.049	9.446e-08	1.639e-05	6.04946	down
	ENSG00000171067	C11orf24	chromosome 11 open reading frame 24	-	288.3	0.783	1.721	9.914e-08	1.707e-05	1.72057	up
	ENSG00000163053	SLC16A14	solute carrier family 16 member 14	-	578.3	1.634	3.104	1.015e-07	1.733e-05	3.10395	up
	ENSG00000117308	GALE	UDP-galactose-4-epimerase	Galactose metabolismAmino sugar and nucleotide sug...	1098.2	1.067	2.095	1.084e-07	1.837e-05	2.09502	up
	ENSG00000187260	WDR86	WD repeat domain 86	-	111.1	-1.099	-2.142	1.095e-07	1.842e-05	2.1417	down
	ENSG00000248329	APELA	apelin receptor early endogenous ligand	-	53.4	-2.842	-7.169	1.218e-07	1.994e-05	7.16945	down
	ENSG00000152766	ANKRD22	ankyrin repeat domain 22	-	82.6	1.139	2.203	1.229e-07	1.994e-05	2.20253	up
	ENSG00000144655	CSRNP1	cysteine and serine rich nuclear protein 1	-	771.3	0.897	1.862	1.236e-07	1.994e-05	1.86226	up
	ENSG00000115616	SLC9A2	solute carrier family 9 member A2	-	74.7	-1.151	-2.221	1.24e-07	1.994e-05	2.22086	down
	ENSG00000105388	CEACAM5	carcinoembryonic antigen related cell adhesion molecule 5	-	2310.5	2.052	4.146	1.267e-07	2.023e-05	4.14572	up
	ENSG00000121895	TMEM156	transmembrane protein 156	-	28.3	2.759	6.769	1.29e-07	2.045e-05	6.76891	up
	ENSG00000113070	HBEGF	heparin binding EGF like growth factor	ErbB signaling pathwayGnRH signaling pathwayEstrogen signaling pathwayEpithelial cell signaling in H...Proteoglycans in cancer	980.9	1.897	3.723	1.329e-07	2.092e-05	3.72323	up
	ENSG00000101335	MYL9	myosin light chain 9	cGMP-PKG signaling pathwaycAMP signaling pathwayVascular smooth muscle contrac...Focal adhesionTight junctionLeukocyte transendothelial mig...Regulation of actin cytoskelet...Oxytocin signaling pathway	616.7	-1.198	-2.294	1.436e-07	2.244e-05	2.29368	down
	ENSG00000138792	ENPEP	glutamyl aminopeptidase	Renin-angiotensin system	94.9	1.561	2.95	1.528e-07	2.371e-05	2.95021	up
	ENSG00000107959	PITRM1	pitrilysin metallopeptidase 1	-	3091.4	0.605	1.521	1.568e-07	2.372e-05	1.52122	up
	ENSG00000198431	TXNRD1	thioredoxin reductase 1	Pyrimidine metabolismSelenocompound metabolism	9780.7	0.762	1.695	1.568e-07	2.372e-05	1.69533	up
	ENSG00000102755	FLT1	fms related tyrosine kinase 1	Ras signaling pathwayRap1 signaling pathwayCytokine-cytokine receptor int...HIF-1 signaling pathwayEndocytosisPI3K-Akt signaling pathwayFocal adhesionTranscriptional misregulation ...Rheumatoid arthritis	263.7	-1.238	-2.359	1.571e-07	2.372e-05	2.35917	down
	ENSG00000150471	ADGRL3	adhesion G protein-coupled receptor L3	-	119.6	-1.539	-2.906	1.572e-07	2.372e-05	2.90552	down
	ENSG00000134258	VTCN1	V-set domain containing T cell activation inhibitor 1	Cell adhesion molecules (CAMs)	654.6	-0.782	-1.72	1.625e-07	2.436e-05	1.71965	down
	ENSG00000154188	ANGPT1	angiopoietin 1	Ras signaling pathwayRap1 signaling pathwayHIF-1 signaling pathwayPI3K-Akt signaling pathwayRheumatoid arthritis	299	-1.058	-2.082	1.73e-07	2.576e-05	2.08215	down
	ENSG00000232187	-	processed_pseudogene: FTH1P7	-	383.3	1.557	2.942	1.755e-07	2.596e-05	2.94164	up
	ENSG00000077274	CAPN6	calpain 6	-	7.2	-2.871	-7.317	1.776e-07	2.61e-05	7.31682	down
	ENSG00000137486	ARRB1	arrestin beta 1	MAPK signaling pathwayChemokine signaling pathwayEndocytosisPhototransductionMorphine addiction	397.8	-0.789	-1.728	2.078e-07	2.992e-05	1.72783	down
	ENSG00000101417	PXMP4	peroxisomal membrane protein 4	Peroxisome	486.3	-0.602	-1.518	2.122e-07	3.016e-05	1.51768	down
	ENSG00000162337	LRP5	LDL receptor related protein 5	Wnt signaling pathway	1034.1	0.837	1.786	2.152e-07	3.04e-05	1.78619	up
	ENSG00000115648	MLPH	melanophilin	-	1157.6	0.924	1.898	2.229e-07	3.111e-05	1.89754	up
	ENSG00000142224	IL19	interleukin 19	Cytokine-cytokine receptor int...Jak-STAT signaling pathway	71.3	2.864	7.278	2.252e-07	3.111e-05	7.27813	up
	ENSG00000139292	LGR5	leucine rich repeat containing G protein-coupled receptor 5	-	102.3	-2.886	-7.393	2.258e-07	3.111e-05	7.39329	down
	ENSG00000211445	GPX3	glutathione peroxidase 3	Glutathione metabolismArachidonic acid metabolismThyroid hormone synthesis	655.7	0.852	1.805	2.259e-07	3.111e-05	1.80495	up
	ENSG00000165731	RET	ret proto-oncogene	EndocytosisPathways in cancerThyroid cancerCentral carbon metabolism in c...	51	-1.664	-3.169	2.275e-07	3.114e-05	3.16856	down
	ENSG00000161905	ALOX15	arachidonate 15-lipoxygenase	Arachidonic acid metabolismLinoleic acid metabolismSerotonergic synapse	14382.1	-1.221	-2.331	2.356e-07	3.188e-05	2.3309	down
	ENSG00000233237	-	lincRNA: LINC00472	-	228.1	-0.666	-1.586	2.369e-07	3.188e-05	1.58634	down
	ENSG00000143502	SUSD4	sushi domain containing 4	-	352.9	-0.953	-1.936	2.38e-07	3.188e-05	1.936	down
	ENSG00000147041	SYTL5	synaptotagmin like 5	-	1187.3	1.087	2.124	2.387e-07	3.188e-05	2.12424	up
	ENSG00000280276	-	TEC: RP11-314C9.1	-	5.6	3.726	13.235	2.404e-07	3.191e-05	13.2346	up
	ENSG00000129451	KLK10	kallikrein related peptidase 10	-	1339.3	1.055	2.078	2.446e-07	3.221e-05	2.07782	up
	ENSG00000164849	GPR146	G protein-coupled receptor 146	-	28.8	-1.499	-2.826	2.457e-07	3.221e-05	2.82641	down
	ENSG00000198759	EGFL6	EGF like domain multiple 6	-	198.9	-2.297	-4.913	2.48e-07	3.221e-05	4.91341	down
	ENSG00000163931	TKT	transketolase	Pentose phosphate pathway	5887.7	0.632	1.55	2.485e-07	3.221e-05	1.5498	up
	ENSG00000198171	DDRGK1	DDRGK domain containing 1	-	1325.2	0.586	1.501	2.541e-07	3.275e-05	1.50104	up
	ENSG00000213626	LBH	limb bud and heart development	-	1225.9	-1.488	-2.805	2.57e-07	3.293e-05	2.80504	down
	ENSG00000259479	-	transcribed_unprocessed_pseudogene: SORD2P	-	865.2	-1.015	-2.021	2.611e-07	3.325e-05	2.02097	down
	ENSG00000085662	AKR1B1	aldo-keto reductase family 1 member B	Pentose and glucuronate interc...Fructose and mannose metabolis...Galactose metabolismGlycerolipid metabolism	907.1	0.9	1.866	2.626e-07	3.326e-05	1.86632	up
	ENSG00000028116	VRK2	vaccinia related kinase 2	-	1597.1	0.639	1.557	2.654e-07	3.342e-05	1.55678	up
	ENSG00000129194	SOX15	SRY-box 15	-	242.1	1.012	2.016	2.697e-07	3.363e-05	2.01643	up
	ENSG00000184106	-	transcribed_unprocessed_pseudogene: TREML3P	-	4.4	3.633	12.408	2.701e-07	3.363e-05	12.408	up
	ENSG00000132386	SERPINF1	serpin family F member 1	-	2140	-0.773	-1.709	2.908e-07	3.599e-05	1.70871	down
	ENSG00000227376	-	processed_pseudogene: FTH1P16	-	281.5	1.702	3.253	2.972e-07	3.659e-05	3.25284	up
	ENSG00000157404	KIT	KIT proto-oncogene receptor tyrosine kinase	Ras signaling pathwayRap1 signaling pathwayCytokine-cytokine receptor int...EndocytosisPI3K-Akt signaling pathwayHematopoietic cell lineageMelanogenesisPathways in cancerAcute myeloid leukemiaCentral carbon metabolism in c...	57.7	-1.293	-2.451	3.059e-07	3.745e-05	2.45065	down
	ENSG00000117448	AKR1A1	aldo-keto reductase family 1 member A1	Glycolysis / GluconeogenesisPentose and glucuronate interc...Glycerolipid metabolism	3993.5	0.71	1.636	3.153e-07	3.821e-05	1.63566	up
	ENSG00000197191	CYSRT1	cysteine rich tail 1	-	303.5	1.726	3.309	3.156e-07	3.821e-05	3.30914	up
	ENSG00000223361	-	transcribed_processed_pseudogene: FTH1P10	-	399.9	1.581	2.992	3.21e-07	3.865e-05	2.99168	up
	ENSG00000132938	MTUS2	microtubule associated tumor suppressor candidate 2	-	33.7	-1.797	-3.476	3.285e-07	3.934e-05	3.47596	down
	ENSG00000170425	ADORA2B	adenosine A2b receptor	Rap1 signaling pathwayCalcium signaling pathwayNeuroactive ligand-receptor in...Vascular smooth muscle contrac...Alcoholism	428.3	0.793	1.733	3.329e-07	3.966e-05	1.73281	up
	ENSG00000163520	FBLN2	fibulin 2	-	363.5	-1.76	-3.388	3.381e-07	4.005e-05	3.38758	down
	ENSG00000262519	-	processed_pseudogene: TXNP4	-	273.1	1.273	2.417	3.432e-07	4.044e-05	2.41741	up
	ENSG00000149925	ALDOA	aldolase, fructose-bisphosphate A	Glycolysis / GluconeogenesisPentose phosphate pathwayFructose and mannose metabolis...HIF-1 signaling pathway	10984.3	0.629	1.547	3.565e-07	4.179e-05	1.54671	up
	ENSG00000172264	MACROD2	MACRO domain containing 2	-	171.6	-1.563	-2.954	3.691e-07	4.303e-05	2.95449	down
	ENSG00000116574	RHOU	ras homolog family member U	-	1564.8	-0.649	-1.569	3.739e-07	4.336e-05	1.56858	down
	ENSG00000197446	CYP2F1	cytochrome P450 family 2 subfamily F member 1	Metabolism of xenobiotics by c...	4235.5	-1.271	-2.414	3.783e-07	4.365e-05	2.41403	down
	ENSG00000111666	CHPT1	choline phosphotransferase 1	Glycerophospholipid metabolismEther lipid metabolismCholine metabolism in cancer	1250.3	-0.881	-1.841	3.87e-07	4.396e-05	1.84112	down
	ENSG00000143797	MBOAT2	membrane bound O-acyltransferase domain containing 2	Glycerolipid metabolismGlycerophospholipid metabolism	3318.7	0.596	1.511	3.96e-07	4.452e-05	1.51129	up
	ENSG00000231419	LINC00689	long intergenic non-protein coding RNA 689	-	148.3	-1.53	-2.888	4.011e-07	4.471e-05	2.88759	down
	ENSG00000174080	CTSF	cathepsin F	Lysosome	197.5	-0.942	-1.922	4.017e-07	4.471e-05	1.92166	down
	ENSG00000226564	-	processed_pseudogene: FTH1P20	-	456.5	1.482	2.793	4.16e-07	4.606e-05	2.79332	up
	ENSG00000167107	ACSF2	acyl-CoA synthetase family member 2	-	811.9	-0.618	-1.535	4.199e-07	4.616e-05	1.53474	down
	ENSG00000113739	STC2	stanniocalcin 2	-	112.1	2.06	4.168	4.21e-07	4.616e-05	4.16848	up
	ENSG00000165181	C9orf84	chromosome 9 open reading frame 84	-	120.5	0.83	1.778	4.249e-07	4.635e-05	1.77776	up
	ENSG00000119900	OGFRL1	opioid growth factor receptor like 1	-	2263.3	-0.759	-1.692	4.292e-07	4.644e-05	1.69241	down
	ENSG00000182601	HS3ST4	heparan sulfate-glucosamine 3-sulfotransferase 4	-	15.7	-2.964	-7.806	4.299e-07	4.644e-05	7.80552	down
	ENSG00000273033	LOC100129550	uncharacterized LOC100129550	-	297	-0.886	-1.848	4.381e-07	4.687e-05	1.84831	down
	ENSG00000232973	CYP1B1-AS1	CYP1B1 antisense RNA 1	-	35	1.9	3.733	4.381e-07	4.687e-05	3.73329	up
	ENSG00000124713	GNMT	glycine N-methyltransferase	Glycine, serine and threonine ...	35.1	-1.603	-3.038	4.642e-07	4.941e-05	3.03781	down
	ENSG00000237264	-	processed_pseudogene: FTH1P11	-	395.5	1.635	3.106	4.777e-07	5.013e-05	3.10605	up
	ENSG00000071909	MYO3B	myosin IIIB	-	57.5	-1.939	-3.834	4.818e-07	5.031e-05	3.8339	down
	ENSG00000227292	-	lincRNA: AC009229.5	-	8.3	3.14	8.815	4.923e-07	5.103e-05	8.81482	up
	ENSG00000172986	GXYLT2	glucoside xylosyltransferase 2	Other types of O-glycan biosyn...	589.5	-1.034	-2.048	4.932e-07	5.103e-05	2.04795	down
	ENSG00000115380	EFEMP1	EGF containing fibulin like extracellular matrix protein 1	-	2378.9	-1.061	-2.087	4.984e-07	5.132e-05	2.08665	down
	ENSG00000119698	PPP4R4	protein phosphatase 4 regulatory subunit 4	-	421.5	-0.992	-1.989	5.046e-07	5.171e-05	1.98891	down
	ENSG00000087074	PPP1R15A	protein phosphatase 1 regulatory subunit 15A	Protein processing in endoplas...	3146.3	0.617	1.534	5.155e-07	5.259e-05	1.53396	up
	ENSG00000168350	DEGS2	delta 4-desaturase, sphingolipid 2	Sphingolipid metabolismSphingolipid signaling pathway	991.1	-0.974	-1.964	5.23e-07	5.311e-05	1.96368	down
	ENSG00000176971	FIBIN	fin bud initiation factor homolog (zebrafish)	-	49.4	-2.376	-5.193	5.324e-07	5.371e-05	5.19272	down
	ENSG00000170482	SLC23A1	solute carrier family 23 member 1	Vitamin digestion and absorpti...	1427.2	-1.661	-3.163	5.353e-07	5.371e-05	3.16282	down
	ENSG00000167962	ZNF598	zinc finger protein 598	-	583.7	0.768	1.703	5.374e-07	5.371e-05	1.70267	up
	ENSG00000144366	GULP1	GULP, engulfment adaptor PTB domain containing 1	-	1439	0.762	1.696	5.387e-07	5.371e-05	1.69627	up
	ENSG00000154175	ABI3BP	ABI family member 3 binding protein	-	21.1	-1.555	-2.939	5.488e-07	5.423e-05	2.9386	down
	ENSG00000091409	ITGA6	integrin subunit alpha 6	PI3K-Akt signaling pathwayFocal adhesionECM-receptor interactionCell adhesion molecules (CAMs)Hematopoietic cell lineageRegulation of actin cytoskelet...ToxoplasmosisPathways in cancerSmall cell lung cancerHypertrophic cardiomyopathy (H...Arrhythmogenic right ventricul...Dilated cardiomyopathy	5807.9	0.843	1.793	5.655e-07	5.563e-05	1.79318	up
	ENSG00000129538	RNASE1	ribonuclease A family member 1, pancreatic	-	94.8	-1.642	-3.12	5.769e-07	5.65e-05	3.12035	down
	ENSG00000167183	PRR15L	proline rich 15 like	-	999.1	-0.87	-1.827	5.889e-07	5.742e-05	1.8271	down
	ENSG00000165810	BTNL9	butyrophilin like 9	-	273	-2.081	-4.23	6.028e-07	5.852e-05	4.22959	down
	ENSG00000137648	TMPRSS4	transmembrane protease, serine 4	Influenza A	5500	0.666	1.586	6.077e-07	5.874e-05	1.58631	up
	ENSG00000165695	AK8	adenylate kinase 8	Purine metabolism	882.7	-0.997	-1.995	6.116e-07	5.886e-05	1.99541	down
	ENSG00000117643	MAN1C1	mannosidase alpha class 1C member 1	N-Glycan biosynthesisProtein processing in endoplas...	675.5	-1.045	-2.064	6.292e-07	6.009e-05	2.06367	down
	ENSG00000167553	TUBA1C	tubulin alpha 1c	PhagosomeGap junctionPathogenic Escherichia coli in...	3714.7	0.596	1.511	6.299e-07	6.009e-05	1.51139	up
	ENSG00000164904	ALDH7A1	aldehyde dehydrogenase 7 family member A1	Glycolysis / GluconeogenesisAscorbate and aldarate metabol...Fatty acid degradationGlycineserine and threonine metabolis...Valineleucine and isoleucine degrada...Lysine biosynthesisLysine degradationArginine and proline metabolis...Histidine metabolismTryptophan metabolismbeta-Alanine metabolismGlycerolipid metabolismPyruvate metabolism	405.3	-0.876	-1.835	6.409e-07	6.087e-05	1.83546	down
	ENSG00000182782	HCAR2	hydroxycarboxylic acid receptor 2	cAMP signaling pathway	400.1	-1.364	-2.573	6.528e-07	6.166e-05	2.57329	down
	ENSG00000180739	S1PR5	sphingosine-1-phosphate receptor 5	Sphingolipid signaling pathwayNeuroactive ligand-receptor in...	108.5	-1.089	-2.127	6.626e-07	6.166e-05	2.12707	down
	ENSG00000178033	FAM26E	family with sequence similarity 26 member E	-	50.9	-2.318	-4.988	6.632e-07	6.166e-05	4.98771	down
	ENSG00000124762	CDKN1A	cyclin dependent kinase inhibitor 1A	ErbB signaling pathwayHIF-1 signaling pathwayFoxO signaling pathwayCell cyclep53 signaling pathwayPI3K-Akt signaling pathwayOxytocin signaling pathwayHepatitis CHepatitis BHTLV-I infectionEpstein-Barr virus infectionPathways in cancerTranscriptional misregulation ...Viral carcinogenesisProteoglycans in cancerMicroRNAs in cancerGliomaProstate cancerMelanomaBladder cancerChronic myeloid leukemia	9586.3	0.881	1.842	6.728e-07	6.229e-05	1.8417	up
	ENSG00000073756	PTGS2	prostaglandin-endoperoxide synthase 2	Arachidonic acid metabolismNF-kappa B signaling pathwayVEGF signaling pathwayTNF signaling pathwayRetrograde endocannabinoid sig...Serotonergic synapseOvarian steroidogenesisOxytocin signaling pathwayLeishmaniasisPathways in cancerChemical carcinogenesisMicroRNAs in cancerSmall cell lung cancer	1321.3	2.124	4.359	6.769e-07	6.241e-05	4.3591	up
	ENSG00000149212	SESN3	sestrin 3	p53 signaling pathway	2456.5	-1.236	-2.355	6.881e-07	6.318e-05	2.35491	down
	ENSG00000156802	ATAD2	ATPase family, AAA domain containing 2	-	1031.2	-0.772	-1.708	6.947e-07	6.352e-05	1.70802	down
	ENSG00000086991	NOX4	NADPH oxidase 4	-	530.6	-1.673	-3.189	7.182e-07	6.505e-05	3.18934	down
	ENSG00000144369	FAM171B	family with sequence similarity 171 member B	-	667.5	-0.968	-1.955	7.308e-07	6.573e-05	1.95549	down
	ENSG00000103942	HOMER2	homer scaffolding protein 2	FoxO signaling pathwayGlutamatergic synapse	3752.7	-0.834	-1.783	7.485e-07	6.702e-05	1.78294	down
	ENSG00000101255	TRIB3	tribbles pseudokinase 3	-	120.1	2.112	4.322	7.512e-07	6.702e-05	4.32241	up
	ENSG00000184845	DRD1	dopamine receptor D1	Calcium signaling pathwaycAMP signaling pathwayNeuroactive ligand-receptor in...Gap junctionDopaminergic synapseParkinson's diseaseCocaine addictionAmphetamine addictionMorphine addictionAlcoholism	33.7	-1.607	-3.046	7.634e-07	6.771e-05	3.04551	down
	ENSG00000116039	ATP6V1B1	ATPase H+ transporting V1 subunit B1	Oxidative phosphorylationPhagosomeSynaptic vesicle cycleCollecting duct acid secretionVibrio cholerae infectionEpithelial cell signaling in H...Rheumatoid arthritis	82.1	-2.043	-4.121	7.651e-07	6.771e-05	4.12096	down
	ENSG00000174469	CNTNAP2	contactin associated protein-like 2	Cell adhesion molecules (CAMs)	377.2	-1.983	-3.953	7.84e-07	6.91e-05	3.95312	down
	ENSG00000163590	PPM1L	protein phosphatase, Mg2+/Mn2+ dependent 1L	-	2404.3	-1.001	-2.002	7.878e-07	6.917e-05	2.00189	down
	ENSG00000159147	DONSON	downstream neighbor of SON	-	164.5	0.679	1.601	7.933e-07	6.937e-05	1.60054	up
	ENSG00000232273	-	processed_pseudogene: FTH1P1	-	40.3	1.392	2.624	8.023e-07	6.988e-05	2.62444	up
	ENSG00000151715	TMEM45B	transmembrane protein 45B	-	4428.9	0.721	1.648	8.413e-07	7.242e-05	1.64812	up
	ENSG00000115008	IL1A	interleukin 1 alpha	MAPK signaling pathwayCytokine-cytokine receptor int...ApoptosisOsteoclast differentiationHematopoietic cell lineageNon-alcoholic fatty liver dise...Type I diabetes mellitusPrion diseasesSalmonella infectionPertussisLeishmaniasisTuberculosisMeaslesInfluenza AInflammatory bowel disease (IB...Rheumatoid arthritisGraft-versus-host disease	1349	2.511	5.7	8.589e-07	7.359e-05	5.70015	up
	ENSG00000004799	PDK4	pyruvate dehydrogenase kinase 4	-	1012.4	-0.895	-1.859	8.628e-07	7.359e-05	1.85911	down
	ENSG00000251434	-	lincRNA: RP11-315A17.1	-	9.6	-2.176	-4.521	8.649e-07	7.359e-05	4.52052	down
	ENSG00000125148	MT2A	metallothionein 2A	Mineral absorption	2014.9	0.853	1.806	8.799e-07	7.458e-05	1.80574	up
	ENSG00000179698	WDR97	WD repeat domain 97	-	90.1	-0.856	-1.81	9.104e-07	7.657e-05	1.81022	down
	ENSG00000168679	SLC16A4	solute carrier family 16 member 4	-	223	0.967	1.954	9.222e-07	7.727e-05	1.95424	up
	ENSG00000143147	GPR161	G protein-coupled receptor 161	-	301.7	-1.112	-2.162	9.513e-07	7.911e-05	2.16194	down
	ENSG00000165188	RNF183	ring finger protein 183	-	248.9	0.708	1.633	9.557e-07	7.918e-05	1.63308	up
	ENSG00000085465	OVGP1	oviductal glycoprotein 1	-	84.2	-0.699	-1.623	9.733e-07	8.024e-05	1.62324	down
	ENSG00000213171	LINGO4	leucine rich repeat and Ig domain containing 4	-	14	-1.948	-3.858	9.759e-07	8.024e-05	3.8578	down
	ENSG00000215853	RPTN	repetin	-	602.7	2.067	4.189	1.03e-06	8.43e-05	4.18916	up
	ENSG00000063180	CA11	carbonic anhydrase 11	-	245.2	-0.615	-1.531	1.033e-06	8.43e-05	1.53133	down
	ENSG00000156113	KCNMA1	potassium calcium-activated channel subfamily M alpha 1	cGMP-PKG signaling pathwayVascular smooth muscle contrac...Insulin secretionSalivary secretionPancreatic secretion	143.6	-2.107	-4.307	1.037e-06	8.43e-05	4.3075	down
	ENSG00000126803	HSPA2	heat shock protein family A (Hsp70) member 2	SpliceosomeMAPK signaling pathwayProtein processing in endoplas...EndocytosisAntigen processing and present...Estrogen signaling pathwayLegionellosisToxoplasmosisMeaslesInfluenza AEpstein-Barr virus infection	517.4	-0.881	-1.842	1.056e-06	8.539e-05	1.8416	down
	ENSG00000181195	PENK	proenkephalin	-	211.9	-4.073	-16.827	1.065e-06	8.539e-05	16.8267	down
	ENSG00000160789	LMNA	lamin A/C	Hypertrophic cardiomyopathy (H...Arrhythmogenic right ventricul...Dilated cardiomyopathy	4539.3	0.705	1.63	1.069e-06	8.539e-05	1.62993	up
	ENSG00000092964	DPYSL2	dihydropyrimidinase like 2	Axon guidance	157.1	-0.989	-1.985	1.069e-06	8.539e-05	1.98489	down
	ENSG00000073712	FERMT2	fermitin family member 2	-	353.6	-0.698	-1.622	1.095e-06	8.684e-05	1.62196	down
	ENSG00000188761	BCL2L15	BCL2 like 15	-	356.9	1.524	2.876	1.096e-06	8.684e-05	2.87589	up
	ENSG00000213366	GSTM2	glutathione S-transferase mu 2	Glutathione metabolismMetabolism of xenobiotics by c...Drug metabolism - cytochrome P...Chemical carcinogenesis	152.1	-0.886	-1.848	1.101e-06	8.697e-05	1.84796	down
	ENSG00000258539	-	protein_coding: RP11-12J10.3	-	30.7	-1.549	-2.926	1.105e-06	8.697e-05	2.92556	down
	ENSG00000115353	TACR1	tachykinin receptor 1	Calcium signaling pathwayNeuroactive ligand-receptor in...Measles	78.9	-2.189	-4.56	1.136e-06	8.91e-05	4.56015	down
	ENSG00000075643	MOCOS	molybdenum cofactor sulfurase	-	734.7	0.729	1.657	1.16e-06	9.029e-05	1.65737	up
	ENSG00000164120	HPGD	hydroxyprostaglandin dehydrogenase 15-(NAD)	Transcriptional misregulation ...	162	-1.415	-2.667	1.192e-06	9.249e-05	2.66676	down
	ENSG00000169403	PTAFR	platelet activating factor receptor	Calcium signaling pathwayNeuroactive ligand-receptor in...Staphylococcus aureus infectio...	1019.3	0.777	1.714	1.209e-06	9.345e-05	1.71375	up
	ENSG00000119938	PPP1R3C	protein phosphatase 1 regulatory subunit 3C	Insulin signaling pathway	98.5	-0.858	-1.813	1.214e-06	9.35e-05	1.8126	down
	ENSG00000131050	BPIFA2	BPI fold containing family A member 2	-	178.9	1.487	2.802	1.232e-06	9.456e-05	2.80245	up
	ENSG00000133069	TMCC2	transmembrane and coiled-coil domain family 2	-	267.7	-1.161	-2.237	1.264e-06	9.674e-05	2.23668	down
	ENSG00000234684	SDCBP2-AS1	SDCBP2 antisense RNA 1	-	169.8	-0.997	-1.996	1.322e-06	0.0001008	1.99558	down
	ENSG00000106003	LFNG	LFNG O-fucosylpeptide 3-beta-N-acetylglucosaminyltransferase	Other types of O-glycan biosyn...Notch signaling pathway	227.5	-0.862	-1.817	1.329e-06	0.000101	1.81712	down
	ENSG00000042062	FAM65C	family with sequence similarity 65 member C	-	37.7	-1.415	-2.667	1.338e-06	0.0001013	2.66707	down
	ENSG00000112559	MDFI	MyoD family inhibitor	-	343.6	0.928	1.902	1.347e-06	0.0001013	1.90236	up
	ENSG00000213453	-	processed_pseudogene: FTH1P3	-	171.1	1.659	3.157	1.375e-06	0.0001025	3.15749	up
	ENSG00000272703	-	antisense: RP11-78A19.4	-	48.9	1.559	2.946	1.377e-06	0.0001025	2.94631	up
	ENSG00000102312	PORCN	porcupine homolog (Drosophila)	Wnt signaling pathway	984.3	1.182	2.269	1.385e-06	0.0001028	2.26936	up
	ENSG00000168077	SCARA3	scavenger receptor class A member 3	-	1008.4	-1.477	-2.784	1.43e-06	0.0001054	2.7837	down
	ENSG00000103876	FAH	fumarylacetoacetate hydrolase	Tyrosine metabolism	246.5	0.668	1.588	1.477e-06	0.0001085	1.58836	up
	ENSG00000140279	DUOX2	dual oxidase 2	Thyroid hormone synthesis	751.5	1.114	2.164	1.504e-06	0.0001101	2.16394	up
	ENSG00000249736	-	lincRNA: RP11-83M16.5	-	4.9	-2.813	-7.026	1.529e-06	0.0001115	7.02619	down
	ENSG00000235501	LOC729970	hCG2028352-like	-	111.7	-0.823	-1.769	1.551e-06	0.0001125	1.76926	down
	ENSG00000102048	ASB9	ankyrin repeat and SOCS box containing 9	-	61.1	-2.406	-5.301	1.553e-06	0.0001125	5.30125	down
	ENSG00000184374	COLEC10	collectin subfamily member 10	-	27.3	-1.948	-3.859	1.564e-06	0.0001125	3.8593	down
	ENSG00000164684	ZNF704	zinc finger protein 704	-	384.8	-0.782	-1.72	1.567e-06	0.0001125	1.72	down
	ENSG00000048740	CELF2	CUGBP, Elav-like family member 2	-	234	-1.616	-3.065	1.567e-06	0.0001125	3.06492	down
	ENSG00000047648	ARHGAP6	Rho GTPase activating protein 6	-	83.5	-1.36	-2.567	1.578e-06	0.0001129	2.56681	down
	ENSG00000161011	SQSTM1	sequestosome 1	Osteoclast differentiation	11146.6	0.899	1.865	1.604e-06	0.0001144	1.86509	up
	ENSG00000174175	SELP	selectin P	Cell adhesion molecules (CAMs)MalariaStaphylococcus aureus infectio...	100.1	-1.661	-3.162	1.62e-06	0.0001151	3.16188	down
	ENSG00000197410	DCHS2	dachsous cadherin-related 2	-	18.9	-2.179	-4.529	1.66e-06	0.0001176	4.52879	down
	ENSG00000116679	IVNS1ABP	influenza virus NS1A binding protein	Influenza A	6127.1	-0.618	-1.535	1.766e-06	0.0001237	1.53476	down
	ENSG00000149927	DOC2A	double C2 domain alpha	-	309.9	-0.763	-1.697	1.778e-06	0.0001237	1.69701	down
	ENSG00000213362	-	processed_pseudogene: FTH1P12	-	264.9	1.584	2.998	1.779e-06	0.0001237	2.99758	up
	ENSG00000090013	BLVRB	biliverdin reductase B	Riboflavin metabolismPorphyrin and chlorophyll meta...	1048.5	0.81	1.754	1.803e-06	0.0001249	1.75371	up
	ENSG00000133106	EPSTI1	epithelial stromal interaction 1 (breast)	-	193.2	-1.115	-2.166	1.807e-06	0.0001249	2.16624	down
	ENSG00000162745	OLFML2B	olfactomedin like 2B	-	17	-2.099	-4.283	1.825e-06	0.0001256	4.28268	down
	ENSG00000167165	UGT1A6	UDP glucuronosyltransferase family 1 member A6	Pentose and glucuronate interc...Ascorbate and aldarate metabol...Steroid hormone biosynthesisStarch and sucrose metabolismRetinol metabolismPorphyrin and chlorophyll meta...Metabolism of xenobiotics by c...Drug metabolism - cytochrome P...Drug metabolism - other enzyme...Chemical carcinogenesis	200.2	1.005	2.007	1.85e-06	0.0001266	2.00749	up
	ENSG00000238120	LINC01589	long intergenic non-protein coding RNA 1589	-	9.9	3.441	10.859	1.897e-06	0.000129	10.859	up
	ENSG00000265374	-	lincRNA: RP11-57J16.1	-	182.7	-1.002	-2.003	1.902e-06	0.000129	2.00297	down
	ENSG00000116299	KIAA1324	KIAA1324	-	1379.1	-1.681	-3.207	1.946e-06	0.0001312	3.20724	down
	ENSG00000139289	PHLDA1	pleckstrin homology like domain family A member 1	-	761.3	1.42	2.676	2.002e-06	0.0001345	2.67564	up
	ENSG00000104687	GSR	glutathione-disulfide reductase	Glutathione metabolismThyroid hormone synthesis	6533.6	0.688	1.611	2.02e-06	0.0001349	1.61105	up
	ENSG00000138448	ITGAV	integrin subunit alpha V	PhagosomePI3K-Akt signaling pathwayFocal adhesionECM-receptor interactionCell adhesion molecules (CAMs)Regulation of actin cytoskelet...Thyroid hormone signaling path...Pathways in cancerProteoglycans in cancerSmall cell lung cancerHypertrophic cardiomyopathy (H...Arrhythmogenic right ventricul...Dilated cardiomyopathy	11444.3	-0.932	-1.908	2.024e-06	0.0001349	1.90845	down
	ENSG00000183696	UPP1	uridine phosphorylase 1	Pyrimidine metabolismDrug metabolism - other enzyme...	242	1.824	3.541	2.071e-06	0.0001375	3.54128	up
	ENSG00000150551	LYPD1	LY6/PLAUR domain containing 1	-	44.9	-1.301	-2.463	2.102e-06	0.0001391	2.46337	down
	ENSG00000130513	GDF15	growth differentiation factor 15	-	2050.1	1.533	2.893	2.157e-06	0.0001423	2.89291	up
	ENSG00000123933	MXD4	MAX dimerization protein 4	-	1179.5	-0.604	-1.519	2.189e-06	0.000144	1.5194	down
	ENSG00000239268	-	lincRNA: RP11-384F7.2	-	3.9	-2.82	-7.059	2.211e-06	0.000145	7.05942	down
	ENSG00000203867	RBM20	RNA binding motif protein 20	-	360.7	-1.325	-2.505	2.22e-06	0.0001451	2.50487	down
	ENSG00000147394	ZNF185	zinc finger protein 185 (LIM domain)	-	1929.9	1.124	2.18	2.271e-06	0.0001481	2.17986	up
	ENSG00000115461	IGFBP5	insulin like growth factor binding protein 5	-	3788.7	-1.366	-2.578	2.301e-06	0.0001496	2.57833	down
	ENSG00000114166	KAT2B	lysine acetyltransferase 2B	Notch signaling pathwayThyroid hormone signaling path...HTLV-I infectionViral carcinogenesis	742.1	-0.662	-1.582	2.344e-06	0.0001516	1.58193	down
	ENSG00000153551	CMTM7	CKLF like MARVEL transmembrane domain containing 7	-	397.1	0.604	1.52	2.346e-06	0.0001516	1.51993	up
	ENSG00000143473	KCNH1	potassium voltage-gated channel subfamily H member 1	-	8.3	-1.76	-3.387	2.405e-06	0.000155	3.38683	down
	ENSG00000065534	MYLK	myosin light chain kinase	Calcium signaling pathwaycGMP-PKG signaling pathwayVascular smooth muscle contrac...Focal adhesionPlatelet activationRegulation of actin cytoskelet...Oxytocin signaling pathwayGastric acid secretion	1465.5	-1.152	-2.222	2.421e-06	0.0001551	2.22165	down
	ENSG00000026025	VIM	vimentin	Epstein-Barr virus infectionMicroRNAs in cancer	2037.2	-1.452	-2.737	2.596e-06	0.0001654	2.73661	down
	ENSG00000231160	KLF3-AS1	KLF3 antisense RNA 1	-	131.7	-1.478	-2.785	2.613e-06	0.000166	2.78497	down
	ENSG00000104689	TNFRSF10A	TNF receptor superfamily member 10a	Cytokine-cytokine receptor int...ApoptosisNatural killer cell mediated c...MeaslesInfluenza A	490.7	0.893	1.857	2.621e-06	0.000166	1.85686	up
	ENSG00000270571	-	antisense: RP11-355F16.1	-	130.7	-2.234	-4.704	2.648e-06	0.0001672	4.70367	down
	ENSG00000163328	GPR155	G protein-coupled receptor 155	-	936	-0.838	-1.787	2.658e-06	0.0001673	1.78707	down
	ENSG00000136457	CHAD	chondroadherin	PI3K-Akt signaling pathwayFocal adhesionECM-receptor interaction	8.1	-1.715	-3.283	2.708e-06	0.0001696	3.28345	down
	ENSG00000185269	NOTUM	NOTUM, palmitoleoyl-protein carboxylesterase	-	6.9	-1.53	-2.887	2.742e-06	0.0001712	2.88747	down
	ENSG00000069482	GAL	galanin and GMAP prepropeptide	-	2.5	2.971	7.841	2.79e-06	0.0001733	7.84124	up
	ENSG00000186767	SPIN4	spindlin family member 4	-	343.5	-0.901	-1.868	2.826e-06	0.0001749	1.86777	down
	ENSG00000250280	-	sense_intronic: RP11-305O6.3	-	41.1	-2.02	-4.056	2.934e-06	0.0001806	4.0556	down
	ENSG00000260285	-	antisense: RP11-600F24.7	-	45.8	-1.254	-2.385	2.962e-06	0.0001818	2.38469	down
	ENSG00000184216	IRAK1	interleukin 1 receptor associated kinase 1	NF-kappa B signaling pathwayApoptosisToll-like receptor signaling p...Neurotrophin signaling pathwayPertussisLeishmaniasisChagas disease (American trypa...ToxoplasmosisTuberculosisMeaslesEpstein-Barr virus infection	1755.1	0.724	1.652	3.025e-06	0.0001852	1.6517	up
	ENSG00000228140	-	lincRNA: RP3-467K16.4	-	26.7	-1.111	-2.16	3.099e-06	0.0001889	2.15969	down
	ENSG00000187498	COL4A1	collagen type IV alpha 1 chain	PI3K-Akt signaling pathwayFocal adhesionECM-receptor interactionProtein digestion and absorpti...AmoebiasisPathways in cancerSmall cell lung cancer	570	-1.242	-2.365	3.104e-06	0.0001889	2.3654	down
	ENSG00000138166	DUSP5	dual specificity phosphatase 5	MAPK signaling pathway	1344.7	1.346	2.542	3.114e-06	0.0001891	2.54202	up
	ENSG00000105371	ICAM4	intercellular adhesion molecule 4 (Landsteiner-Wiener blood group)	-	24.5	-0.933	-1.909	3.164e-06	0.0001906	1.90881	down
	ENSG00000144642	RBMS3	RNA binding motif single stranded interacting protein 3	-	336.9	-1.219	-2.328	3.175e-06	0.0001906	2.32817	down
	ENSG00000176153	GPX2	glutathione peroxidase 2	Glutathione metabolismArachidonic acid metabolismThyroid hormone synthesis	1695.2	0.99	1.986	3.23e-06	0.0001929	1.9864	up
	ENSG00000265972	TXNIP	thioredoxin interacting protein	-	14374	-0.72	-1.648	3.266e-06	0.000194	1.64753	down
	ENSG00000140937	CDH11	cadherin 11	-	368.1	-0.967	-1.955	3.293e-06	0.0001945	1.95494	down
	ENSG00000185133	INPP5J	inositol polyphosphate-5-phosphatase J	Inositol phosphate metabolismPhosphatidylinositol signaling...	48.5	-1.293	-2.45	3.314e-06	0.0001953	2.44978	down
	ENSG00000168743	NPNT	nephronectin	-	159.1	-1.757	-3.379	3.324e-06	0.0001954	3.37908	down
	ENSG00000230204	-	processed_pseudogene: FTH1P5	-	99.7	1.701	3.251	3.369e-06	0.0001974	3.25062	up
	ENSG00000164989	CCDC171	coiled-coil domain containing 171	-	438.1	-0.616	-1.532	3.487e-06	0.0002038	1.53223	down
	ENSG00000053254	FOXN3	forkhead box N3	-	2137.3	-0.672	-1.594	3.512e-06	0.0002047	1.59372	down
	ENSG00000143365	RORC	RAR related orphan receptor C	Circadian rhythmInflammatory bowel disease (IB...	476.9	-1.475	-2.78	3.626e-06	0.0002094	2.78007	down
	ENSG00000005189	LOC81691	exonuclease NEF-sp	Ribosome biogenesis in eukaryo...	232.4	-0.797	-1.737	3.63e-06	0.0002094	1.73729	down
	ENSG00000174501	-	protein_coding: ANKRD36C	-	4389.7	1.595	3.021	3.74e-06	0.0002151	3.0211	up
	ENSG00000168646	AXIN2	axin 2	Wnt signaling pathwayHippo signaling pathwaySignaling pathways regulating ...Pathways in cancerColorectal cancerEndometrial cancerBasal cell carcinoma	264.1	-0.933	-1.909	3.749e-06	0.0002151	1.90918	down
	ENSG00000197696	NMB	neuromedin B	-	286.6	0.968	1.957	3.814e-06	0.0002175	1.95663	up
	ENSG00000188004	C1orf204	chromosome 1 open reading frame 204	-	41	-1.087	-2.124	3.819e-06	0.0002175	2.12423	down
	ENSG00000123146	ADGRE5	adhesion G protein-coupled receptor E5	-	1489.7	0.64	1.558	3.836e-06	0.0002179	1.55798	up
	ENSG00000102038	SMARCA1	SWI/SNF related, matrix associated, actin dependent regulator of chromatin, subfamily a, member 1	-	1136.6	-0.71	-1.636	3.85e-06	0.0002181	1.63556	down
	ENSG00000112561	TFEB	transcription factor EB	-	541.3	-0.656	-1.576	3.87e-06	0.0002183	1.57623	down
	ENSG00000077942	FBLN1	fibulin 1	-	342.9	-0.859	-1.814	3.874e-06	0.0002183	1.8137	down
	ENSG00000166562	SEC11C	SEC11 homolog C, signal peptidase complex subunit	Protein export	877.9	0.651	1.57	3.963e-06	0.0002226	1.57004	up
	ENSG00000134198	TSPAN2	tetraspanin 2	-	253	-0.948	-1.929	3.988e-06	0.0002226	1.92937	down
	ENSG00000128578	STRIP2	striatin interacting protein 2	-	77.3	1.766	3.4	3.99e-06	0.0002226	3.40026	up
	ENSG00000123892	RAB38	RAB38, member RAS oncogene family	-	515	0.841	1.791	4.127e-06	0.0002271	1.79074	up
	ENSG00000142669	SH3BGRL3	SH3 domain binding glutamate rich protein like 3	-	1326.1	0.688	1.611	4.133e-06	0.0002271	1.61059	up
	ENSG00000113805	CNTN3	contactin 3	-	195.2	-0.63	-1.547	4.144e-06	0.0002272	1.54705	down
	ENSG00000154122	ANKH	ANKH inorganic pyrophosphate transport regulator	-	241.4	-1.894	-3.717	4.253e-06	0.000232	3.71733	down
	ENSG00000181577	C6orf223	chromosome 6 open reading frame 223	-	95.3	-1.123	-2.177	4.28e-06	0.0002329	2.17728	down
	ENSG00000196405	EVL	Enah/Vasp-like	-	453.9	-0.871	-1.829	4.37e-06	0.000237	1.82925	down
	ENSG00000140479	PCSK6	proprotein convertase subtilisin/kexin type 6	-	208	-0.695	-1.619	4.377e-06	0.000237	1.61873	down
	ENSG00000156299	TIAM1	T-cell lymphoma invasion and metastasis 1	Ras signaling pathwayRap1 signaling pathwaycAMP signaling pathwayChemokine signaling pathwayRegulation of actin cytoskelet...Proteoglycans in cancer	383.7	0.833	1.781	4.424e-06	0.0002387	1.78115	up
	ENSG00000140961	OSGIN1	oxidative stress induced growth inhibitor 1	-	156.3	0.764	1.699	4.458e-06	0.0002387	1.69868	up
	ENSG00000137767	SQRDL	sulfide quinone reductase-like (yeast)	Sulfur metabolism	1090.9	0.74	1.671	4.471e-06	0.0002387	1.67071	up
	ENSG00000150593	PDCD4	programmed cell death 4 (neoplastic transformation inhibitor)	Proteoglycans in cancerMicroRNAs in cancer	3697.8	-0.671	-1.593	4.473e-06	0.0002387	1.59271	down
	ENSG00000248771	-	protein_coding: LINC01207	-	849.8	0.627	1.545	4.516e-06	0.0002404	1.5448	up
	ENSG00000258414	-	lincRNA: RP11-356O9.1	-	17.1	-1.217	-2.324	4.528e-06	0.0002404	2.32445	down
	ENSG00000122254	HS3ST2	heparan sulfate-glucosamine 3-sulfotransferase 2	Glycosaminoglycan biosynthesis...	10.3	2.574	5.954	4.583e-06	0.0002424	5.95363	up
	ENSG00000128016	ZFP36	ZFP36 ring finger protein	HTLV-I infection	1985.1	0.776	1.712	4.587e-06	0.0002424	1.71195	up
	ENSG00000256940	-	antisense: RP11-783K16.5	-	39.6	1.613	3.059	4.597e-06	0.0002424	3.05913	up
	ENSG00000100218	RSPH14	radial spoke head 14 homolog	-	323.3	-1.071	-2.101	4.646e-06	0.000244	2.10101	down
	ENSG00000181649	PHLDA2	pleckstrin homology like domain family A member 2	-	178.3	1.083	2.119	4.651e-06	0.000244	2.11869	up
	ENSG00000237807	-	lincRNA: RP11-400K9.4	-	92.6	-0.779	-1.716	4.682e-06	0.0002444	1.71603	down
	ENSG00000120915	EPHX2	epoxide hydrolase 2	Arachidonic acid metabolismPeroxisome	571.4	-0.907	-1.875	4.715e-06	0.0002445	1.87506	down
	ENSG00000005249	PRKAR2B	protein kinase cAMP-dependent type II regulatory subunit beta	ApoptosisInsulin signaling pathway	278.3	-1.148	-2.216	4.741e-06	0.0002448	2.21566	down
	ENSG00000227051	C14orf132	chromosome 14 open reading frame 132	-	860.3	-1.84	-3.58	4.784e-06	0.0002463	3.58018	down
	ENSG00000175550	DRAP1	DR1 associated protein 1	-	613.9	0.834	1.783	4.809e-06	0.000247	1.78266	up
	ENSG00000186479	RGS7BP	regulator of G-protein signaling 7 binding protein	-	8.5	-1.882	-3.686	4.846e-06	0.0002481	3.68612	down
	ENSG00000120693	SMAD9	SMAD family member 9	TGF-beta signaling pathwaySignaling pathways regulating ...	295.4	-1.102	-2.147	4.888e-06	0.000249	2.14722	down
	ENSG00000092295	TGM1	transglutaminase 1	-	493.1	1.11	2.159	4.899e-06	0.000249	2.15894	up
	ENSG00000176092	AIM1L	absent in melanoma 1-like	-	276.9	0.92	1.892	4.912e-06	0.000249	1.89183	up
	ENSG00000163638	ADAMTS9	ADAM metallopeptidase with thrombospondin type 1 motif 9	-	175	-0.88	-1.841	4.985e-06	0.000252	1.84068	down
	ENSG00000168453	HR	hair growth associated	-	188.7	-1.239	-2.36	5.049e-06	0.0002546	2.35962	down
	ENSG00000140416	TPM1	tropomyosin 1 (alpha)	Cardiac muscle contractionAdrenergic signaling in cardio...MicroRNAs in cancerHypertrophic cardiomyopathy (H...Dilated cardiomyopathy	2695.7	-1.12	-2.174	5.172e-06	0.0002599	2.17398	down
	ENSG00000167779	IGFBP6	insulin like growth factor binding protein 6	-	40.4	1.646	3.13	5.178e-06	0.0002599	3.13029	up
	ENSG00000010438	PRSS3	protease, serine 3	Neuroactive ligand-receptor in...Pancreatic secretionProtein digestion and absorpti...Influenza A	156.3	2.349	5.095	5.196e-06	0.0002602	5.09524	up
	ENSG00000065054	SLC9A3R2	SLC9A3 regulator 2	Aldosterone-regulated sodium r...	1152.2	0.669	1.59	5.224e-06	0.000261	1.58958	up
	ENSG00000215475	SIAH3	siah E3 ubiquitin protein ligase family member 3	-	82.3	-1.394	-2.627	5.281e-06	0.0002627	2.62731	down
	ENSG00000189184	PCDH18	protocadherin 18	-	4.5	-3.337	-10.108	5.302e-06	0.0002631	10.1079	down
	ENSG00000078295	ADCY2	adenylate cyclase 2	Purine metabolismRap1 signaling pathwayCalcium signaling pathwaycGMP-PKG signaling pathwaycAMP signaling pathwayChemokine signaling pathwayOocyte meiosisAdrenergic signaling in cardio...Vascular smooth muscle contrac...Gap junctionPlatelet activationCircadian entrainmentRetrograde endocannabinoid sig...Glutamatergic synapseCholinergic synapseGABAergic synapseInflammatory mediator regulati...Insul…	682.9	-1.524	-2.876	5.345e-06	0.0002641	2.87554	down
	ENSG00000104044	OCA2	OCA2 melanosomal transmembrane protein	-	85.3	0.911	1.88	5.386e-06	0.0002649	1.88029	up
	ENSG00000154310	TNIK	TRAF2 and NCK interacting kinase	-	77.3	-1.001	-2.001	5.582e-06	0.0002739	2.00085	down
	ENSG00000117507	FMO6P	flavin containing monooxygenase 6 pseudogene	-	198.5	-0.862	-1.818	5.6e-06	0.0002742	1.81795	down
	ENSG00000187775	DNAH17	dynein axonemal heavy chain 17	Huntington's disease	10.6	1.886	3.697	5.635e-06	0.0002753	3.69713	up
	ENSG00000058866	DGKG	diacylglycerol kinase gamma	Glycerolipid metabolismGlycerophospholipid metabolismPhosphatidylinositol signaling...Choline metabolism in cancer	16.8	2.079	4.224	5.683e-06	0.000277	4.22411	up
	ENSG00000100889	PCK2	phosphoenolpyruvate carboxykinase 2, mitochondrial	Glycolysis / GluconeogenesisCitrate cycle (TCA cycle)Pyruvate metabolismPPAR signaling pathwayFoxO signaling pathwayPI3K-Akt signaling pathwayAMPK signaling pathwayInsulin signaling pathwayAdipocytokine signaling pathwa...Glucagon signaling pathwayProximal tubule bicarbonate re...	361.3	0.967	1.955	5.745e-06	0.0002795	1.95489	up
	ENSG00000165966	PDZRN4	PDZ domain containing ring finger 4	-	47.8	-3.593	-12.068	5.799e-06	0.0002815	12.0677	down
	ENSG00000237499	LOC100130476	uncharacterized LOC100130476	-	108.8	-0.876	-1.836	5.938e-06	0.0002876	1.83571	down
	ENSG00000100012	SEC14L3	SEC14 like lipid binding 3	-	621.5	-2.296	-4.911	6.013e-06	0.0002906	4.91135	down
	ENSG00000155666	KDM8	lysine demethylase 8	-	138.9	-0.695	-1.618	6.03e-06	0.0002907	1.61844	down
	ENSG00000166165	CKB	creatine kinase B	Arginine and proline metabolis...	3021.3	-0.608	-1.524	6.201e-06	0.0002961	1.52419	down
	ENSG00000158813	EDA	ectodysplasin A	Cytokine-cytokine receptor int...	120	-0.96	-1.945	6.254e-06	0.000297	1.94505	down
	ENSG00000124882	EREG	epiregulin	ErbB signaling pathway	143.5	1.629	3.092	6.254e-06	0.000297	3.09228	up
	ENSG00000143013	LMO4	LIM domain only 4	-	3600.1	-0.618	-1.535	6.365e-06	0.000301	1.53528	down
	ENSG00000168497	SDPR	serum deprivation response	-	174.3	-0.897	-1.862	6.398e-06	0.0003019	1.8624	down
	ENSG00000236333	-	processed_transcript: TRHDE-AS1	-	12.6	-1.83	-3.555	6.774e-06	0.0003165	3.55514	down
	ENSG00000144857	BOC	BOC cell adhesion associated, oncogene regulated	-	110.1	-1.131	-2.19	6.78e-06	0.0003165	2.19022	down
	ENSG00000106025	TSPAN12	tetraspanin 12	-	278.5	-0.586	-1.502	6.831e-06	0.0003182	1.50152	down
	ENSG00000149596	JPH2	junctophilin 2	-	26.3	-1.009	-2.012	6.854e-06	0.0003186	2.01218	down
	ENSG00000262097	LOC101927311	uncharacterized LOC101927311	-	104.3	-1.749	-3.361	7.019e-06	0.0003231	3.36141	down
	ENSG00000069431	ABCC9	ATP binding cassette subfamily C member 9	ABC transporters	321	-1.364	-2.573	7.052e-06	0.0003231	2.5731	down
	ENSG00000262406	MMP12	matrix metallopeptidase 12	-	335.1	-1.5	-2.829	7.078e-06	0.0003231	2.82877	down
	ENSG00000184349	EFNA5	ephrin A5	Ras signaling pathwayRap1 signaling pathwayPI3K-Akt signaling pathwayAxon guidance	380.5	0.918	1.89	7.083e-06	0.0003231	1.89008	up
	ENSG00000197927	-	transcribed_unprocessed_pseudogene: C2orf27A	-	64.4	-0.828	-1.775	7.165e-06	0.0003262	1.77486	down
	ENSG00000204889	KRT40	keratin 40	-	63.3	1.676	3.196	7.253e-06	0.0003296	3.1957	up
	ENSG00000148735	PLEKHS1	pleckstrin homology domain containing S1	-	4304.3	-0.983	-1.977	7.281e-06	0.0003301	1.97703	down
	ENSG00000109819	PPARGC1A	PPARG coactivator 1 alpha	AMPK signaling pathwayInsulin signaling pathwayAdipocytokine signaling pathwa...Glucagon signaling pathwayHuntington's disease	447.9	-0.987	-1.982	7.304e-06	0.0003305	1.98203	down
	ENSG00000073067	CYP2W1	cytochrome P450 family 2 subfamily W member 1	-	19.7	-2.033	-4.094	7.33e-06	0.000331	4.09395	down
	ENSG00000244968	LIFR-AS1	LIFR antisense RNA 1	-	46.7	-0.68	-1.602	7.398e-06	0.000332	1.60228	down
	ENSG00000018236	CNTN1	contactin 1	Cell adhesion molecules (CAMs)	103.1	-1.5	-2.829	7.451e-06	0.0003337	2.829	down
	ENSG00000167995	BEST1	bestrophin 1	-	64.9	1.484	2.798	7.519e-06	0.0003361	2.79792	up
	ENSG00000225243	-	antisense: RP1-127D3.4	-	231.3	-1.227	-2.341	7.574e-06	0.0003379	2.3414	down
	ENSG00000169302	STK32A	serine/threonine kinase 32A	-	32.5	-1.529	-2.886	7.696e-06	0.0003405	2.88619	down
	ENSG00000168952	STXBP6	syntaxin binding protein 6	-	192.1	-1.114	-2.164	7.85e-06	0.0003446	2.16419	down
	ENSG00000168490	PHYHIP	phytanoyl-CoA 2-hydroxylase interacting protein	-	19.1	2.175	4.517	8.025e-06	0.0003493	4.51669	up
	ENSG00000073150	PANX2	pannexin 2	-	43.3	1.638	3.113	8.07e-06	0.0003493	3.11335	up
	ENSG00000154856	APCDD1	APC down-regulated 1	-	213	-0.807	-1.75	8.077e-06	0.0003493	1.74952	down
	ENSG00000164488	DACT2	dishevelled binding antagonist of beta catenin 2	-	20.3	-1.745	-3.353	8.13e-06	0.0003499	3.35292	down
	ENSG00000225766	-	transcribed_unprocessed_pseudogene: DHRS4L1	-	18.5	-1.736	-3.33	8.133e-06	0.0003499	3.3301	down
	ENSG00000198796	ALPK2	alpha kinase 2	-	8.8	-2.037	-4.103	8.161e-06	0.0003499	4.10266	down
	ENSG00000141294	LRRC46	leucine rich repeat containing 46	-	1725.9	-0.812	-1.756	8.184e-06	0.0003502	1.75621	down
	ENSG00000106541	AGR2	anterior gradient 2, protein disulphide isomerase family member	-	14179.7	0.854	1.808	8.241e-06	0.0003517	1.80763	up
	ENSG00000162873	KLHDC8A	kelch domain containing 8A	-	61.9	-1.299	-2.461	8.284e-06	0.0003517	2.46124	down
	ENSG00000196562	SULF2	sulfatase 2	-	2286	-1.028	-2.039	8.324e-06	0.0003527	2.03934	down
	ENSG00000144452	ABCA12	ATP binding cassette subfamily A member 12	ABC transporters	520.9	0.967	1.954	8.362e-06	0.0003537	1.95411	up
	ENSG00000179869	ABCA13	ATP binding cassette subfamily A member 13	ABC transporters	45038	-0.829	-1.777	8.525e-06	0.0003599	1.7765	down
	ENSG00000075673	ATP12A	ATPase H+/K+ transporting non-gastric alpha2 subunit	Oxidative phosphorylation	4659.7	-1.652	-3.142	8.596e-06	0.0003609	3.14231	down
	ENSG00000188488	SERPINA5	serpin family A member 5	Complement and coagulation cas...	5.3	-2.536	-5.799	8.603e-06	0.0003609	5.79907	down
	ENSG00000168918	INPP5D	inositol polyphosphate-5-phosphatase D	Inositol phosphate metabolismPhosphatidylinositol signaling...B cell receptor signaling path...Fc epsilon RI signaling pathwa...Fc gamma R-mediated phagocytos...	591.9	0.842	1.793	8.614e-06	0.0003609	1.79261	up
	ENSG00000175832	ETV4	ETS variant 4	Transcriptional misregulation ...	37.9	1.329	2.512	8.688e-06	0.0003631	2.51169	up
	ENSG00000198885	ITPRIPL1	inositol 1,4,5-trisphosphate receptor interacting protein-like 1	-	119.5	-0.872	-1.83	8.7e-06	0.0003631	1.82988	down
	ENSG00000079257	LXN	latexin	-	2374.9	0.72	1.647	8.84e-06	0.0003675	1.64694	up
	ENSG00000255282	WTAPP1	Wilms tumor 1 associated protein pseudogene 1	-	87.8	-0.795	-1.735	9.284e-06	0.0003846	1.73451	down
	ENSG00000136449	MYCBPAP	MYCBP associated protein	-	305.9	-1.383	-2.609	9.309e-06	0.0003849	2.60856	down
	ENSG00000149090	PAMR1	peptidase domain containing associated with muscle regeneration 1	-	108.2	-2.482	-5.585	9.41e-06	0.0003877	5.58494	down
	ENSG00000253196	-	antisense: RP11-706C16.7	-	25.6	-1.482	-2.793	9.413e-06	0.0003877	2.79338	down
	ENSG00000160888	IER2	immediate early response 2	-	1505.3	0.7	1.625	9.505e-06	0.0003908	1.62472	up
	ENSG00000172716	SLFN11	schlafen family member 11	-	575.1	-0.607	-1.523	9.855e-06	0.0004036	1.52307	down
	ENSG00000133943	C14orf159	chromosome 14 open reading frame 159	-	1154.1	-0.633	-1.551	9.885e-06	0.0004041	1.551	down
	ENSG00000244122	UGT1A7	UDP glucuronosyltransferase family 1 member A7	Pentose and glucuronate interc...Ascorbate and aldarate metabol...Steroid hormone biosynthesisStarch and sucrose metabolismRetinol metabolismPorphyrin and chlorophyll meta...Metabolism of xenobiotics by c...Drug metabolism - cytochrome P...Drug metabolism - other enzyme...Chemical carcinogenesis	42	1.254	2.385	1.004e-05	0.0004091	2.38454	up
	ENSG00000184226	PCDH9	protocadherin 9	-	76.2	-1.016	-2.022	1.017e-05	0.0004119	2.0223	down
	ENSG00000165125	TRPV6	transient receptor potential cation channel subfamily V member 6	Salivary secretionMineral absorption	45.1	-0.792	-1.731	1.027e-05	0.0004153	1.73143	down
	ENSG00000080031	PTPRH	protein tyrosine phosphatase, receptor type H	-	118.9	2.216	4.647	1.042e-05	0.0004195	4.64671	up
	ENSG00000021300	PLEKHB1	pleckstrin homology domain containing B1	-	1813.1	-0.958	-1.942	1.043e-05	0.0004195	1.94222	down
	ENSG00000170271	FAXDC2	fatty acid hydroxylase domain containing 2	Steroid biosynthesis	573.3	-0.752	-1.685	1.048e-05	0.0004208	1.68468	down
	ENSG00000168502	MTCL1	microtubule crosslinking factor 1	-	122.2	-0.885	-1.847	1.052e-05	0.0004215	1.84669	down
	ENSG00000104976	SNAPC2	small nuclear RNA activating complex polypeptide 2	-	129.4	0.795	1.735	1.055e-05	0.0004218	1.73506	up
	ENSG00000145824	CXCL14	C-X-C motif chemokine ligand 14	Cytokine-cytokine receptor int...Chemokine signaling pathway	244.9	-2.811	-7.018	1.059e-05	0.0004229	7.01808	down
	ENSG00000156510	HKDC1	hexokinase domain containing 1	Glycolysis / GluconeogenesisFructose and mannose metabolis...Galactose metabolismStarch and sucrose metabolismAmino sugar and nucleotide sug...Butirosin and neomycin biosynt...HIF-1 signaling pathwayInsulin signaling pathwayType II diabetes mellitusCarbohydrate digestion and abs...Central carbon metabolism in c...	37.7	1.297	2.457	1.064e-05	0.0004238	2.45683	up
	ENSG00000186529	CYP4F3	cytochrome P450 family 4 subfamily F member 3	Arachidonic acid metabolism	566.8	1.077	2.11	1.085e-05	0.0004311	2.10989	up
	ENSG00000139433	GLTP	glycolipid transfer protein	-	3739.6	0.606	1.522	1.088e-05	0.0004311	1.52228	up
	ENSG00000105650	PDE4C	phosphodiesterase 4C	Purine metabolismcAMP signaling pathwayMorphine addiction	88.7	1.166	2.244	1.107e-05	0.000438	2.24443	up
	ENSG00000173442	EHBP1L1	EH domain binding protein 1 like 1	-	1217.2	0.627	1.544	1.12e-05	0.0004424	1.54391	up
	ENSG00000196104	SPOCK3	SPARC/osteonectin, cwcv and kazal like domains proteoglycan 3	-	5.2	-2.547	-5.842	1.125e-05	0.0004434	5.84236	down
	ENSG00000056998	GYG2	glycogenin 2	-	63	-0.762	-1.696	1.134e-05	0.0004464	1.6962	down
	ENSG00000196605	ZNF846	zinc finger protein 846	-	480.5	-0.587	-1.503	1.141e-05	0.0004481	1.5025	down
	ENSG00000091513	TF	transferrin	HIF-1 signaling pathwayMineral absorption	25.1	-1.47	-2.77	1.144e-05	0.0004482	2.76993	down
	ENSG00000249816	LINC00964	long intergenic non-protein coding RNA 964	-	65.1	-1.876	-3.671	1.145e-05	0.0004482	3.67149	down
	ENSG00000278156	TSC22D1-AS1	TSC22D1 antisense RNA 1	-	20.9	-1.298	-2.458	1.152e-05	0.0004494	2.45822	down
	ENSG00000165164	CFAP47	cilia and flagella associated protein 47	-	5398.1	-0.588	-1.503	1.152e-05	0.0004494	1.50294	down
	ENSG00000138615	CILP	cartilage intermediate layer protein	-	32.4	-1.647	-3.131	1.192e-05	0.0004629	3.13117	down
	ENSG00000176244	ACBD7	acyl-CoA binding domain containing 7	-	154.9	-0.81	-1.753	1.209e-05	0.0004673	1.75307	down
	ENSG00000002587	HS3ST1	heparan sulfate-glucosamine 3-sulfotransferase 1	Glycosaminoglycan biosynthesis...	1071.9	0.716	1.643	1.231e-05	0.0004751	1.64286	up
	ENSG00000184898	RBM43	RNA binding motif protein 43	-	324.3	-0.669	-1.59	1.235e-05	0.0004752	1.59016	down
	ENSG00000203485	INF2	inverted formin, FH2 and WH2 domain containing	-	477.4	0.933	1.91	1.244e-05	0.000477	1.90953	up
	ENSG00000100221	JOSD1	Josephin domain containing 1	-	990.1	0.605	1.521	1.247e-05	0.000477	1.52063	up
	ENSG00000143341	HMCN1	hemicentin 1	-	96.2	-1.818	-3.527	1.247e-05	0.000477	3.52683	down
	ENSG00000176771	NCKAP5	NCK associated protein 5	-	60.2	-1.677	-3.198	1.278e-05	0.0004865	3.1976	down
	ENSG00000007171	NOS2	nitric oxide synthase 2	Arginine and proline metabolis...Calcium signaling pathwayHIF-1 signaling pathwayPeroxisomeSalmonella infectionPertussisLeishmaniasisChagas disease (American trypa...ToxoplasmosisAmoebiasisTuberculosisPathways in cancerSmall cell lung cancer	2141.3	-1.843	-3.586	1.282e-05	0.000487	3.58635	down
	ENSG00000251576	LINC01267	long intergenic non-protein coding RNA 1267	-	106.7	-0.838	-1.788	1.287e-05	0.0004881	1.78813	down
	ENSG00000117450	PRDX1	peroxiredoxin 1	Peroxisome	25355.1	0.621	1.538	1.29e-05	0.0004884	1.53815	up
	ENSG00000168658	VWA3B	von Willebrand factor A domain containing 3B	-	2549.7	-0.784	-1.722	1.321e-05	0.0004983	1.72223	down
	ENSG00000143416	SELENBP1	selenium binding protein 1	-	4386.3	-0.856	-1.81	1.354e-05	0.0005099	1.80989	down
	ENSG00000206052	DOK6	docking protein 6	-	9.9	-2.56	-5.896	1.359e-05	0.000511	5.89558	down
	ENSG00000173457	PPP1R14B	protein phosphatase 1 regulatory inhibitor subunit 14B	-	769.1	0.796	1.736	1.373e-05	0.0005154	1.73581	up
	ENSG00000143412	ANXA9	annexin A9	-	101.1	-0.848	-1.8	1.387e-05	0.0005188	1.79978	down
	ENSG00000163637	PRICKLE2	prickle planar cell polarity protein 2	Wnt signaling pathway	1225.5	-0.657	-1.577	1.391e-05	0.0005196	1.57686	down
	ENSG00000173269	MMRN2	multimerin 2	-	8	2.054	4.154	1.403e-05	0.0005199	4.15393	up
	ENSG00000166265	CYYR1	cysteine and tyrosine rich 1	-	96.9	-0.947	-1.927	1.405e-05	0.0005199	1.92721	down
	ENSG00000269837	-	transcribed_processed_pseudogene: IPO5P1	-	237.7	-0.701	-1.626	1.421e-05	0.0005237	1.62567	down
	ENSG00000182585	EPGN	epithelial mitogen	-	57.7	2.004	4.012	1.428e-05	0.0005252	4.01185	up
	ENSG00000145287	PLAC8	placenta specific 8	-	6351.9	-0.7	-1.624	1.437e-05	0.0005278	1.62414	down
	ENSG00000242992	-	processed_pseudogene: FTH1P4	-	49.7	1.556	2.94	1.443e-05	0.0005292	2.93989	up
	ENSG00000170624	SGCD	sarcoglycan delta	Hypertrophic cardiomyopathy (H...Arrhythmogenic right ventricul...Dilated cardiomyopathyViral myocarditis	15.5	-2.961	-7.786	1.447e-05	0.0005295	7.7856	down
	ENSG00000086548	CEACAM6	carcinoembryonic antigen related cell adhesion molecule 6	-	5847.1	1.32	2.497	1.457e-05	0.0005326	2.49692	up
	ENSG00000177398	UMODL1	uromodulin like 1	-	30.5	-1.085	-2.122	1.465e-05	0.0005345	2.122	down
	ENSG00000103316	CRYM	crystallin mu	-	590.5	-1.277	-2.423	1.469e-05	0.0005349	2.4232	down
	ENSG00000136235	GPNMB	glycoprotein nmb	-	2431.9	-0.805	-1.747	1.48e-05	0.0005383	1.74691	down
	ENSG00000188993	LRRC66	leucine rich repeat containing 66	-	16.5	1.632	3.1	1.501e-05	0.0005439	3.09976	up
	ENSG00000197653	DNAH10	dynein axonemal heavy chain 10	Huntington's disease	5117.5	-0.922	-1.894	1.523e-05	0.0005511	1.89415	down
	ENSG00000188153	COL4A5	collagen type IV alpha 5 chain	PI3K-Akt signaling pathwayFocal adhesionECM-receptor interactionProtein digestion and absorpti...AmoebiasisPathways in cancerSmall cell lung cancer	2845.1	-0.682	-1.604	1.527e-05	0.0005517	1.60423	down
	ENSG00000113361	CDH6	cadherin 6	-	1115.3	-1.23	-2.346	1.551e-05	0.0005571	2.34634	down
	ENSG00000104112	SCG3	secretogranin III	-	61.9	-1.103	-2.148	1.552e-05	0.0005571	2.14821	down
	ENSG00000136689	IL1RN	interleukin 1 receptor antagonist	-	3637	1.19	2.281	1.552e-05	0.0005571	2.28133	up
	ENSG00000116962	NID1	nidogen 1	-	41.5	-1.685	-3.216	1.579e-05	0.0005639	3.2163	down
	ENSG00000095596	CYP26A1	cytochrome P450 family 26 subfamily A member 1	Retinol metabolism	141.5	1.121	2.175	1.584e-05	0.0005641	2.17545	up
	ENSG00000187994	RINL	Ras and Rab interactor like	-	117.8	0.687	1.61	1.614e-05	0.000571	1.60979	up
	ENSG00000104140	RHOV	ras homolog family member V	-	655.4	-0.744	-1.675	1.629e-05	0.0005744	1.67471	down
	ENSG00000167105	TMEM92	transmembrane protein 92	-	70.4	0.934	1.91	1.634e-05	0.0005752	1.91023	up
	ENSG00000167114	SLC27A4	solute carrier family 27 member 4	PPAR signaling pathwayFat digestion and absorption	310.5	0.752	1.684	1.643e-05	0.0005752	1.68359	up
	ENSG00000108244	KRT23	keratin 23	-	3795.3	0.898	1.864	1.645e-05	0.0005752	1.86409	up
	ENSG00000104267	CA2	carbonic anhydrase 2	Nitrogen metabolismProximal tubule bicarbonate re...Collecting duct acid secretionGastric acid secretionPancreatic secretionBile secretion	22.1	1.886	3.696	1.646e-05	0.0005752	3.69572	up
	ENSG00000248359	-	lincRNA: CTC-537E7.2	-	27.3	-2.225	-4.674	1.651e-05	0.0005752	4.67422	down
	ENSG00000057657	PRDM1	PR/SET domain 1	-	346.7	1.148	2.216	1.652e-05	0.0005752	2.21598	up
	ENSG00000172201	ID4	inhibitor of DNA binding 4, HLH protein	TGF-beta signaling pathwaySignaling pathways regulating ...	602.4	-0.86	-1.815	1.658e-05	0.0005761	1.81514	down
	ENSG00000272087	-	lincRNA: RP11-379F4.7	-	76.1	1.575	2.979	1.667e-05	0.0005784	2.97896	up
	ENSG00000141480	ARRB2	arrestin beta 2	MAPK signaling pathwayChemokine signaling pathwayEndocytosisDopaminergic synapseOlfactory transductionPhototransductionMorphine addiction	815.2	0.717	1.644	1.675e-05	0.0005803	1.64375	up
	ENSG00000141639	MAPK4	mitogen-activated protein kinase 4	-	21.5	-1.205	-2.305	1.681e-05	0.0005814	2.30516	down
	ENSG00000162004	CCDC78	coiled-coil domain containing 78	-	4419.8	-0.982	-1.975	1.707e-05	0.000588	1.97543	down
	ENSG00000088002	SULT2B1	sulfotransferase family 2B member 1	Steroid hormone biosynthesis	337.2	-0.619	-1.536	1.708e-05	0.000588	1.53581	down
	ENSG00000176956	LY6H	lymphocyte antigen 6 complex, locus H	-	29.5	-1.469	-2.768	1.717e-05	0.0005881	2.76805	down
	ENSG00000100065	CARD10	caspase recruitment domain family member 10	-	208.5	0.887	1.849	1.72e-05	0.0005881	1.84895	up
	ENSG00000138356	AOX1	aldehyde oxidase 1	Valineleucine and isoleucine degrada...Tyrosine metabolismTryptophan metabolismVitamin B6 metabolismNicotinate and nicotinamide me...Retinol metabolismDrug metabolism - cytochrome P...	136.1	1.328	2.511	1.723e-05	0.0005881	2.51056	up
	ENSG00000112964	GHR	growth hormone receptor	Cytokine-cytokine receptor int...Neuroactive ligand-receptor in...PI3K-Akt signaling pathwayJak-STAT signaling pathway	32.3	-1.513	-2.854	1.731e-05	0.0005896	2.85411	down
	ENSG00000110693	SOX6	SRY-box 6	-	61.7	-0.827	-1.774	1.736e-05	0.0005903	1.77381	down
	ENSG00000170955	PRKCDBP	protein kinase C delta binding protein	-	204.8	0.748	1.68	1.747e-05	0.000591	1.67956	up
	ENSG00000173535	TNFRSF10C	TNF receptor superfamily member 10c	Cytokine-cytokine receptor int...ApoptosisNatural killer cell mediated c...MeaslesInfluenza A	188.1	0.962	1.949	1.748e-05	0.000591	1.94852	up
	ENSG00000143643	TTC13	tetratricopeptide repeat domain 13	-	278	0.63	1.547	1.751e-05	0.000591	1.54716	up
	ENSG00000223784	-	lincRNA: RP11-554I8.2	-	17	1.921	3.787	1.752e-05	0.000591	3.7874	up
	ENSG00000280143	-	TEC: AP000892.6	-	113.3	-1.311	-2.481	1.752e-05	0.000591	2.48086	down
	ENSG00000100304	TTLL12	tubulin tyrosine ligase like 12	-	1032.7	0.748	1.679	1.754e-05	0.000591	1.67945	up
	ENSG00000242372	EIF6	eukaryotic translation initiation factor 6	Ribosome biogenesis in eukaryo...	1287.3	0.658	1.578	1.763e-05	0.0005931	1.57828	up
	ENSG00000236039	LOC101927630	uncharacterized LOC101927630	-	394.1	0.645	1.563	1.782e-05	0.0005975	1.56336	up
	ENSG00000228232	-	processed_pseudogene: GAPDHP1	-	933.7	0.798	1.739	1.814e-05	0.0006046	1.73888	up
	ENSG00000274114	-	transcribed_unprocessed_pseudogene: CTC-281F24.3	-	139.1	-1.032	-2.045	1.819e-05	0.0006054	2.04471	down
	ENSG00000231607	MIR15A	microRNA 15a	MicroRNAs in cancer	118.8	-0.595	-1.511	1.836e-05	0.0006104	1.5107	down
	ENSG00000134262	AP4B1	adaptor related protein complex 4 beta 1 subunit	Lysosome	426.5	0.603	1.519	1.867e-05	0.000618	1.51856	up
	ENSG00000197353	LYPD2	LY6/PLAUR domain containing 2	-	6664.1	-0.847	-1.798	1.875e-05	0.0006184	1.79831	down
	ENSG00000228791	-	processed_transcript: THRB-AS1	-	29.1	-1.104	-2.15	1.877e-05	0.0006184	2.14967	down
	ENSG00000120594	PLXDC2	plexin domain containing 2	-	419.8	-1.26	-2.395	1.897e-05	0.0006239	2.39479	down
	ENSG00000130035	KCNA6	potassium voltage-gated channel subfamily A member 6	-	35.4	-1.432	-2.698	1.9e-05	0.0006241	2.69822	down
	ENSG00000152661	GJA1	gap junction protein alpha 1	Gap junctionArrhythmogenic right ventricul...	1440.7	-1.323	-2.502	1.91e-05	0.0006263	2.50203	down
	ENSG00000151468	CCDC3	coiled-coil domain containing 3	-	343.9	-1.521	-2.871	1.921e-05	0.0006289	2.87052	down
	ENSG00000164970	FAM219A	family with sequence similarity 219 member A	-	162.9	0.761	1.695	1.932e-05	0.0006305	1.69491	up
	ENSG00000174326	SLC16A11	solute carrier family 16 member 11	-	75.7	-1.136	-2.197	1.938e-05	0.0006305	2.19728	down
	ENSG00000168447	SCNN1B	sodium channel epithelial 1 beta subunit	Taste transductionAldosterone-regulated sodium r...	272.6	-0.848	-1.799	1.94e-05	0.0006305	1.79939	down
	ENSG00000188089	PLA2G4E	phospholipase A2 group IVE	Glycerophospholipid metabolismEther lipid metabolismArachidonic acid metabolismLinoleic acid metabolismalpha-Linolenic acid metabolis...MAPK signaling pathwayRas signaling pathwayVascular smooth muscle contrac...VEGF signaling pathwayPlatelet activationFc epsilon RI signaling pathwa...Fc gamma R-mediated phagocytos...Glutamatergic synapseSerotonergic synapseLong-term depressionInflammatory mediat…	73.7	1.637	3.11	1.942e-05	0.0006305	3.10959	up
	ENSG00000175287	PHYHD1	phytanoyl-CoA dioxygenase domain containing 1	-	178.5	-0.671	-1.592	1.943e-05	0.0006305	1.59175	down
	ENSG00000257989	-	lincRNA: RP1-288H2.2	-	10.6	-2.13	-4.377	1.951e-05	0.0006319	4.37722	down
	ENSG00000165269	AQP7	aquaporin 7	PPAR signaling pathway	224.2	-1.161	-2.236	1.956e-05	0.0006319	2.23568	down
	ENSG00000166960	CCDC178	coiled-coil domain containing 178	-	6.7	-2.338	-5.057	1.974e-05	0.0006349	5.05653	down
	ENSG00000175793	SFN	stratifin	Cell cyclep53 signaling pathwayAldosterone-regulated sodium r...	3513.3	0.943	1.922	2.009e-05	0.0006454	1.92225	up
	ENSG00000070540	WIPI1	WD repeat domain, phosphoinositide interacting 1	-	1773.2	-0.639	-1.557	2.043e-05	0.000653	1.55719	down
	ENSG00000164626	KCNK5	potassium two pore domain channel subfamily K member 5	Protein digestion and absorpti...	1169.5	-0.846	-1.797	2.047e-05	0.000653	1.79712	down
	ENSG00000156398	SFXN2	sideroflexin 2	-	837.4	0.601	1.517	2.048e-05	0.000653	1.51695	up
	ENSG00000158246	FAM46B	family with sequence similarity 46 member B	-	407.1	-0.754	-1.686	2.051e-05	0.000653	1.68602	down
	ENSG00000058453	CROCC	ciliary rootlet coiled-coil, rootletin	-	3983.4	-1.056	-2.079	2.066e-05	0.0006562	2.07944	down
	ENSG00000132321	IQCA1	IQ motif containing with AAA domain 1	-	1114.2	-0.627	-1.544	2.067e-05	0.0006562	1.5444	down
	ENSG00000079385	CEACAM1	carcinoembryonic antigen related cell adhesion molecule 1	-	391.6	1.41	2.656	2.073e-05	0.0006574	2.65645	up
	ENSG00000104368	PLAT	plasminogen activator, tissue type	Complement and coagulation cas...Transcriptional misregulation ...	262.1	2.193	4.572	2.083e-05	0.0006596	4.57246	up
	ENSG00000204618	RNF39	ring finger protein 39	-	233.2	0.822	1.768	2.088e-05	0.0006599	1.768	up
	ENSG00000165923	AGBL2	ATP/GTP binding protein like 2	-	1940.3	-0.988	-1.983	2.096e-05	0.0006599	1.98307	down
	ENSG00000185090	MANEAL	mannosidase endo-alpha like	-	46.7	0.988	1.983	2.096e-05	0.0006599	1.98286	up
	ENSG00000155761	SPAG17	sperm associated antigen 17	-	8300.6	-0.802	-1.744	2.112e-05	0.0006631	1.74367	down
	ENSG00000171016	PYGO1	pygopus family PHD finger 1	-	124	-0.696	-1.62	2.119e-05	0.0006642	1.62017	down
	ENSG00000114547	ROPN1B	rhophilin associated tail protein 1B	-	208.4	-1.153	-2.223	2.14e-05	0.0006699	2.22329	down
	ENSG00000232931	-	lincRNA: LINC00342	-	625.5	1.57	2.97	2.154e-05	0.0006715	2.96986	up
	ENSG00000187905	LRRC74B	leucine rich repeat containing 74B	-	989.1	-0.9	-1.866	2.162e-05	0.000673	1.86563	down
	ENSG00000136205	TNS3	tensin 3	-	554	-0.83	-1.777	2.182e-05	0.0006773	1.77744	down
	ENSG00000146938	NLGN4X	neuroligin 4, X-linked	Cell adhesion molecules (CAMs)	75.5	-1.087	-2.125	2.199e-05	0.0006814	2.12457	down
	ENSG00000230091	-	antisense: TMEM254-AS1	-	54.9	-0.785	-1.723	2.219e-05	0.0006858	1.72278	down
	ENSG00000154930	ACSS1	acyl-CoA synthetase short-chain family member 1	Glycolysis / GluconeogenesisPyruvate metabolismPropanoate metabolism	1093.8	-0.811	-1.754	2.231e-05	0.0006884	1.75407	down
	ENSG00000041982	TNC	tenascin C	PI3K-Akt signaling pathwayFocal adhesionECM-receptor interactionMicroRNAs in cancer	7251.7	-1.812	-3.511	2.256e-05	0.0006944	3.51052	down
	ENSG00000227695	-	antisense: DNMBP-AS1	-	182.7	-0.774	-1.71	2.271e-05	0.0006971	1.70998	down
	ENSG00000128045	RASL11B	RAS like family 11 member B	-	14.9	-1.877	-3.673	2.287e-05	0.0006977	3.67298	down
	ENSG00000133019	CHRM3	cholinergic receptor muscarinic 3	Calcium signaling pathwayNeuroactive ligand-receptor in...Cholinergic synapseRegulation of actin cytoskelet...Insulin secretionSalivary secretionGastric acid secretionPancreatic secretion	26.7	-1.12	-2.174	2.289e-05	0.0006977	2.1738	down
	ENSG00000169439	SDC2	syndecan 2	Cell adhesion molecules (CAMs)MalariaProteoglycans in cancer	232.1	-1.051	-2.072	2.3e-05	0.0006999	2.07203	down
	ENSG00000105835	NAMPT	nicotinamide phosphoribosyltransferase	Nicotinate and nicotinamide me...	5838.1	0.604	1.52	2.313e-05	0.0007009	1.51982	up
	ENSG00000197415	VEPH1	ventricular zone expressed PH domain containing 1	-	123.5	-1.044	-2.062	2.316e-05	0.0007009	2.06214	down
	ENSG00000153404	PLEKHG4B	pleckstrin homology and RhoGEF domain containing G4B	-	13.3	-1.799	-3.479	2.327e-05	0.0007033	3.47859	down
	ENSG00000235587	-	processed_pseudogene: GAPDHP65	-	358.4	0.817	1.762	2.342e-05	0.0007071	1.76161	up
	ENSG00000204262	COL5A2	collagen type V alpha 2 chain	PI3K-Akt signaling pathwayFocal adhesionECM-receptor interactionPlatelet activationProtein digestion and absorpti...Amoebiasis	866.7	-1.654	-3.148	2.349e-05	0.0007083	3.14804	down
	ENSG00000165802	NSMF	NMDA receptor synaptonuclear signaling and neuronal migration factor	-	443.9	0.748	1.679	2.358e-05	0.0007088	1.67939	up
	ENSG00000228236	-	processed_pseudogene: TXNP5	-	67.1	1.419	2.674	2.364e-05	0.0007096	2.67447	up
	ENSG00000023572	GLRX2	glutaredoxin 2	-	203.7	0.616	1.533	2.37e-05	0.0007105	1.53311	up
	ENSG00000137880	GCHFR	GTP cyclohydrolase I feedback regulator	-	552.3	-0.825	-1.771	2.375e-05	0.0007109	1.77143	down
	ENSG00000149782	PLCB3	phospholipase C beta 3	Inositol phosphate metabolismRap1 signaling pathwayCalcium signaling pathwaycGMP-PKG signaling pathwayChemokine signaling pathwayPhosphatidylinositol signaling...Sphingolipid signaling pathwayAdrenergic signaling in cardio...Vascular smooth muscle contrac...Wnt signaling pathwayGap junctionPlatelet activationCircadian entrainmentLong-term potentiationRetrograde endocannabinoid sig...Glutamatergic…	870.5	0.703	1.627	2.379e-05	0.0007113	1.62745	up
	ENSG00000114378	HYAL1	hyaluronoglucosaminidase 1	Glycosaminoglycan degradationLysosome	155.9	0.652	1.571	2.429e-05	0.0007233	1.5709	up
	ENSG00000165194	PCDH19	protocadherin 19	-	207.7	-1.154	-2.225	2.434e-05	0.0007238	2.22457	down
	ENSG00000100234	TIMP3	TIMP metallopeptidase inhibitor 3	Proteoglycans in cancerMicroRNAs in cancer	700.5	0.861	1.816	2.496e-05	0.0007394	1.81602	up
	ENSG00000233369	GTF2IP4	general transcription factor IIi pseudogene 4	-	918.9	-0.603	-1.519	2.506e-05	0.0007407	1.51861	down
	ENSG00000120885	CLU	clusterin	-	7707.8	-0.589	-1.505	2.512e-05	0.0007407	1.50454	down
	ENSG00000263142	-	transcribed_unprocessed_pseudogene: LRRC37A17P	-	52.6	-0.888	-1.85	2.526e-05	0.0007432	1.85033	down
	ENSG00000115425	PECR	peroxisomal trans-2-enoyl-CoA reductase	Biosynthesis of unsaturated fa...Peroxisome	545.7	-0.852	-1.804	2.537e-05	0.0007448	1.80444	down
	ENSG00000186815	TPCN1	two pore segment channel 1	-	1435.3	0.889	1.852	2.538e-05	0.0007448	1.85249	up
	ENSG00000180447	GAS1	growth arrest specific 1	Hedgehog signaling pathway	117.4	-1.378	-2.6	2.546e-05	0.0007451	2.59954	down
	ENSG00000186094	AGBL4	ATP/GTP binding protein like 4	-	211.7	-0.963	-1.95	2.566e-05	0.000747	1.94955	down
	ENSG00000039139	DNAH5	dynein axonemal heavy chain 5	Huntington's disease	22146.5	-0.972	-1.961	2.569e-05	0.000747	1.96132	down
	ENSG00000251177	-	unprocessed_pseudogene: RP11-401E5.2	-	7	-2.263	-4.801	2.583e-05	0.0007498	4.80125	down
	ENSG00000232823	-	processed_pseudogene: TXNP1	-	58.5	1.221	2.332	2.587e-05	0.0007501	2.33186	up
	ENSG00000011201	ANOS1	anosmin 1	-	235.3	-1.352	-2.553	2.6e-05	0.0007527	2.55296	down
	ENSG00000106105	GARS	glycyl-tRNA synthetase	Aminoacyl-tRNA biosynthesis	2039.7	0.649	1.568	2.605e-05	0.0007532	1.56794	up
	ENSG00000137474	MYO7A	myosin VIIA	-	12.1	1.29	2.445	2.613e-05	0.0007547	2.44463	up
	ENSG00000186976	EFCAB6	EF-hand calcium binding domain 6	-	1912.7	-0.647	-1.566	2.645e-05	0.0007612	1.56554	down
	ENSG00000163431	LMOD1	leiomodin 1	-	13.8	-1.646	-3.13	2.646e-05	0.0007612	3.12988	down
	ENSG00000134871	COL4A2	collagen type IV alpha 2 chain	PI3K-Akt signaling pathwayFocal adhesionECM-receptor interactionProtein digestion and absorpti...AmoebiasisPathways in cancerSmall cell lung cancer	531.3	-1.241	-2.363	2.668e-05	0.000766	2.36343	down
	ENSG00000112245	PTP4A1	protein tyrosine phosphatase type IVA, member 1	-	3602.8	0.655	1.574	2.708e-05	0.0007719	1.57432	up
	ENSG00000260565	-	processed_transcript: CTD-2270P14.1	-	676.3	-0.605	-1.52	2.751e-05	0.000782	1.52046	down
	ENSG00000169752	NRG4	neuregulin 4	ErbB signaling pathway	209.3	-0.671	-1.593	2.757e-05	0.000782	1.5926	down
	ENSG00000177699	-	antisense: RP11-16K12.1	-	6.8	-1.595	-3.021	2.769e-05	0.0007827	3.02108	down
	ENSG00000101311	FERMT1	fermitin family member 1	-	1758.3	0.948	1.929	2.771e-05	0.0007827	1.92911	up
	ENSG00000130005	GAMT	guanidinoacetate N-methyltransferase	Glycineserine and threonine metabolis...Arginine and proline metabolis...	75	-0.802	-1.744	2.804e-05	0.0007903	1.74401	down
	ENSG00000185420	SMYD3	SET and MYND domain containing 3	-	396.5	-0.636	-1.554	2.836e-05	0.0007982	1.55397	down
	ENSG00000224689	-	protein_coding: ZNF812P	-	524.2	-0.91	-1.879	2.85e-05	0.0008011	1.87924	down
	ENSG00000173706	HEG1	heart development protein with EGF like domains 1	-	292.3	-0.849	-1.801	2.864e-05	0.0008041	1.80129	down
	ENSG00000110328	GALNT18	polypeptide N-acetylgalactosaminyltransferase 18	Mucin type O-Glycan biosynthes...	833	-0.714	-1.64	2.923e-05	0.0008185	1.64004	down
	ENSG00000173156	RHOD	ras homolog family member D	Axon guidance	964.4	0.688	1.611	2.927e-05	0.0008185	1.61127	up
	ENSG00000108187	PBLD	phenazine biosynthesis like protein domain containing	-	320.2	-0.7	-1.625	2.942e-05	0.0008207	1.62486	down
	ENSG00000006210	CX3CL1	C-X3-C motif chemokine ligand 1	Cytokine-cytokine receptor int...Chemokine signaling pathwayTNF signaling pathway	1268.5	-1.063	-2.089	2.971e-05	0.0008261	2.08912	down
	ENSG00000121858	TNFSF10	tumor necrosis factor superfamily member 10	Cytokine-cytokine receptor int...FoxO signaling pathwayApoptosisNatural killer cell mediated c...MeaslesInfluenza A	7439.8	-0.593	-1.508	2.975e-05	0.0008261	1.50802	down
	ENSG00000236384	LINC00479	long intergenic non-protein coding RNA 479	-	84.1	-0.873	-1.832	2.977e-05	0.0008261	1.83184	down
	ENSG00000162892	IL24	interleukin 24	Cytokine-cytokine receptor int...Jak-STAT signaling pathway	16.2	2.457	5.49	2.998e-05	0.000829	5.48993	up
	ENSG00000138119	MYOF	myoferlin	-	13193.7	0.703	1.628	3.05e-05	0.0008411	1.6281	up
	ENSG00000162040	HS3ST6	heparan sulfate-glucosamine 3-sulfotransferase 6	-	241.2	-1.134	-2.195	3.092e-05	0.0008516	2.19464	down
	ENSG00000185862	EVI2B	ecotropic viral integration site 2B	-	7.3	2.464	5.519	3.103e-05	0.0008535	5.51919	up
	ENSG00000110080	ST3GAL4	ST3 beta-galactoside alpha-2,3-sialyltransferase 4	Glycosphingolipid biosynthesis...	295.7	0.723	1.651	3.184e-05	0.0008716	1.65109	up
	ENSG00000163221	S100A12	S100 calcium binding protein A12	-	65.9	1.922	3.789	3.202e-05	0.0008744	3.78908	up
	ENSG00000101213	PTK6	protein tyrosine kinase 6	-	337.1	0.624	1.542	3.209e-05	0.0008746	1.54158	up
	ENSG00000187024	PTRH1	peptidyl-tRNA hydrolase 1 homolog	-	140.4	0.66	1.58	3.211e-05	0.0008746	1.57991	up
	ENSG00000118849	RARRES1	retinoic acid receptor responder 1	-	6040.1	1.651	3.14	3.23e-05	0.0008776	3.14018	up
	ENSG00000088881	EBF4	early B-cell factor 4	-	89.7	-0.788	-1.726	3.244e-05	0.000878	1.72631	down
	ENSG00000172965	MIR4435-2HG	MIR4435-2 host gene	-	335.3	0.706	1.631	3.246e-05	0.000878	1.63138	up
	ENSG00000163993	S100P	S100 calcium binding protein P	-	3660.5	0.963	1.949	3.281e-05	0.000884	1.94886	up
	ENSG00000128849	CGNL1	cingulin like 1	-	143.9	-0.834	-1.783	3.297e-05	0.0008871	1.78273	down
	ENSG00000174567	GOLT1A	golgi transport 1A	-	19.5	1.113	2.164	3.32e-05	0.0008921	2.16368	up
	ENSG00000254333	LOC102546298	uncharacterized LOC102546298	-	7	-2.223	-4.667	3.363e-05	0.0009012	4.66738	down
	ENSG00000163521	GLB1L	galactosidase beta 1 like	-	844.7	-0.668	-1.589	3.378e-05	0.0009023	1.58898	down
	ENSG00000198947	DMD	dystrophin	Hypertrophic cardiomyopathy (H...Arrhythmogenic right ventricul...Dilated cardiomyopathyViral myocarditis	3408.5	-1.07	-2.1	3.4e-05	0.000906	2.09963	down
	ENSG00000246582	LOC389641	uncharacterized LOC389641	-	32.9	1.012	2.016	3.423e-05	0.0009109	2.01628	up
	ENSG00000171885	AQP4	aquaporin 4	Vasopressin-regulated water re...Bile secretion	313.7	-0.957	-1.941	3.43e-05	0.0009117	1.94077	down
	ENSG00000228277	-	lincRNA: AC112518.3	-	16.3	-1.965	-3.904	3.437e-05	0.0009126	3.90357	down
	ENSG00000162302	RPS6KA4	ribosomal protein S6 kinase A4	MAPK signaling pathwayTNF signaling pathway	626.9	0.631	1.548	3.451e-05	0.0009151	1.54826	up
	ENSG00000149256	TENM4	teneurin transmembrane protein 4	-	684.7	-0.95	-1.932	3.458e-05	0.0009158	1.93191	down
	ENSG00000186329	TMEM212	transmembrane protein 212	-	607.7	-1.083	-2.119	3.48e-05	0.0009195	2.11876	down
	ENSG00000143869	GDF7	growth differentiation factor 7	TGF-beta signaling pathwayHippo signaling pathway	34.5	-1.865	-3.643	3.497e-05	0.000923	3.64308	down
	ENSG00000139209	SLC38A4	solute carrier family 38 member 4	-	29.4	-1.013	-2.018	3.522e-05	0.000927	2.01755	down
	ENSG00000279289	-	TEC: RP3-331H24.6	-	84	-0.844	-1.795	3.525e-05	0.000927	1.79531	down
	ENSG00000154099	DNAAF1	dynein axonemal assembly factor 1	-	6336	-0.663	-1.583	3.546e-05	0.0009302	1.583	down
	ENSG00000007255	TRAPPC6A	trafficking protein particle complex 6A	-	177.3	-0.802	-1.743	3.556e-05	0.0009318	1.74338	down
	ENSG00000254827	SLC22A18AS	solute carrier family 22 member 18 antisense	-	11.3	1.655	3.149	3.565e-05	0.0009331	3.14857	up
	ENSG00000234036	-	processed_pseudogene: TXNP6	-	243.3	1.187	2.276	3.585e-05	0.0009371	2.27629	up
	ENSG00000185736	ADARB2	adenosine deaminase, RNA specific B2 (inactive)	-	137	-1.031	-2.044	3.589e-05	0.0009371	2.04371	down
	ENSG00000182389	CACNB4	calcium voltage-gated channel auxiliary subunit beta 4	MAPK signaling pathwayCardiac muscle contractionAdrenergic signaling in cardio...Oxytocin signaling pathwayHypertrophic cardiomyopathy (H...Arrhythmogenic right ventricul...Dilated cardiomyopathy	99.9	-0.626	-1.543	3.601e-05	0.0009375	1.54327	down
	ENSG00000101210	EEF1A2	eukaryotic translation elongation factor 1 alpha 2	RNA transportLegionellosis	10.5	2.868	7.303	3.603e-05	0.0009375	7.30254	up
	ENSG00000163536	SERPINI1	serpin family I member 1	-	108.6	0.697	1.622	3.63e-05	0.0009414	1.62169	up
	ENSG00000272562	-	antisense: RP11-396C23.4	-	8.7	-1.321	-2.498	3.638e-05	0.0009415	2.49834	down
	ENSG00000262583	-	transcribed_unprocessed_pseudogene: RP11-77K12.5	-	31.3	-0.881	-1.842	3.64e-05	0.0009415	1.84173	down
	ENSG00000184988	TMEM106A	transmembrane protein 106A	-	51.7	0.798	1.738	3.654e-05	0.0009433	1.73809	up
	ENSG00000163060	TEKT4	tektin 4	-	557.5	-0.78	-1.718	3.66e-05	0.0009433	1.71767	down
	ENSG00000198125	MB	myoglobin	-	267.7	-0.808	-1.75	3.664e-05	0.0009433	1.75023	down
	ENSG00000105711	SCN1B	sodium voltage-gated channel beta subunit 1	Adrenergic signaling in cardio...	31.1	-1.199	-2.296	3.71e-05	0.0009539	2.29632	down
	ENSG00000130762	ARHGEF16	Rho guanine nucleotide exchange factor 16	-	582.3	0.594	1.509	3.73e-05	0.000957	1.50948	up
	ENSG00000105641	SLC5A5	solute carrier family 5 member 5	Thyroid hormone synthesis	434.2	-1.033	-2.046	3.752e-05	0.0009601	2.04645	down
	ENSG00000175497	DPP10	dipeptidyl peptidase like 10	-	139.1	-1.128	-2.186	3.791e-05	0.0009663	2.18561	down
	ENSG00000234393	-	antisense: RP11-211N11.5	-	81.7	-1.038	-2.054	3.793e-05	0.0009663	2.05389	down
	ENSG00000135549	PKIB	protein kinase (cAMP-dependent, catalytic) inhibitor beta	-	368.6	-1.277	-2.424	3.841e-05	0.0009755	2.42391	down
	ENSG00000198467	TPM2	tropomyosin 2 (beta)	Cardiac muscle contractionAdrenergic signaling in cardio...Hypertrophic cardiomyopathy (H...Dilated cardiomyopathy	160.3	-0.831	-1.779	3.847e-05	0.0009755	1.77941	down
	ENSG00000176438	SYNE3	spectrin repeat containing nuclear envelope family member 3	-	62.1	-1.1	-2.144	3.884e-05	0.0009801	2.14382	down
	ENSG00000087077	TRIP6	thyroid hormone receptor interactor 6	NOD-like receptor signaling pa...	1147.1	0.762	1.696	3.891e-05	0.0009801	1.69627	up
	ENSG00000175920	DOK7	docking protein 7	-	45.3	0.8	1.741	3.891e-05	0.0009801	1.74101	up
	ENSG00000125538	IL1B	interleukin 1 beta	MAPK signaling pathwayCytokine-cytokine receptor int...NF-kappa B signaling pathwayApoptosisOsteoclast differentiationToll-like receptor signaling p...NOD-like receptor signaling pa...Cytosolic DNA-sensing pathwayHematopoietic cell lineageTNF signaling pathwayInflammatory mediator regulati...Non-alcoholic fatty liver dise...Type I diabetes mellitusAlzheimer's diseasePrion diseasesSalmonella infec…	504.3	2.65	6.276	3.892e-05	0.0009801	6.27552	up
	ENSG00000115252	PDE1A	phosphodiesterase 1A	Purine metabolismCalcium signaling pathwayTaste transductionMorphine addiction	25.5	-1.246	-2.372	3.892e-05	0.0009801	2.37223	down
	ENSG00000026103	FAS	Fas cell surface death receptor	MAPK signaling pathwayCytokine-cytokine receptor int...p53 signaling pathwayApoptosisNatural killer cell mediated c...TNF signaling pathwayNon-alcoholic fatty liver dise...Type I diabetes mellitusAlzheimer's diseaseChagas disease (American trypa...African trypanosomiasisHepatitis BMeaslesInfluenza AHerpes simplex infectionPathways in cancerProteoglycans in cancerAutoimmune thyroid diseaseAllograf…	1215	0.698	1.622	3.904e-05	0.000982	1.62238	up
	ENSG00000114115	RBP1	retinol binding protein 1	-	387.3	-0.883	-1.844	3.944e-05	0.0009898	1.84363	down
	ENSG00000163331	DAPL1	death associated protein like 1	-	125.7	-1.99	-3.973	4.007e-05	0.001002	3.97252	down
	ENSG00000233694	LOC339807	uncharacterized LOC339807	-	26.3	-1.059	-2.083	4.008e-05	0.001002	2.08299	down
	ENSG00000091181	IL5RA	interleukin 5 receptor subunit alpha	Cytokine-cytokine receptor int...Jak-STAT signaling pathwayHematopoietic cell lineage	2098.9	-0.672	-1.594	4.012e-05	0.001002	1.59367	down
	ENSG00000108370	RGS9	regulator of G-protein signaling 9	PhototransductionCocaine addiction	42.9	-0.907	-1.875	4.017e-05	0.001003	1.87501	down
	ENSG00000119147	C2orf40	chromosome 2 open reading frame 40	-	368.6	-0.883	-1.844	4.043e-05	0.001008	1.84432	down
	ENSG00000215386	-	lincRNA: MIR99AHG	-	242.5	-0.723	-1.65	4.054e-05	0.001008	1.65031	down
	ENSG00000243543	WFDC6	WAP four-disulfide core domain 6	-	61.9	-1.216	-2.324	4.099e-05	0.001016	2.32373	down
	ENSG00000164125	FAM198B	family with sequence similarity 198 member B	-	79.3	-0.918	-1.89	4.144e-05	0.001026	1.89012	down
	ENSG00000144406	UNC80	unc-80 homolog, NALCN activator	-	42.7	-1.393	-2.627	4.18e-05	0.001033	2.6271	down
	ENSG00000123096	SSPN	sarcospan	-	158.1	-0.84	-1.791	4.201e-05	0.001037	1.79065	down
	ENSG00000125772	GPCPD1	glycerophosphocholine phosphodiesterase 1	Glycerophospholipid metabolismCholine metabolism in cancer	1987.5	0.706	1.631	4.239e-05	0.001044	1.63145	up
	ENSG00000204131	NHSL2	NHS like 2	-	27.7	-1.598	-3.027	4.251e-05	0.001044	3.02651	down
	ENSG00000166912	MTMR10	myotubularin related protein 10	-	1015.1	-0.714	-1.641	4.278e-05	0.001049	1.64056	down
	ENSG00000197565	COL4A6	collagen type IV alpha 6 chain	PI3K-Akt signaling pathwayFocal adhesionECM-receptor interactionProtein digestion and absorpti...AmoebiasisPathways in cancerSmall cell lung cancer	529.2	-0.819	-1.765	4.389e-05	0.001072	1.76461	down
	ENSG00000132259	CNGA4	cyclic nucleotide gated channel alpha 4	cAMP signaling pathwayOlfactory transduction	551.1	-0.962	-1.948	4.445e-05	0.001082	1.94754	down
	ENSG00000160753	RUSC1	RUN and SH3 domain containing 1	-	390.1	0.591	1.506	4.527e-05	0.001097	1.50616	up
	ENSG00000259319	-	antisense: RP11-293M10.6	-	89.2	-0.93	-1.905	4.536e-05	0.001097	1.90471	down
	ENSG00000174776	WDR49	WD repeat domain 49	-	5137.7	-0.624	-1.541	4.651e-05	0.001116	1.54074	down
	ENSG00000146197	SCUBE3	signal peptide, CUB domain and EGF like domain containing 3	-	42.1	-1.235	-2.353	4.681e-05	0.001119	2.35316	down
	ENSG00000124249	KCNK15	potassium two pore domain channel subfamily K member 15	-	24.2	-1.032	-2.045	4.682e-05	0.001119	2.04463	down
	ENSG00000121966	CXCR4	C-X-C motif chemokine receptor 4	Cytokine-cytokine receptor int...Chemokine signaling pathwayEndocytosisAxon guidanceLeukocyte transendothelial mig...Intestinal immune network for ...Pathways in cancer	24.4	-1.184	-2.272	4.696e-05	0.00112	2.27156	down
	ENSG00000046653	GPM6B	glycoprotein M6B	-	138.9	-1.02	-2.028	4.708e-05	0.001122	2.02847	down
	ENSG00000150672	DLG2	discs large MAGUK scaffold protein 2	Hippo signaling pathway	72.9	-0.878	-1.838	4.713e-05	0.001122	1.83791	down
	ENSG00000185345	PARK2	parkin RBR E3 ubiquitin protein ligase	Ubiquitin mediated proteolysisProtein processing in endoplas...Parkinson's disease	59.7	-1.706	-3.262	4.765e-05	0.001131	3.26249	down
	ENSG00000196878	LAMB3	laminin subunit beta 3	PI3K-Akt signaling pathwayFocal adhesionECM-receptor interactionToxoplasmosisAmoebiasisPathways in cancerSmall cell lung cancer	11851.7	1.112	2.161	4.771e-05	0.001131	2.16143	up
	ENSG00000106278	PTPRZ1	protein tyrosine phosphatase, receptor type Z1	Epithelial cell signaling in H...	1319.1	-1.051	-2.072	4.795e-05	0.001135	2.072	down
	ENSG00000172426	RSPH9	radial spoke head 9 homolog	-	1156.9	-0.951	-1.933	4.805e-05	0.001136	1.93276	down
	ENSG00000185306	C12orf56	chromosome 12 open reading frame 56	-	65.4	-0.714	-1.64	4.819e-05	0.001138	1.64038	down
	ENSG00000092445	TYRO3	TYRO3 protein tyrosine kinase	-	147.8	0.685	1.608	4.831e-05	0.001139	1.60751	up
	ENSG00000185585	OLFML2A	olfactomedin like 2A	-	529.2	-0.785	-1.723	4.872e-05	0.001144	1.7232	down
	ENSG00000233539	LOC730338	uncharacterized LOC730338	-	15.4	1.898	3.728	4.962e-05	0.001162	3.72759	up
	ENSG00000131171	SH3BGRL	SH3 domain binding glutamate rich protein like	-	2323.7	-0.695	-1.619	5.012e-05	0.00117	1.61881	down
	ENSG00000166736	HTR3A	5-hydroxytryptamine receptor 3A	Serotonergic synapse	11.9	2.465	5.522	5.021e-05	0.001171	5.52214	up
	ENSG00000087088	BAX	BCL2 associated X, apoptosis regulator	Sphingolipid signaling pathwayp53 signaling pathwayProtein processing in endoplas...ApoptosisNeurotrophin signaling pathwayNon-alcoholic fatty liver dise...Amyotrophic lateral sclerosis ...Huntington's diseasePrion diseasesTuberculosisHepatitis BHTLV-I infectionPathways in cancerViral carcinogenesisColorectal cancer	492.2	0.616	1.533	5.071e-05	0.001178	1.53314	up
	ENSG00000084453	SLCO1A2	solute carrier organic anion transporter family member 1A2	Bile secretion	23.2	-2.355	-5.116	5.092e-05	0.001181	5.1163	down
	ENSG00000230439	-	sense_intronic: RP11-488P3.1	-	12.9	1.357	2.562	5.133e-05	0.001187	2.56182	up
	ENSG00000248050	-	antisense: RP11-422N16.3	-	11.2	-1.467	-2.764	5.142e-05	0.001188	2.76377	down
	ENSG00000092068	SLC7A8	solute carrier family 7 member 8	Protein digestion and absorpti...	231.5	-0.92	-1.892	5.321e-05	0.001218	1.89157	down
	ENSG00000196159	FAT4	FAT atypical cadherin 4	-	125.9	-0.759	-1.693	5.331e-05	0.001219	1.69259	down
	ENSG00000181322	NME9	NME/NM23 family member 9	-	721.9	-0.787	-1.726	5.337e-05	0.001219	1.72588	down
	ENSG00000228242	-	antisense: AC093495.4	-	200.4	-1.022	-2.031	5.412e-05	0.001229	2.03093	down
	ENSG00000148655	C10orf11	chromosome 10 open reading frame 11	-	110.2	-0.788	-1.727	5.531e-05	0.001246	1.72664	down
	ENSG00000124107	SLPI	secretory leukocyte peptidase inhibitor	-	68708.9	-0.708	-1.634	5.563e-05	0.001246	1.63378	down
	ENSG00000106123	EPHB6	EPH receptor B6	Axon guidance	128.4	-0.758	-1.691	5.564e-05	0.001246	1.69083	down
	ENSG00000170775	GPR37	G protein-coupled receptor 37	Parkinson's disease	77.8	-0.89	-1.853	5.564e-05	0.001246	1.85261	down
	ENSG00000166869	CHP2	calcineurin like EF-hand protein 2	-	737.7	-1.598	-3.027	5.566e-05	0.001246	3.02748	down
	ENSG00000198569	SLC34A3	solute carrier family 34 member 3	-	24.1	1.908	3.753	5.569e-05	0.001246	3.75324	up
	ENSG00000125257	ABCC4	ATP binding cassette subfamily C member 4	ABC transporterscAMP signaling pathwayBile secretion	310.2	-0.732	-1.661	5.571e-05	0.001246	1.66072	down
	ENSG00000164176	EDIL3	EGF like repeats and discoidin domains 3	-	166.1	-1.295	-2.453	5.578e-05	0.001247	2.4531	down
	ENSG00000167216	KATNAL2	katanin catalytic subunit A1 like 2	-	645.2	-0.687	-1.61	5.62e-05	0.001255	1.61028	down
	ENSG00000117724	CENPF	centromere protein F	-	575.5	-0.875	-1.834	5.668e-05	0.001264	1.83364	down
	ENSG00000235162	C12orf75	chromosome 12 open reading frame 75	-	1131.1	-0.893	-1.857	5.718e-05	0.001271	1.85695	down
	ENSG00000231574	KCCAT211	renal clear cell carcinoma-associated transcript 211	-	45.1	2.221	4.664	5.753e-05	0.001274	4.66368	up
	ENSG00000155749	ALS2CR12	amyotrophic lateral sclerosis 2 chromosome region candidate 12	-	532.5	-0.833	-1.782	5.771e-05	0.001277	1.78169	down
	ENSG00000180769	WDFY3-AS2	WDFY3 antisense RNA 2	-	76.6	-0.805	-1.748	5.825e-05	0.001287	1.74757	down
	ENSG00000113140	SPARC	secreted protein acidic and cysteine rich	-	362.2	-1.735	-3.329	5.828e-05	0.001287	3.32896	down
	ENSG00000232956	-	lincRNA: SNHG15	-	158.6	0.611	1.527	5.86e-05	0.001291	1.5268	up
	ENSG00000137309	HMGA1	high mobility group AT-hook 1	-	1678.9	1.048	2.068	6.01e-05	0.001323	2.0677	up
	ENSG00000231768	LINC01354	long intergenic non-protein coding RNA 1354	-	50.5	-0.995	-1.994	6.092e-05	0.001337	1.99376	down
	ENSG00000139174	PRICKLE1	prickle planar cell polarity protein 1	Wnt signaling pathway	93.5	-1.069	-2.098	6.097e-05	0.001337	2.09832	down
	ENSG00000161714	PLCD3	phospholipase C delta 3	Inositol phosphate metabolismCalcium signaling pathwayPhosphatidylinositol signaling...Thyroid hormone signaling path...	509.7	1.171	2.252	6.118e-05	0.00134	2.25191	up
	ENSG00000198074	AKR1B10	aldo-keto reductase family 1 member B10	Pentose and glucuronate interc...Fructose and mannose metabolis...Galactose metabolismGlycerolipid metabolism	2120.7	1.045	2.064	6.149e-05	0.001346	2.06385	up
	ENSG00000154917	RAB6B	RAB6B, member RAS oncogene family	-	100.3	-0.683	-1.605	6.171e-05	0.001348	1.605	down
	ENSG00000235884	-	lincRNA: LINC00941	-	18.7	1.733	3.325	6.173e-05	0.001348	3.32517	up
	ENSG00000182489	XKRX	XK related, X-linked	-	209.1	0.598	1.514	6.204e-05	0.001353	1.51394	up
	ENSG00000051341	POLQ	DNA polymerase theta	-	742.1	-1.165	-2.243	6.209e-05	0.001353	2.24259	down
	ENSG00000066248	NGEF	neuronal guanine nucleotide exchange factor	Axon guidance	183.1	-0.621	-1.538	6.235e-05	0.001357	1.53798	down
	ENSG00000189060	H1F0	H1 histone family member 0	-	2270.7	0.602	1.518	6.246e-05	0.001357	1.51767	up
	ENSG00000197959	DNM3	dynamin 3	EndocytosisSynaptic vesicle cycleEndocrine and other factor-reg...Bacterial invasion of epitheli...	90.6	-0.634	-1.552	6.289e-05	0.001364	1.55223	down
	ENSG00000163040	CCDC74A	coiled-coil domain containing 74A	-	1982.1	-0.734	-1.663	6.309e-05	0.001366	1.66306	down
	ENSG00000110031	LPXN	leupaxin	-	212.5	0.781	1.719	6.312e-05	0.001366	1.71874	up
	ENSG00000177459	ERICH5	glutamate rich 5	-	1177.2	-0.657	-1.576	6.322e-05	0.001366	1.57645	down
	ENSG00000100784	RPS6KA5	ribosomal protein S6 kinase A5	MAPK signaling pathwayAdrenergic signaling in cardio...TNF signaling pathwayCircadian entrainmentNeurotrophin signaling pathwayMicroRNAs in cancerBladder cancer	961.3	-0.677	-1.599	6.323e-05	0.001366	1.59899	down
	ENSG00000261104	-	lincRNA: RP11-734K21.5	-	65.4	0.764	1.698	6.328e-05	0.001366	1.69822	up
	ENSG00000170959	DCDC1	doublecortin domain containing 1	-	2940.3	-0.69	-1.613	6.341e-05	0.001367	1.61287	down
	ENSG00000111885	MAN1A1	mannosidase alpha class 1A member 1	N-Glycan biosynthesisProtein processing in endoplas...	598.2	-0.622	-1.539	6.352e-05	0.001368	1.53863	down
	ENSG00000263812	LINC00908	long intergenic non-protein coding RNA 908	-	195.9	-0.883	-1.844	6.358e-05	0.001368	1.84411	down
	ENSG00000163645	ERICH6	glutamate rich 6	-	22.7	-0.936	-1.913	6.429e-05	0.001381	1.913	down
	ENSG00000162849	KIF26B	kinesin family member 26B	-	80.4	-1.184	-2.271	6.456e-05	0.001384	2.27131	down
	ENSG00000214336	FOXI3	forkhead box I3	-	29.1	-1.514	-2.856	6.458e-05	0.001384	2.85619	down
	ENSG00000237009	GLIS3-AS1	GLIS3 antisense RNA 1	-	8.6	1.628	3.091	6.475e-05	0.001387	3.09113	up
	ENSG00000137809	ITGA11	integrin subunit alpha 11	PI3K-Akt signaling pathwayFocal adhesionECM-receptor interactionRegulation of actin cytoskelet...Hypertrophic cardiomyopathy (H...Arrhythmogenic right ventricul...Dilated cardiomyopathy	6.7	-2.447	-5.453	6.497e-05	0.00139	5.45331	down
	ENSG00000183629	GOLGA8G	golgin A8 family member G	-	3.7	-2.429	-5.384	6.555e-05	0.0014	5.384	down
	ENSG00000142959	BEST4	bestrophin 4	-	196.3	-1.021	-2.029	6.718e-05	0.001427	2.02882	down
	ENSG00000166828	SCNN1G	sodium channel epithelial 1 gamma subunit	Taste transductionAldosterone-regulated sodium r...	53	-1.128	-2.186	6.815e-05	0.001445	2.1855	down
	ENSG00000178773	CPNE7	copine 7	-	13.9	1.665	3.172	6.843e-05	0.001448	3.17187	up
	ENSG00000166482	MFAP4	microfibrillar associated protein 4	-	4.7	-3.148	-8.863	6.843e-05	0.001448	8.8635	down
	ENSG00000232533	-	antisense: AC093673.5	-	70	0.797	1.737	6.847e-05	0.001448	1.73694	up
	ENSG00000249715	FER1L5	fer-1 like family member 5	-	325.3	-0.885	-1.847	6.855e-05	0.001448	1.84691	down
	ENSG00000163075	CFAP221	cilia and flagella associated protein 221	-	2698.2	-0.698	-1.622	6.971e-05	0.001466	1.6224	down
	ENSG00000133958	UNC79	unc-79 homolog (C. elegans)	-	34.9	-1.001	-2.001	6.971e-05	0.001466	2.00082	down
	ENSG00000273117	-	lincRNA: AC144652.1	-	78.8	-0.892	-1.855	6.984e-05	0.001467	1.85519	down
	ENSG00000247596	TWF2	twinfilin actin binding protein 2	-	304.1	0.615	1.532	7.02e-05	0.001468	1.53196	up
	ENSG00000197180	CH17-340M24.3	uncharacterized protein BC009467	-	202.1	-0.69	-1.614	7.041e-05	0.001468	1.6137	down
	ENSG00000140600	SH3GL3	SH3 domain containing GRB2 like 3, endophilin A3	Endocytosis	105.5	-1.423	-2.681	7.053e-05	0.001468	2.68134	down
	ENSG00000271361	-	processed_pseudogene: HTATSF1P2	-	26.9	0.973	1.962	7.054e-05	0.001468	1.96234	up
	ENSG00000198286	CARD11	caspase recruitment domain family member 11	NF-kappa B signaling pathwayT cell receptor signaling path...B cell receptor signaling path...	310.2	0.984	1.978	7.064e-05	0.001468	1.97847	up
	ENSG00000100154	TTC28	tetratricopeptide repeat domain 28	-	144.3	-0.876	-1.836	7.088e-05	0.001471	1.83563	down
	ENSG00000240891	PLCXD2	phosphatidylinositol specific phospholipase C X domain containing 2	-	64.3	1.158	2.231	7.144e-05	0.001479	2.23104	up
	ENSG00000171595	DNAI2	dynein axonemal intermediate chain 2	Huntington's disease	1889.3	-0.905	-1.873	7.144e-05	0.001479	1.87279	down
	ENSG00000168071	CCDC88B	coiled-coil domain containing 88B	-	380.2	0.59	1.505	7.157e-05	0.00148	1.50547	up
	ENSG00000248415	-	processed_pseudogene: GAPDHP61	-	57.3	1	2	7.194e-05	0.001486	1.99993	up
	ENSG00000153234	NR4A2	nuclear receptor subfamily 4 group A member 2	-	738.4	0.644	1.562	7.208e-05	0.001487	1.56212	up
	ENSG00000186496	ZNF396	zinc finger protein 396	-	465.3	-0.711	-1.637	7.297e-05	0.001503	1.63677	down
	ENSG00000269054	LOC105372483	uncharacterized LOC105372483	-	25.8	-0.961	-1.947	7.365e-05	0.001512	1.9465	down
	ENSG00000170011	MYRIP	myosin VIIA and Rab interacting protein	-	87.1	-1.428	-2.69	7.372e-05	0.001512	2.68991	down
	ENSG00000278484	-	lincRNA: RP11-95I16.6	-	39.9	-1.982	-3.951	7.396e-05	0.001516	3.95141	down
	ENSG00000228037	-	lincRNA: RP3-395M20.9	-	34	-0.836	-1.785	7.41e-05	0.001517	1.78454	down
	ENSG00000188396	TCTEX1D4	Tctex1 domain containing 4	-	463.9	-0.958	-1.943	7.443e-05	0.00152	1.94324	down
	ENSG00000185305	ARL15	ADP ribosylation factor like GTPase 15	-	359.7	-0.621	-1.538	7.452e-05	0.00152	1.53773	down
	ENSG00000069399	BCL3	B-cell CLL/lymphoma 3	TNF signaling pathway	345.1	0.915	1.886	7.47e-05	0.001523	1.88616	up
	ENSG00000121797	CCRL2	C-C motif chemokine receptor like 2	-	11.7	1.6	3.032	7.532e-05	0.001534	3.032	up
	ENSG00000118922	KLF12	Kruppel like factor 12	-	390.6	-0.893	-1.857	7.564e-05	0.001538	1.85662	down
	ENSG00000159708	LRRC36	leucine rich repeat containing 36	-	135.9	-0.869	-1.827	7.599e-05	0.001543	1.82696	down
	ENSG00000139725	RHOF	ras homolog family member F, filopodia associated	-	59.9	1.583	2.995	7.616e-05	0.001543	2.99532	up
	ENSG00000272141	-	lincRNA: RP11-465B22.8	-	115.5	-0.69	-1.613	7.618e-05	0.001543	1.61339	down
	ENSG00000156869	FRRS1	ferric chelate reductase 1	-	688.3	-0.687	-1.61	7.657e-05	0.001548	1.61037	down
	ENSG00000112294	ALDH5A1	aldehyde dehydrogenase 5 family member A1	Alanineaspartate and glutamate metabo...Butanoate metabolism	454.1	-0.606	-1.522	7.684e-05	0.001552	1.52236	down
	ENSG00000260572	-	antisense: RP11-16N11.2	-	34.4	-0.977	-1.968	7.697e-05	0.001553	1.9677	down
	ENSG00000116771	AGMAT	agmatinase	Arginine and proline metabolis...	17.4	1.194	2.287	7.71e-05	0.001554	2.28748	up
	ENSG00000108813	DLX4	distal-less homeobox 4	-	14.7	-1.277	-2.423	7.717e-05	0.001554	2.42321	down
	ENSG00000168970	JMJD7-PLA2G4B	JMJD7-PLA2G4B readthrough	Glycerophospholipid metabolismEther lipid metabolismArachidonic acid metabolismLinoleic acid metabolismalpha-Linolenic acid metabolis...MAPK signaling pathwayRas signaling pathwayVascular smooth muscle contrac...VEGF signaling pathwayPlatelet activationFc epsilon RI signaling pathwa...Glutamatergic synapseSerotonergic synapseLong-term depressionInflammatory mediator regulati...GnRH signaling path…	80.8	0.703	1.628	7.732e-05	0.001555	1.62795	up
	ENSG00000109906	ZBTB16	zinc finger and BTB domain containing 16	Pathways in cancerTranscriptional misregulation ...Acute myeloid leukemia	193.1	-1.313	-2.484	7.772e-05	0.001559	2.48404	down
	ENSG00000166347	CYB5A	cytochrome b5 type A	-	2098.7	-0.681	-1.604	7.777e-05	0.001559	1.60375	down
	ENSG00000171224	C10orf35	chromosome 10 open reading frame 35	-	48.3	0.719	1.646	7.856e-05	0.001569	1.64599	up
	ENSG00000230833	-	processed_pseudogene: RPEP3	-	6.1	-1.365	-2.575	7.934e-05	0.001581	2.57547	down
	ENSG00000158555	GDPD5	glycerophosphodiester phosphodiesterase domain containing 5	-	175.1	-0.645	-1.563	7.969e-05	0.001586	1.56348	down
	ENSG00000198251	-	unprocessed_pseudogene: CTC-490E21.13	-	5.9	-1.759	-3.384	8.054e-05	0.001596	3.38401	down
	ENSG00000181104	F2R	coagulation factor II thrombin receptor	Rap1 signaling pathwayCalcium signaling pathwaycAMP signaling pathwayNeuroactive ligand-receptor in...EndocytosisPI3K-Akt signaling pathwayComplement and coagulation cas...Platelet activationRegulation of actin cytoskelet...Pathways in cancer	2255.9	-0.686	-1.609	8.064e-05	0.001596	1.60856	down
	ENSG00000160298	C21orf58	chromosome 21 open reading frame 58	-	1496.7	-0.792	-1.731	8.069e-05	0.001596	1.73131	down
	ENSG00000134532	SOX5	SRY-box 5	-	261.7	-1.349	-2.547	8.084e-05	0.001596	2.54735	down
	ENSG00000271605	MILR1	mast cell immunoglobulin like receptor 1	-	20	1.933	3.817	8.085e-05	0.001596	3.81722	up
	ENSG00000132646	PCNA	proliferating cell nuclear antigen	DNA replicationBase excision repairNucleotide excision repairMismatch repairCell cycleHepatitis BHTLV-I infection	1382	0.612	1.529	8.264e-05	0.001627	1.52883	up
	ENSG00000091262	ABCC6	ATP binding cassette subfamily C member 6	ABC transporters	849.8	-1.132	-2.192	8.324e-05	0.001632	2.19158	down
	ENSG00000103740	ACSBG1	acyl-CoA synthetase bubblegum family member 1	Fatty acid biosynthesisFatty acid degradationPPAR signaling pathwayAdipocytokine signaling pathwa...	375.3	-1.107	-2.155	8.398e-05	0.001642	2.15458	down
	ENSG00000177721	ANXA2R	annexin A2 receptor	-	29.5	-0.759	-1.692	8.403e-05	0.001642	1.69187	down
	ENSG00000104324	CPQ	carboxypeptidase Q	-	211	-0.62	-1.537	8.42e-05	0.001642	1.53737	down
	ENSG00000059377	TBXAS1	thromboxane A synthase 1	Arachidonic acid metabolismPlatelet activation	49	0.917	1.888	8.512e-05	0.001653	1.88774	up
	ENSG00000258752	-	antisense: RP11-356K23.1	-	2856.9	-0.899	-1.865	8.52e-05	0.001653	1.86535	down
	ENSG00000149591	TAGLN	transgelin	-	1717.8	-1.196	-2.291	8.58e-05	0.00166	2.29148	down
	ENSG00000189157	FAM47E	family with sequence similarity 47 member E	-	591.4	-0.671	-1.592	8.582e-05	0.00166	1.59219	down
	ENSG00000164627	KIF6	kinesin family member 6	-	791.7	-0.691	-1.614	8.595e-05	0.001661	1.6144	down
	ENSG00000231527	-	processed_transcript: RP11-374M1.2	-	9.7	-1.509	-2.845	8.736e-05	0.001683	2.84525	down
	ENSG00000120457	KCNJ5	potassium voltage-gated channel subfamily J member 5	Circadian entrainmentRetrograde endocannabinoid sig...Serotonergic synapseDopaminergic synapseEstrogen signaling pathwayOxytocin signaling pathwayMorphine addiction	168.3	-1.496	-2.821	8.793e-05	0.001692	2.82092	down
	ENSG00000197057	DTHD1	death domain containing 1	-	4868.5	-0.669	-1.59	8.832e-05	0.001697	1.59	down
	ENSG00000255532	-	transcribed_unprocessed_pseudogene: CTD-2026G22.1	-	11.3	-1.539	-2.906	8.895e-05	0.001706	2.90555	down
	ENSG00000196639	HRH1	histamine receptor H1	Calcium signaling pathwayNeuroactive ligand-receptor in...Inflammatory mediator regulati...	171.9	0.976	1.966	8.965e-05	0.001716	1.96647	up
	ENSG00000125398	SOX9	SRY-box 9	cAMP signaling pathway	144.8	-0.89	-1.853	9.017e-05	0.001725	1.8526	down
	ENSG00000092421	SEMA6A	semaphorin 6A	Axon guidance	69.7	-1.266	-2.404	9.038e-05	0.001727	2.40436	down
	ENSG00000100652	SLC10A1	solute carrier family 10 member 1	Bile secretion	15.2	-1.512	-2.852	9.183e-05	0.001751	2.85187	down
	ENSG00000108852	MPP2	membrane palmitoylated protein 2	-	15.1	-1.091	-2.131	9.257e-05	0.001761	2.13077	down
	ENSG00000184343	SRPK3	SRSF protein kinase 3	-	16.9	-1.308	-2.476	9.271e-05	0.001761	2.47614	down
	ENSG00000168959	GRM5	glutamate metabotropic receptor 5	Calcium signaling pathwayNeuroactive ligand-receptor in...Gap junctionLong-term potentiationRetrograde endocannabinoid sig...Glutamatergic synapseHuntington's disease	93.9	-1.267	-2.406	9.285e-05	0.001761	2.40633	down
	ENSG00000169314	C22orf15	chromosome 22 open reading frame 15	-	719.2	-1.094	-2.134	9.296e-05	0.001761	2.13406	down
	ENSG00000007216	SLC13A2	solute carrier family 13 member 2	-	148.3	-0.707	-1.632	9.322e-05	0.001761	1.63208	down
	ENSG00000264527	-	lincRNA: WI2-1959D15.1	-	339.3	-1.107	-2.154	9.345e-05	0.001762	2.1541	down
	ENSG00000166246	C16orf71	chromosome 16 open reading frame 71	-	1380.5	-0.712	-1.638	9.347e-05	0.001762	1.63772	down
	ENSG00000228262	LINC01320	long intergenic non-protein coding RNA 1320	-	25.7	-2.043	-4.121	9.522e-05	0.001787	4.12128	down
	ENSG00000144191	CNGA3	cyclic nucleotide gated channel alpha 3	cAMP signaling pathwayOlfactory transduction	39.5	-1.076	-2.108	9.561e-05	0.001792	2.10767	down
	ENSG00000131650	KREMEN2	kringle containing transmembrane protein 2	-	4.1	-2.189	-4.559	9.6e-05	0.001796	4.55895	down
	ENSG00000169855	ROBO1	roundabout guidance receptor 1	Axon guidance	1169.1	-0.793	-1.733	9.623e-05	0.001799	1.73287	down
	ENSG00000231764	-	antisense: DLX6-AS1	-	31.7	-0.946	-1.926	9.646e-05	0.0018	1.92622	down
	ENSG00000148344	PTGES	prostaglandin E synthase	Arachidonic acid metabolism	900.3	1.283	2.434	9.652e-05	0.0018	2.43391	up
	ENSG00000170075	GPR37L1	G protein-coupled receptor 37 like 1	-	69.4	1.008	2.011	9.665e-05	0.0018	2.01133	up
	ENSG00000262681	-	lincRNA: RP11-311F12.1	-	37.9	-1.533	-2.895	9.736e-05	0.001809	2.89465	down
	ENSG00000151623	NR3C2	nuclear receptor subfamily 3 group C member 2	Aldosterone-regulated sodium r...	1248.8	-0.622	-1.539	9.78e-05	0.001816	1.53932	down
	ENSG00000134986	NREP	neuronal regeneration related protein	-	81.5	-0.959	-1.944	9.885e-05	0.001829	1.94396	down
	ENSG00000177191	B3GNT8	UDP-GlcNAc:betaGal beta-1,3-N-acetylglucosaminyltransferase 8	-	67.2	1.053	2.075	9.915e-05	0.001833	2.07481	up
	ENSG00000160183	TMPRSS3	transmembrane protease, serine 3	-	681.8	-0.794	-1.734	9.965e-05	0.001839	1.73377	down
	ENSG00000185088	RPS27L	ribosomal protein S27 like	Ribosome	1703.7	0.715	1.642	9.982e-05	0.001841	1.6419	up
	ENSG00000093072	CECR1	cat eye syndrome chromosome region, candidate 1	-	86	-0.858	-1.813	0.0001002	0.001847	1.81289	down
	ENSG00000102743	SLC25A15	solute carrier family 25 member 15	-	80.9	0.634	1.552	0.000102	0.001873	1.55192	up
	ENSG00000070081	NUCB2	nucleobindin 2	-	10477.5	-0.791	-1.73	0.0001021	0.001873	1.73	down
	ENSG00000105519	CAPS	calcyphosine	-	18743.9	-0.813	-1.757	0.0001023	0.001876	1.75659	down
	ENSG00000262890	-	lincRNA: RP11-424M24.5	-	197.2	-0.749	-1.681	0.0001025	0.001877	1.68053	down
	ENSG00000248485	PCP4L1	Purkinje cell protein 4 like 1	-	85	-1.083	-2.119	0.0001029	0.001878	2.11873	down
	ENSG00000257956	-	processed_pseudogene: NOP56P3	-	7.5	1.305	2.47	0.0001029	0.001878	2.47027	up
	ENSG00000076662	ICAM3	intercellular adhesion molecule 3	Cell adhesion molecules (CAMs)	71.9	0.599	1.514	0.000103	0.001878	1.51416	up
	ENSG00000137877	SPTBN5	spectrin beta, non-erythrocytic 5	-	77.1	1.036	2.05	0.0001031	0.001878	2.05029	up
	ENSG00000169509	CRCT1	cysteine rich C-terminal 1	-	21.5	3.943	15.379	0.0001037	0.001886	15.3792	up
	ENSG00000173530	TNFRSF10D	TNF receptor superfamily member 10d	Cytokine-cytokine receptor int...ApoptosisNatural killer cell mediated c...MeaslesInfluenza A	958.3	0.597	1.513	0.0001037	0.001886	1.51298	up
	ENSG00000261008	LINC01572	long intergenic non-protein coding RNA 1572	-	136.9	-0.63	-1.548	0.0001043	0.001895	1.5479	down
	ENSG00000279117	-	TEC: CTD-2562J17.6	-	138.3	-0.685	-1.608	0.0001048	0.001902	1.60812	down
	ENSG00000128683	GAD1	glutamate decarboxylase 1	Alanineaspartate and glutamate metabo...beta-Alanine metabolismTaurine and hypotaurine metabo...Butanoate metabolismGABAergic synapseType I diabetes mellitus	130.5	0.67	1.591	0.0001073	0.001936	1.59083	up
	ENSG00000165072	MAMDC2	MAM domain containing 2	-	25.7	-0.984	-1.978	0.0001074	0.001936	1.9779	down
	ENSG00000173702	MUC13	mucin 13, cell surface associated	-	748.7	1.058	2.082	0.0001089	0.001957	2.08242	up
	ENSG00000140022	STON2	stonin 2	-	2886.2	-0.597	-1.513	0.0001096	0.001966	1.51289	down
	ENSG00000186160	CYP4Z1	cytochrome P450 family 4 subfamily Z member 1	-	123.3	-0.736	-1.665	0.0001099	0.001969	1.66549	down
	ENSG00000261188	-	antisense: CTA-445C9.14	-	311.3	-0.765	-1.7	0.000111	0.001982	1.69991	down
	ENSG00000228412	LOC100506885	uncharacterized LOC100506885	-	493	-0.647	-1.566	0.0001125	0.002002	1.56564	down
	ENSG00000267034	-	lincRNA: RP11-384O8.1	-	15.3	-1.307	-2.474	0.000114	0.002023	2.4743	down
	ENSG00000276007	-	sense_intronic: RP11-358L22.3	-	33.1	-0.98	-1.973	0.0001143	0.002026	1.97255	down
	ENSG00000158486	DNAH3	dynein axonemal heavy chain 3	Huntington's disease	10699.9	-0.629	-1.547	0.0001145	0.002027	1.54651	down
	ENSG00000158163	DZIP1L	DAZ interacting zinc finger protein 1 like	-	1901.5	-0.636	-1.554	0.0001155	0.002043	1.55394	down
	ENSG00000260368	-	sense_overlapping: RP11-521I2.3	-	31.7	0.949	1.93	0.0001164	0.002056	1.93039	up
	ENSG00000175773	-	lincRNA: RP11-121M22.1	-	20.2	-0.92	-1.892	0.0001166	0.002058	1.892	down
	ENSG00000090382	LYZ	lysozyme	Salivary secretion	204.7	0.881	1.842	0.0001169	0.002061	1.84151	up
	ENSG00000070731	ST6GALNAC2	ST6 N-acetylgalactosaminide alpha-2,6-sialyltransferase 2	-	1588.9	-0.773	-1.709	0.0001171	0.002062	1.70912	down
	ENSG00000079215	SLC1A3	solute carrier family 1 member 3	Glutamatergic synapse	119.4	-0.747	-1.678	0.0001175	0.002065	1.67824	down
	ENSG00000183914	DNAH2	dynein axonemal heavy chain 2	Huntington's disease	3052.6	-0.781	-1.719	0.000119	0.002076	1.7189	down
	ENSG00000148123	PLPPR1	phospholipid phosphatase related 1	-	5	-2.086	-4.246	0.0001192	0.002079	4.2459	down
	ENSG00000226026	LOC101928118	uncharacterized LOC101928118	-	200.1	-0.836	-1.785	0.0001213	0.00211	1.78482	down
	ENSG00000172232	AZU1	azurocidin 1	-	11.3	-1.474	-2.778	0.0001215	0.002111	2.77821	down
	ENSG00000188130	MAPK12	mitogen-activated protein kinase 12	MAPK signaling pathwayRap1 signaling pathwayFoxO signaling pathwaySphingolipid signaling pathwayOocyte meiosisAdrenergic signaling in cardio...VEGF signaling pathwayOsteoclast differentiationSignaling pathways regulating ...Platelet activationToll-like receptor signaling p...NOD-like receptor signaling pa...RIG-I-like receptor signaling ...T cell receptor signaling path...Fc epsilon RI signaling …	40.3	1.081	2.115	0.0001228	0.002125	2.11484	up
	ENSG00000170956	CEACAM3	carcinoembryonic antigen related cell adhesion molecule 3	-	13.8	1.796	3.472	0.0001229	0.002125	3.47218	up
	ENSG00000184500	PROS1	protein S (alpha)	Complement and coagulation cas...	1059.7	-1.11	-2.158	0.0001231	0.002125	2.15776	down
	ENSG00000258428	-	antisense: RP11-1085N6.2	-	17.1	-1.557	-2.942	0.0001234	0.002129	2.94189	down
	ENSG00000109743	BST1	bone marrow stromal cell antigen 1	Nicotinate and nicotinamide me...Salivary secretionPancreatic secretion	81.5	-0.606	-1.522	0.0001236	0.002131	1.52175	down
	ENSG00000117650	NEK2	NIMA related kinase 2	-	240.5	-0.906	-1.874	0.0001237	0.002131	1.87356	down
	ENSG00000100365	NCF4	neutrophil cytosolic factor 4	PhagosomeOsteoclast differentiationLeukocyte transendothelial mig...Leishmaniasis	7.7	1.412	2.661	0.0001245	0.002141	2.66076	up
	ENSG00000260261	-	lincRNA: RP11-480A16.1	-	42.7	-0.656	-1.575	0.0001245	0.002141	1.57532	down
	ENSG00000182752	PAPPA	pappalysin 1	-	223.3	-0.953	-1.936	0.0001252	0.002151	1.93626	down
	ENSG00000176697	BDNF	brain derived neurotrophic factor	MAPK signaling pathwaycAMP signaling pathwayNeurotrophin signaling pathwayHuntington's diseaseCocaine addictionAlcoholism	45.8	-0.892	-1.856	0.0001256	0.002155	1.85633	down
	ENSG00000166681	BEX3	brain expressed X-linked 3	Neurotrophin signaling pathway	312.7	-0.671	-1.592	0.0001263	0.002165	1.59241	down
	ENSG00000123119	NECAB1	N-terminal EF-hand calcium binding protein 1	-	21.7	-2.501	-5.66	0.0001265	0.002167	5.66037	down
	ENSG00000100321	SYNGR1	synaptogyrin 1	-	326.1	-0.673	-1.595	0.0001271	0.002174	1.59469	down
	ENSG00000265148	TSPOAP1-AS1	TSPOAP1 antisense RNA 1	-	36	-0.707	-1.632	0.0001273	0.002174	1.63234	down
	ENSG00000122786	CALD1	caldesmon 1	Vascular smooth muscle contrac...	1890.2	-1.015	-2.021	0.0001275	0.002176	2.02053	down
	ENSG00000136869	TLR4	toll like receptor 4	NF-kappa B signaling pathwayHIF-1 signaling pathwayPhagosomePI3K-Akt signaling pathwayToll-like receptor signaling p...Pathogenic Escherichia coli in...Salmonella infectionPertussisLegionellosisLeishmaniasisChagas disease (American trypa...MalariaToxoplasmosisAmoebiasisTuberculosisHepatitis BMeaslesInfluenza AProteoglycans in cancerInflammatory bowel disease (IB...Rheumatoid arthritis	387.1	-0.877	-1.836	0.0001279	0.002181	1.83607	down
	ENSG00000188039	NWD1	NACHT and WD repeat domain containing 1	-	11011.1	-0.883	-1.844	0.0001303	0.002215	1.84409	down
	ENSG00000146666	LINC00525	long intergenic non-protein coding RNA 525	-	11.3	1.167	2.245	0.0001304	0.002215	2.24498	up
	ENSG00000222046	DCDC2B	doublecortin domain containing 2B	-	987.6	-1.392	-2.625	0.0001311	0.002221	2.62506	down
	ENSG00000171815	PCDHB1	protocadherin beta 1	-	94.5	-1.282	-2.432	0.0001321	0.002235	2.43217	down
	ENSG00000242622	-	lincRNA: RP11-18H7.1	-	43.9	-0.661	-1.582	0.0001332	0.002249	1.58166	down
	ENSG00000205301	MGAT4D	MGAT4 family member D	N-Glycan biosynthesis	13.9	-1.305	-2.471	0.0001339	0.002256	2.47052	down
	ENSG00000137707	BTG4	BTG anti-proliferation factor 4	RNA degradation	207.7	-0.737	-1.666	0.0001339	0.002256	1.66629	down
	ENSG00000266989	-	processed_pseudogene: FTLP5	-	67.6	2.01	4.029	0.0001341	0.002258	4.02907	up
	ENSG00000130203	APOE	apolipoprotein E	Alzheimer's disease	129.1	-1.037	-2.052	0.0001347	0.002265	2.05219	down
	ENSG00000232640	-	antisense: RP1-266L20.2	-	5.9	1.706	3.262	0.0001354	0.00227	3.2616	up
	ENSG00000206344	HCG27	HLA complex group 27 (non-protein coding)	-	44.6	-0.928	-1.903	0.0001383	0.002308	1.90278	down
	ENSG00000125804	FAM182A	family with sequence similarity 182 member A	-	90.1	-0.663	-1.583	0.000139	0.002314	1.58295	down
	ENSG00000135736	CCDC102A	coiled-coil domain containing 102A	-	194.4	-0.656	-1.576	0.0001393	0.002315	1.57608	down
	ENSG00000103888	CEMIP	cell migration inducing hyaluronan binding protein	-	103.1	0.684	1.607	0.0001408	0.002334	1.60665	up
	ENSG00000114654	EFCC1	EF-hand and coiled-coil domain containing 1	-	9.7	1.175	2.259	0.0001415	0.002343	2.25855	up
	ENSG00000187240	DYNC2H1	dynein cytoplasmic 2 heavy chain 1	PhagosomeVasopressin-regulated water re...Salmonella infection	10758.1	-0.71	-1.636	0.0001415	0.002343	1.63587	down
	ENSG00000247844	-	lincRNA: CCAT1	-	28.5	1.716	3.286	0.0001435	0.002363	3.28565	up
	ENSG00000171798	KNDC1	kinase non-catalytic C-lobe domain containing 1	-	1235.5	-0.724	-1.652	0.0001465	0.002399	1.6516	down
	ENSG00000065911	MTHFD2	methylenetetrahydrofolate dehydrogenase (NADP+ dependent) 2, methenyltetrahydrofolate cyclohydrolase	One carbon pool by folate	1509.1	0.691	1.614	0.0001472	0.002407	1.61405	up
	ENSG00000231057	-	antisense: RP11-122M14.1	-	361.4	-0.782	-1.719	0.0001476	0.00241	1.71922	down
	ENSG00000141574	SECTM1	secreted and transmembrane 1	-	477.4	0.919	1.891	0.0001481	0.002417	1.89052	up
	ENSG00000196876	SCN8A	sodium voltage-gated channel alpha subunit 8	-	38.2	-0.853	-1.806	0.0001487	0.002424	1.80609	down
	ENSG00000054967	RELT	RELT tumor necrosis factor receptor	Cytokine-cytokine receptor int...	95.1	0.649	1.568	0.0001492	0.00243	1.56837	up
	ENSG00000251307	-	antisense: RP11-506H20.1	-	123.3	-0.593	-1.508	0.0001497	0.002435	1.50847	down
	ENSG00000183586	-	processed_pseudogene: HMGN3P1	-	41.6	-0.763	-1.697	0.0001498	0.002435	1.69709	down
	ENSG00000146555	SDK1	sidekick cell adhesion molecule 1	-	915.7	-0.724	-1.651	0.0001529	0.002478	1.6514	down
	ENSG00000152402	GUCY1A2	guanylate cyclase 1 soluble subunit alpha 2	Purine metabolismcGMP-PKG signaling pathwayVascular smooth muscle contrac...Gap junctionPlatelet activationCircadian entrainmentLong-term depressionOxytocin signaling pathwaySalivary secretion	6.1	-2.067	-4.19	0.0001534	0.002481	4.18968	down
	ENSG00000272398	CD24	CD24 molecule	Hematopoietic cell lineage	39899.5	-0.593	-1.508	0.0001535	0.002481	1.50814	down
	ENSG00000099256	PRTFDC1	phosphoribosyl transferase domain containing 1	-	36.6	-0.799	-1.74	0.000154	0.002485	1.74045	down
	ENSG00000269985	LOC101927972	uncharacterized LOC101927972	-	20.1	1.112	2.161	0.0001547	0.002494	2.16116	up
	ENSG00000172361	CFAP53	cilia and flagella associated protein 53	-	1449.3	-0.662	-1.582	0.000155	0.002497	1.58209	down
	ENSG00000268566	-	lincRNA: RP11-687D19.1	-	213.5	-0.906	-1.873	0.0001552	0.002497	1.87346	down
	ENSG00000164430	MB21D1	Mab-21 domain containing 1	Cytosolic DNA-sensing pathway	111.5	0.663	1.583	0.0001553	0.002498	1.58325	up
	ENSG00000020633	RUNX3	runt related transcription factor 3	-	70.7	1.08	2.114	0.0001555	0.002499	2.11448	up
	ENSG00000016391	CHDH	choline dehydrogenase	Glycine, serine and threonine ...	91.3	-0.592	-1.507	0.0001567	0.002512	1.50736	down
	ENSG00000102053	ZC3H12B	zinc finger CCCH-type containing 12B	-	27.2	-1.179	-2.264	0.0001583	0.002534	2.26359	down
	ENSG00000254153	-	lincRNA: CTA-398F10.2	-	35.9	-1.507	-2.843	0.0001609	0.002573	2.84289	down
	ENSG00000118418	HMGN3	high mobility group nucleosomal binding domain 3	-	4559.9	-0.8	-1.742	0.000163	0.002604	1.74152	down
	ENSG00000183760	ACP7	acid phosphatase 7, tartrate resistant (putative)	-	17.7	-0.806	-1.748	0.0001635	0.002608	1.74838	down
	ENSG00000188643	S100A16	S100 calcium binding protein A16	-	3953.5	0.733	1.662	0.0001638	0.00261	1.6616	up
	ENSG00000129151	BBOX1	gamma-butyrobetaine hydroxylase 1	Lysine degradation	209.8	-1.006	-2.009	0.0001648	0.002623	2.00857	down
	ENSG00000095587	TLL2	tolloid like 2	-	43.5	-1.239	-2.361	0.0001667	0.00265	2.36082	down
	ENSG00000204839	MROH6	maestro heat like repeat family member 6	-	84.5	1.241	2.364	0.0001677	0.002659	2.36392	up
	ENSG00000005448	WDR54	WD repeat domain 54	-	1585.7	-0.677	-1.598	0.0001683	0.002663	1.59839	down
	ENSG00000235865	GSN-AS1	GSN antisense RNA 1	-	18.4	-1.065	-2.092	0.0001683	0.002663	2.09206	down
	ENSG00000160471	COX6B2	cytochrome c oxidase subunit 6B2	Oxidative phosphorylationCardiac muscle contractionNon-alcoholic fatty liver dise...Alzheimer's diseaseParkinson's diseaseHuntington's disease	41.6	1.206	2.307	0.0001692	0.002675	2.30688	up
	ENSG00000239911	-	antisense: PRKAG2-AS1	-	9.8	-2.099	-4.284	0.0001694	0.002676	4.28364	down
	ENSG00000154080	CHST9	carbohydrate sulfotransferase 9	-	9196.7	-0.692	-1.616	0.0001706	0.002692	1.61555	down
	ENSG00000013297	CLDN11	claudin 11	Cell adhesion molecules (CAMs)Tight junctionLeukocyte transendothelial mig...Hepatitis C	16.8	-2.068	-4.192	0.0001707	0.002693	4.19162	down
	ENSG00000177465	ACOT4	acyl-CoA thioesterase 4	Fatty acid elongationBiosynthesis of unsaturated fa...	77.9	0.733	1.662	0.0001714	0.002695	1.66212	up
	ENSG00000187583	PLEKHN1	pleckstrin homology domain containing N1	-	71	0.949	1.931	0.0001715	0.002695	1.93116	up
	ENSG00000160472	TMEM190	transmembrane protein 190	-	368.2	-0.733	-1.662	0.0001715	0.002695	1.66247	down
	ENSG00000069188	SDK2	sidekick cell adhesion molecule 2	-	117.1	-1.295	-2.453	0.0001723	0.002704	2.45313	down
	ENSG00000149798	CDC42EP2	CDC42 effector protein 2	-	170.5	0.832	1.78	0.0001729	0.002711	1.78003	up
	ENSG00000152076	CCDC74B	coiled-coil domain containing 74B	-	850.4	-0.601	-1.517	0.0001739	0.002723	1.51671	down
	ENSG00000225377	-	antisense: NRSN2-AS1	-	77.2	-0.705	-1.63	0.000174	0.002723	1.63	down
	ENSG00000139714	MORN3	MORN repeat containing 3	-	880.1	-0.696	-1.62	0.0001742	0.002724	1.61989	down
	ENSG00000267287	-	processed_transcript: RP11-567M16.1	-	22.5	-1.02	-2.028	0.0001749	0.002733	2.02849	down
	ENSG00000204099	NEU4	neuraminidase 4	Other glycan degradationSphingolipid metabolism	55.1	-0.91	-1.879	0.000175	0.002733	1.87922	down
	ENSG00000257649	-	processed_pseudogene: METTL7AP1	-	26.5	-1.03	-2.042	0.0001755	0.002739	2.04215	down
	ENSG00000164683	HEY1	hes related family bHLH transcription factor with YRPW motif 1	-	518.1	-0.801	-1.742	0.0001756	0.002739	1.74192	down
	ENSG00000123689	G0S2	G0/G1 switch 2	-	113.3	1.424	2.684	0.000176	0.00274	2.6841	up
	ENSG00000221887	HMSD	histocompatibility minor serpin domain containing	-	5.9	-1.633	-3.101	0.0001761	0.00274	3.10137	down
	ENSG00000179965	ZNF771	zinc finger protein 771	-	63.1	0.869	1.826	0.0001762	0.00274	1.82638	up
	ENSG00000244067	GSTA2	glutathione S-transferase alpha 2	Glutathione metabolismMetabolism of xenobiotics by c...Drug metabolism - cytochrome P...Chemical carcinogenesis	652.4	-1.614	-3.061	0.0001783	0.002767	3.06109	down
	ENSG00000102886	GDPD3	glycerophosphodiester phosphodiesterase domain containing 3	-	132.3	1.038	2.054	0.0001785	0.002767	2.05351	up
	ENSG00000101333	PLCB4	phospholipase C beta 4	Inositol phosphate metabolismRap1 signaling pathwayCalcium signaling pathwaycGMP-PKG signaling pathwayChemokine signaling pathwayPhosphatidylinositol signaling...Sphingolipid signaling pathwayAdrenergic signaling in cardio...Vascular smooth muscle contrac...Wnt signaling pathwayGap junctionPlatelet activationCircadian entrainmentLong-term potentiationRetrograde endocannabinoid sig...Glutamatergic…	1949.8	-0.704	-1.629	0.0001786	0.002767	1.62906	down
	ENSG00000105894	PTN	pleiotrophin	-	217.1	-0.95	-1.931	0.0001792	0.002775	1.93139	down
	ENSG00000196976	LAGE3	L antigen family member 3	-	181.9	0.614	1.531	0.0001794	0.002775	1.53095	up
	ENSG00000238837	-	lincRNA: RP11-646E18.2	-	92.7	-0.807	-1.749	0.0001796	0.002775	1.74939	down
	ENSG00000237152	DLEU7-AS1	DLEU7 antisense RNA 1	-	11.7	-1.722	-3.3	0.0001808	0.002789	3.29999	down
	ENSG00000130997	POLN	DNA polymerase nu	Fanconi anemia pathway	95	-0.621	-1.538	0.0001821	0.002804	1.53803	down
	ENSG00000224479	-	transcribed_unitary_pseudogene: AC136289.1	-	162.6	-1.091	-2.13	0.0001825	0.002808	2.1298	down
	ENSG00000166596	CFAP52	cilia and flagella associated protein 52	-	3958.5	-0.69	-1.613	0.0001831	0.002814	1.61347	down
	ENSG00000186377	CYP4X1	cytochrome P450 family 4 subfamily X member 1	Serotonergic synapse	1257.1	-0.587	-1.503	0.0001848	0.002835	1.50251	down
	ENSG00000237276	-	transcribed_unprocessed_pseudogene: ANO7P1	-	81	-0.622	-1.538	0.0001851	0.002838	1.53848	down
	ENSG00000139304	PTPRQ	protein tyrosine phosphatase, receptor type Q	-	67.5	-1.268	-2.408	0.0001862	0.002849	2.408	down
	ENSG00000239474	KLHL41	kelch like family member 41	-	70.6	-0.734	-1.663	0.0001864	0.002849	1.66319	down
	ENSG00000104783	KCNN4	potassium calcium-activated channel subfamily N member 4	Insulin secretionSalivary secretionProtein digestion and absorpti...	37.4	0.84	1.79	0.000188	0.002869	1.78953	up
	ENSG00000143786	CNIH3	cornichon family AMPA receptor auxiliary protein 3	-	324.7	-0.941	-1.92	0.0001883	0.002871	1.92027	down
	ENSG00000249241	LOC101060498	uncharacterized LOC101060498	-	76.9	-0.96	-1.946	0.0001888	0.002875	1.94564	down
	ENSG00000004468	CD38	CD38 molecule	Nicotinate and nicotinamide me...Calcium signaling pathwayHematopoietic cell lineageOxytocin signaling pathwaySalivary secretionPancreatic secretionEpstein-Barr virus infection	1183.9	-0.688	-1.612	0.000189	0.002876	1.61156	down
	ENSG00000280409	LINC01101	long intergenic non-protein coding RNA 1101	-	38.5	-3.035	-8.198	0.0001894	0.002878	8.19789	down
	ENSG00000255491	-	lincRNA: RP11-1082L8.3	-	27.2	-1.167	-2.246	0.0001894	0.002878	2.24602	down
	ENSG00000078053	AMPH	amphiphysin	Fc gamma R-mediated phagocytos...	10.1	-1.756	-3.377	0.0001895	0.002878	3.37661	down
	ENSG00000270019	-	lincRNA: RP11-141B14.1	-	27.2	-0.95	-1.932	0.0001901	0.002885	1.93192	down
	ENSG00000226237	GAS1RR	GAS1 adjacent regulatory RNA	-	55.4	-1.068	-2.097	0.000192	0.002908	2.09683	down
	ENSG00000261335	LOC105274304	uncharacterized LOC105274304	-	39	-0.752	-1.685	0.0001928	0.002915	1.6846	down
	ENSG00000277498	-	unprocessed_pseudogene: RP11-681L4.2	-	6.6	-1.655	-3.149	0.000193	0.002915	3.14867	down
	ENSG00000171119	NRTN	neurturin	-	15.2	-1.038	-2.053	0.0001944	0.002931	2.05302	down
	ENSG00000146530	VWDE	von Willebrand factor D and EGF domains	-	70.8	-0.622	-1.539	0.0001969	0.00296	1.53925	down
	ENSG00000175841	-	processed_pseudogene: FAM172BP	-	48	0.659	1.579	0.0001971	0.002961	1.57897	up
	ENSG00000076864	RAP1GAP	RAP1 GTPase activating protein	Rap1 signaling pathway	74.7	0.816	1.76	0.0001976	0.002965	1.76027	up
	ENSG00000217801	-	transcribed_unprocessed_pseudogene: RP11-465B22.3	-	10.4	1.459	2.75	0.0001978	0.002965	2.7497	up
	ENSG00000074706	IPCEF1	interaction protein for cytohesin exchange factors 1	-	67.1	-0.778	-1.714	0.0001979	0.002965	1.71419	down
	ENSG00000258819	LOC102724190	uncharacterized LOC102724190	-	21.1	-1.141	-2.205	0.0001979	0.002965	2.20481	down
	ENSG00000274447	-	antisense: LLNLR-304G9.1	-	5.9	-1.999	-3.997	0.0001992	0.002979	3.99674	down
	ENSG00000171033	PKIA	protein kinase (cAMP-dependent, catalytic) inhibitor alpha	Alcoholism	59.9	-0.658	-1.578	0.0002011	0.003001	1.57804	down
	ENSG00000000003	-	protein_coding: TSPAN6	-	5004.9	-0.667	-1.588	0.0002042	0.003045	1.58778	down
	ENSG00000104691	UBXN8	UBX domain protein 8	-	180	0.603	1.519	0.0002052	0.003054	1.51851	up
	ENSG00000178209	PLEC	plectin	-	5728	0.756	1.688	0.0002054	0.003054	1.68822	up
	ENSG00000185008	ROBO2	roundabout guidance receptor 2	Axon guidance	35	-1.67	-3.183	0.0002056	0.003055	3.18269	down
	ENSG00000278987	-	TEC: LA16c-431H6.7	-	75.7	-0.672	-1.593	0.0002061	0.00306	1.59302	down
	ENSG00000042286	AIFM2	apoptosis inducing factor, mitochondria associated 2	-	245.8	0.598	1.513	0.0002084	0.003082	1.5134	up
	ENSG00000235848	-	antisense: RMDN2-AS1	-	3.8	2.788	6.907	0.0002104	0.003107	6.90729	up
	ENSG00000176945	MUC20	mucin 20, cell surface associated	-	1316.3	0.696	1.62	0.0002133	0.003144	1.62002	up
	ENSG00000142149	HUNK	hormonally up-regulated Neu-associated kinase	-	179.1	-0.644	-1.563	0.0002138	0.003149	1.56269	down
	ENSG00000196932	TMEM26	transmembrane protein 26	-	14.5	-1.954	-3.874	0.0002154	0.00316	3.87419	down
	ENSG00000155850	SLC26A2	solute carrier family 26 member 2	-	9564.8	-0.658	-1.578	0.0002168	0.003174	1.57763	down
	ENSG00000225826	LINC00626	long intergenic non-protein coding RNA 626	-	13.9	-2.147	-4.429	0.0002176	0.003178	4.42882	down
	ENSG00000164403	SHROOM1	shroom family member 1	Tight junction	103.5	0.754	1.687	0.0002219	0.003217	1.68653	up
	ENSG00000274322	-	protein_coding: RP11-314N13.10	-	38.8	1.077	2.109	0.0002226	0.003225	2.10919	up
	ENSG00000270379	HEATR9	HEAT repeat containing 9	-	10.2	-1.493	-2.816	0.0002237	0.003232	2.81571	down
	ENSG00000139318	DUSP6	dual specificity phosphatase 6	MAPK signaling pathwayTranscriptional misregulation ...	1387.7	0.64	1.558	0.0002254	0.003252	1.55815	up
	ENSG00000148357	HMCN2	hemicentin 2	-	29.5	-1.043	-2.061	0.0002276	0.003275	2.06121	down
	ENSG00000178718	RPP25	ribonuclease P/MRP subunit p25	Ribosome biogenesis in eukaryo...RNA transport	175.3	0.61	1.526	0.0002281	0.003279	1.52577	up
	ENSG00000182600	C2orf82	chromosome 2 open reading frame 82	-	30.9	-0.755	-1.688	0.0002282	0.003279	1.68782	down
	ENSG00000188833	ENTPD8	ectonucleoside triphosphate diphosphohydrolase 8	Purine metabolismPyrimidine metabolismEpstein-Barr virus infection	31.5	0.904	1.871	0.0002286	0.003282	1.87097	up
	ENSG00000197641	SERPINB13	serpin family B member 13	Amoebiasis	2196.3	0.716	1.643	0.0002289	0.003284	1.6429	up
	ENSG00000106853	PTGR1	prostaglandin reductase 1	-	274.2	0.657	1.577	0.0002297	0.003287	1.57717	up
	ENSG00000039537	C6	complement C6	Complement and coagulation cas...Prion diseasesSystemic lupus erythematosus	515.6	-1.006	-2.008	0.0002297	0.003287	2.00777	down
	ENSG00000115363	EVA1A	eva-1 homolog A, regulator of programmed cell death	-	100.4	-0.903	-1.87	0.0002306	0.003295	1.86977	down
	ENSG00000185924	RTN4RL1	reticulon 4 receptor like 1	-	16.7	-1.255	-2.387	0.0002308	0.003295	2.38689	down
	ENSG00000256576	LOC100996246	uncharacterized LOC100996246	-	36.4	0.799	1.74	0.0002315	0.003302	1.73951	up
	ENSG00000143546	S100A8	S100 calcium binding protein A8	-	8699.1	1.126	2.183	0.0002318	0.003303	2.18321	up
	ENSG00000142609	CFAP74	cilia and flagella associated protein 74	-	1054.1	-0.658	-1.577	0.0002319	0.003303	1.57744	down
	ENSG00000166106	ADAMTS15	ADAM metallopeptidase with thrombospondin type 1 motif 15	-	39.7	-0.97	-1.959	0.0002364	0.003354	1.95947	down
	ENSG00000179133	C10orf67	chromosome 10 open reading frame 67	-	340.9	-0.659	-1.579	0.0002372	0.003358	1.5785	down
	ENSG00000111602	TIMELESS	timeless circadian clock	-	297.2	0.61	1.527	0.0002374	0.003358	1.52664	up
	ENSG00000280832	-	antisense: ST3GAL4-AS1	-	21.9	1.303	2.468	0.0002386	0.00337	2.46769	up
	ENSG00000111799	COL12A1	collagen type XII alpha 1 chain	Protein digestion and absorpti...	1125.4	-0.859	-1.814	0.0002393	0.003376	1.81411	down
	ENSG00000178980	SELENOW	selenoprotein W	-	2623.1	-0.623	-1.54	0.0002402	0.003386	1.53963	down
	ENSG00000131781	FMO5	flavin containing monooxygenase 5	Drug metabolism - cytochrome P...	167.2	-1.051	-2.072	0.0002411	0.003394	2.07187	down
	ENSG00000283341	-	processed_transcript: RP11-472I20.4	-	8.7	-1.142	-2.207	0.0002435	0.003415	2.2073	down
	ENSG00000156298	TSPAN7	tetraspanin 7	Transcriptional misregulation ...	116.4	-1.023	-2.032	0.0002474	0.003452	2.03158	down
	ENSG00000207607	MIR200A	microRNA 200a	MicroRNAs in cancer	13.3	-1.172	-2.253	0.000251	0.003486	2.25348	down
	ENSG00000128591	FLNC	filamin C	MAPK signaling pathwayFocal adhesionSalmonella infectionProteoglycans in cancer	25.1	1.236	2.356	0.0002534	0.003507	2.35579	up
	ENSG00000233068	-	lincRNA: RP1-140K8.1	-	17.1	-1.247	-2.373	0.0002561	0.003537	2.37266	down
	ENSG00000169684	CHRNA5	cholinergic receptor nicotinic alpha 5 subunit	Neuroactive ligand-receptor in...	33.4	0.631	1.548	0.0002562	0.003537	1.54847	up
	ENSG00000255474	LOC101929549	uncharacterized LOC101929549	-	8.8	-1.346	-2.542	0.0002585	0.003562	2.54243	down
	ENSG00000164761	TNFRSF11B	TNF receptor superfamily member 11b	Cytokine-cytokine receptor int...Osteoclast differentiation	68.5	-1.022	-2.031	0.0002597	0.003568	2.03106	down
	ENSG00000127129	EDN2	endothelin 2	-	199.7	-0.864	-1.82	0.0002601	0.003572	1.81965	down
	ENSG00000250803	-	protein_coding: CTC-441N14.4	-	312.7	-0.76	-1.694	0.000261	0.003579	1.69358	down
	ENSG00000163220	S100A9	S100 calcium binding protein A9	-	27685.2	0.919	1.891	0.000262	0.00359	1.89139	up
	ENSG00000231508	-	processed_pseudogene: RP11-452K12.6	-	7.7	1.335	2.523	0.0002632	0.0036	2.52259	up
	ENSG00000136425	CIB2	calcium and integrin binding family member 2	-	79.6	-0.702	-1.627	0.0002633	0.0036	1.6272	down
	ENSG00000186510	CLCNKA	chloride voltage-gated channel Ka	-	7.2	-1.363	-2.572	0.0002651	0.003617	2.57172	down
	ENSG00000101445	PPP1R16B	protein phosphatase 1 regulatory subunit 16B	-	809.7	-0.643	-1.562	0.0002661	0.003627	1.56202	down
	ENSG00000116761	CTH	cystathionine gamma-lyase	Glycineserine and threonine metabolis...Cysteine and methionine metabo...Selenocompound metabolism	58.3	0.896	1.861	0.0002682	0.00365	1.86053	up
	ENSG00000081189	MEF2C	myocyte enhancer factor 2C	MAPK signaling pathwaycGMP-PKG signaling pathwayOxytocin signaling pathwayTranscriptional misregulation ...	23.5	-1.079	-2.112	0.0002694	0.003662	2.11204	down
	ENSG00000117834	SLC5A9	solute carrier family 5 member 9	-	8.7	-2.052	-4.148	0.0002695	0.003662	4.14785	down
	ENSG00000163376	KBTBD8	kelch repeat and BTB domain containing 8	-	52.2	0.749	1.681	0.0002701	0.003663	1.68076	up
	ENSG00000240216	-	transcribed_unitary_pseudogene: CPHL1P	-	23.7	1.316	2.49	0.0002708	0.003669	2.49033	up
	ENSG00000155875	SAXO1	stabilizer of axonemal microtubules 1	-	13.1	-1.417	-2.669	0.0002709	0.003669	2.66943	down
	ENSG00000225383	SFTA1P	surfactant associated 1, pseudogene	-	12.5	1.824	3.541	0.0002749	0.003708	3.54079	up
	ENSG00000111249	CUX2	cut like homeobox 2	-	55.9	-1.458	-2.747	0.0002751	0.003708	2.74691	down
	ENSG00000272341	-	lincRNA: RP1-151F17.2	-	64.8	-0.673	-1.595	0.0002764	0.003723	1.59491	down
	ENSG00000162543	UBXN10	UBX domain protein 10	-	7291.7	-0.708	-1.634	0.0002785	0.003745	1.63397	down
	ENSG00000248180	-	processed_pseudogene: GAPDHP60	-	37.4	0.948	1.929	0.0002796	0.003752	1.92893	up
	ENSG00000268912	-	lincRNA: CTD-2619J13.17	-	61.9	-0.62	-1.536	0.0002807	0.003763	1.53645	down
	ENSG00000102970	CCL17	C-C motif chemokine ligand 17	Cytokine-cytokine receptor int...Chemokine signaling pathway	47.9	-0.798	-1.738	0.0002812	0.003766	1.73842	down
	ENSG00000169469	SPRR1B	small proline rich protein 1B	-	1389.3	1.031	2.044	0.0002816	0.003769	2.04368	up
	ENSG00000136943	CTSV	cathepsin V	Lysosome	722.5	-0.732	-1.661	0.0002832	0.003782	1.66138	down
	ENSG00000115738	ID2	inhibitor of DNA binding 2, HLH protein	TGF-beta signaling pathwayHippo signaling pathwaySignaling pathways regulating ...Transcriptional misregulation ...	861.7	-0.618	-1.535	0.0002842	0.003791	1.53489	down
	ENSG00000130176	CNN1	calponin 1	-	26.9	-1.54	-2.908	0.0002862	0.003812	2.90831	down
	ENSG00000227630	LINC01132	long intergenic non-protein coding RNA 1132	-	101.1	-0.782	-1.72	0.0002863	0.003812	1.71978	down
	ENSG00000131016	AKAP12	A-kinase anchoring protein 12	-	945.1	1.4	2.639	0.0002896	0.003844	2.6395	up
	ENSG00000218357	LL22NC03-75H12.2	uncharacterized LOC101927722	-	40.6	-0.77	-1.705	0.0002901	0.003847	1.70505	down
	ENSG00000249481	SPATS1	spermatogenesis associated serine rich 1	-	15.7	-1.234	-2.353	0.0002906	0.003848	2.3526	down
	ENSG00000100350	FOXRED2	FAD dependent oxidoreductase domain containing 2	-	56.5	0.815	1.759	0.0002908	0.003848	1.75923	up
	ENSG00000151117	TMEM86A	transmembrane protein 86A	-	65.9	-0.621	-1.538	0.0002922	0.003865	1.53817	down
	ENSG00000135069	PSAT1	phosphoserine aminotransferase 1	Glycineserine and threonine metabolis...Vitamin B6 metabolism	698.9	1.153	2.224	0.0002934	0.003876	2.22428	up
	ENSG00000135324	MRAP2	melanocortin 2 receptor accessory protein 2	-	573	-0.59	-1.505	0.000294	0.003882	1.5052	down
	ENSG00000067798	NAV3	neuron navigator 3	-	29.7	1.717	3.288	0.0002943	0.003883	3.28804	up
	ENSG00000123358	NR4A1	nuclear receptor subfamily 4 group A member 1	MAPK signaling pathwayPI3K-Akt signaling pathway	1574.4	0.97	1.958	0.0002945	0.003884	1.95823	up
	ENSG00000136542	GALNT5	polypeptide N-acetylgalactosaminyltransferase 5	Mucin type O-Glycan biosynthes...	1861	0.974	1.964	0.0002953	0.00389	1.96369	up
	ENSG00000164850	GPER1	G protein-coupled estrogen receptor 1	Estrogen signaling pathway	15.7	-1.178	-2.262	0.0002959	0.003895	2.26206	down
	ENSG00000115107	STEAP3	STEAP3 metalloreductase	p53 signaling pathway	5350.1	-0.65	-1.57	0.0002974	0.003911	1.56957	down
	ENSG00000101680	LAMA1	laminin subunit alpha 1	PI3K-Akt signaling pathwayFocal adhesionECM-receptor interactionToxoplasmosisAmoebiasisPathways in cancerSmall cell lung cancer	55.7	-0.976	-1.968	0.0002994	0.003932	1.96763	down
	ENSG00000007174	DNAH9	dynein axonemal heavy chain 9	Huntington's disease	8666.5	-0.675	-1.596	0.0002999	0.003936	1.5963	down
	ENSG00000272742	-	antisense: CTB-43P18.1	-	7.7	-1.407	-2.653	0.0003029	0.003968	2.65263	down
	ENSG00000189283	FHIT	fragile histidine triad	Purine metabolismSmall cell lung cancerNon-small cell lung cancer	110.6	-0.669	-1.59	0.0003044	0.003985	1.59022	down
	ENSG00000256995	-	lincRNA: RP11-114G22.1	-	158.4	-0.974	-1.964	0.0003051	0.003988	1.96435	down
	ENSG00000257556	-	lincRNA: RP11-44N21.1	-	22.5	-1.051	-2.072	0.0003067	0.004003	2.07243	down
	ENSG00000233569	LOC101928797	uncharacterized LOC101928797	-	17.5	-1.093	-2.133	0.0003072	0.004006	2.13266	down
	ENSG00000242097	-	processed_pseudogene: RP11-64D22.1	-	200.9	-0.975	-1.965	0.0003077	0.00401	1.96538	down
	ENSG00000268104	SLC6A14	solute carrier family 6 member 14	-	8628.6	0.794	1.733	0.0003086	0.004019	1.73328	up
	ENSG00000085063	CD59	CD59 molecule	Complement and coagulation cas...Hematopoietic cell lineage	28305.7	-0.607	-1.524	0.000309	0.00402	1.52359	down
	ENSG00000136918	WDR38	WD repeat domain 38	-	2161.1	-0.742	-1.672	0.00031	0.004027	1.67233	down
	ENSG00000185386	MAPK11	mitogen-activated protein kinase 11	MAPK signaling pathwayRap1 signaling pathwayFoxO signaling pathwaySphingolipid signaling pathwayAdrenergic signaling in cardio...VEGF signaling pathwayOsteoclast differentiationSignaling pathways regulating ...Platelet activationToll-like receptor signaling p...NOD-like receptor signaling pa...RIG-I-like receptor signaling ...T cell receptor signaling path...Fc epsilon RI signaling pathwa...TNF s…	96.6	0.638	1.556	0.0003101	0.004027	1.5557	up
	ENSG00000099864	PALM	paralemmin	-	133.9	-0.845	-1.796	0.0003105	0.004028	1.79579	down
	ENSG00000211452	DIO1	deiodinase, iodothyronine type I	Thyroid hormone signaling path...	55.3	-1.421	-2.677	0.0003116	0.004036	2.67705	down
	ENSG00000115602	IL1RL1	interleukin 1 receptor like 1	-	35	3.282	9.729	0.0003121	0.00404	9.72883	up
	ENSG00000166111	SVOP	SV2 related protein	-	17.1	-1.011	-2.015	0.0003129	0.004043	2.01496	down
	ENSG00000255277	ABCC6P2	ATP binding cassette subfamily C member 6 pseudogene 2	-	108.1	-1.121	-2.176	0.0003144	0.004058	2.17563	down
	ENSG00000237118	-	unitary_pseudogene: CYP2F2P	-	99.1	-1.2	-2.298	0.0003149	0.004063	2.29755	down
	ENSG00000100033	PRODH	proline dehydrogenase 1	Arginine and proline metabolis...	580.9	-0.708	-1.634	0.0003159	0.004069	1.63375	down
	ENSG00000197980	LEKR1	leucine, glutamate and lysine rich 1	-	453.9	-0.633	-1.551	0.0003181	0.00409	1.5512	down
	ENSG00000248626	-	processed_pseudogene: GAPDHP40	-	179.8	0.98	1.972	0.0003181	0.00409	1.97232	up
	ENSG00000188316	ENO4	enolase family member 4	-	712.6	-0.67	-1.591	0.0003186	0.004092	1.59064	down
	ENSG00000155760	FZD7	frizzled class receptor 7	Wnt signaling pathwayHippo signaling pathwaySignaling pathways regulating ...MelanogenesisHTLV-I infectionPathways in cancerProteoglycans in cancerBasal cell carcinoma	86.9	-0.722	-1.65	0.0003188	0.004092	1.65002	down
	ENSG00000127530	OR7C1	olfactory receptor family 7 subfamily C member 1	Olfactory transduction	5.5	-1.825	-3.544	0.0003198	0.004102	3.54386	down
	ENSG00000247809	NR2F2-AS1	NR2F2 antisense RNA 1	-	58.6	-0.858	-1.813	0.0003212	0.004115	1.81276	down
	ENSG00000227471	AKR1B15	aldo-keto reductase family 1 member B15	-	24.5	1.252	2.381	0.000322	0.004122	2.38122	up
	ENSG00000162949	CAPN13	calpain 13	-	15379.7	-0.814	-1.758	0.0003232	0.004133	1.75823	down
	ENSG00000168404	MLKL	mixed lineage kinase domain like	TNF signaling pathway	79.7	0.891	1.855	0.000324	0.004138	1.8551	up
	ENSG00000105852	PON3	paraoxonase 3	-	29.7	-0.913	-1.883	0.0003245	0.00414	1.88321	down
	ENSG00000246982	-	antisense: RP1-179N16.6	-	15.4	-1.151	-2.22	0.0003257	0.004151	2.21995	down
	ENSG00000163354	DCST2	DC-STAMP domain containing 2	-	52.9	-0.911	-1.88	0.0003259	0.004151	1.87976	down
	ENSG00000197408	CYP2B6	cytochrome P450 family 2 subfamily B member 6	Arachidonic acid metabolismRetinol metabolismMetabolism of xenobiotics by c...Drug metabolism - cytochrome P...	98.3	-0.74	-1.671	0.0003259	0.004151	1.67063	down
	ENSG00000069424	KCNAB2	potassium voltage-gated channel subfamily A regulatory beta subunit 2	-	156.7	-0.871	-1.829	0.0003267	0.004159	1.82904	down
	ENSG00000242512	LINC01206	long intergenic non-protein coding RNA 1206	-	38.3	-0.821	-1.766	0.0003271	0.004161	1.7662	down
	ENSG00000218980	-	processed_pseudogene: FTH1P15	-	16.1	1.775	3.421	0.0003284	0.004164	3.42147	up
	ENSG00000255864	-	lincRNA: RP11-444D3.1	-	50.6	-1.361	-2.569	0.0003288	0.004167	2.56904	down
	ENSG00000104237	RP1	retinitis pigmentosa 1 (autosomal dominant)	-	3853.6	-0.717	-1.643	0.0003293	0.004168	1.64335	down
	ENSG00000066382	MPPED2	metallophosphoesterase domain containing 2	-	12.5	-1.545	-2.918	0.0003298	0.004169	2.91819	down
	ENSG00000186806	VSIG10L	V-set and immunoglobulin domain containing 10 like	-	39.2	1.475	2.781	0.0003317	0.004189	2.78076	up
	ENSG00000179813	FAM216B	family with sequence similarity 216 member B	-	13189.2	-0.766	-1.7	0.000332	0.004189	1.70039	down
	ENSG00000280032	-	TEC: RP11-832A4.7	-	146.1	-0.596	-1.512	0.0003321	0.004189	1.51159	down
	ENSG00000029534	ANK1	ankyrin 1	Proteoglycans in cancer	46.2	-0.734	-1.663	0.0003326	0.004193	1.66292	down
	ENSG00000132563	REEP2	receptor accessory protein 2	-	85.2	-0.737	-1.666	0.0003332	0.004198	1.66626	down
	ENSG00000279302	MIR3622A	microRNA 3622a	-	14	-2.231	-4.694	0.0003343	0.004206	4.69363	down
	ENSG00000054392	HHAT	hedgehog acyltransferase	-	685.5	-0.692	-1.615	0.0003346	0.004206	1.61502	down
	ENSG00000247157	LINC01252	long intergenic non-protein coding RNA 1252	-	19.7	-1.216	-2.323	0.0003387	0.004243	2.32273	down
	ENSG00000196476	C20orf96	chromosome 20 open reading frame 96	-	343.7	-0.595	-1.51	0.0003387	0.004243	1.51019	down
	ENSG00000250132	-	antisense: RP11-359B12.2	-	31	-0.657	-1.577	0.0003411	0.004259	1.57726	down
	ENSG00000243955	GSTA1	glutathione S-transferase alpha 1	Glutathione metabolismMetabolism of xenobiotics by c...Drug metabolism - cytochrome P...Chemical carcinogenesis	4114.8	-1.3	-2.462	0.0003438	0.004282	2.46167	down
	ENSG00000128510	CPA4	carboxypeptidase A4	-	1546.4	0.695	1.619	0.0003467	0.004312	1.61918	up
	ENSG00000125384	PTGER2	prostaglandin E receptor 2	cAMP signaling pathwayNeuroactive ligand-receptor in...Inflammatory mediator regulati...Pathways in cancer	171.6	-0.778	-1.715	0.0003474	0.004313	1.71454	down
	ENSG00000229980	TOB1-AS1	TOB1 antisense RNA 1	-	63.7	-0.82	-1.766	0.0003484	0.004322	1.76555	down
	ENSG00000188312	CENPP	centromere protein P	-	46.7	-0.669	-1.59	0.0003493	0.004324	1.58973	down
	ENSG00000249364	LOC101928858	uncharacterized LOC101928858	-	10.7	-2.209	-4.622	0.0003509	0.004337	4.62202	down
	ENSG00000117122	MFAP2	microfibrillar associated protein 2	-	172.1	-0.86	-1.815	0.0003509	0.004337	1.81495	down
	ENSG00000177994	C2orf73	chromosome 2 open reading frame 73	-	367.3	-0.854	-1.807	0.0003515	0.004339	1.80734	down
	ENSG00000238145	-	processed_pseudogene: RP11-346M5.1	-	16.7	-1.238	-2.359	0.0003519	0.00434	2.35865	down
	ENSG00000256804	-	processed_pseudogene: RP13-977J11.5	-	63.8	-0.767	-1.702	0.0003528	0.004347	1.70154	down
	ENSG00000259071	-	lincRNA: RP11-247L20.4	-	165.7	-0.637	-1.555	0.0003535	0.004354	1.55495	down
	ENSG00000148677	ANKRD1	ankyrin repeat domain 1	-	46.5	-1.622	-3.078	0.0003562	0.00438	3.07806	down
	ENSG00000204860	-	antisense: FAM201A	-	107.1	-0.713	-1.639	0.0003571	0.004389	1.63919	down
	ENSG00000133110	POSTN	periostin	-	94.8	-1.979	-3.943	0.0003581	0.004396	3.94307	down
	ENSG00000089327	FXYD5	FXYD domain containing ion transport regulator 5	-	157.7	0.953	1.936	0.0003602	0.004412	1.93578	up
	ENSG00000141376	BCAS3	BCAS3, microtubule associated cell migration factor	-	966.8	-0.61	-1.526	0.0003613	0.004421	1.52586	down
	ENSG00000283361	-	protein_coding: RP11-569D9.5	-	509.4	-0.931	-1.906	0.0003615	0.004421	1.90631	down
	ENSG00000248884	-	lincRNA: CTC-537E7.3	-	7.9	-2.058	-4.163	0.0003631	0.004435	4.16267	down
	ENSG00000162591	MEGF6	multiple EGF like domains 6	-	35.7	-0.976	-1.967	0.000364	0.004443	1.96663	down
	ENSG00000171234	UGT2B7	UDP glucuronosyltransferase family 2 member B7	Pentose and glucuronate interc...Ascorbate and aldarate metabol...Steroid hormone biosynthesisStarch and sucrose metabolismRetinol metabolismPorphyrin and chlorophyll meta...Metabolism of xenobiotics by c...Drug metabolism - cytochrome P...Drug metabolism - other enzyme...Chemical carcinogenesis	66.3	0.668	1.589	0.00037	0.004502	1.58921	up
	ENSG00000254951	LOC283299	uncharacterized LOC283299	-	12.8	-1.372	-2.589	0.0003741	0.004539	2.58886	down
	ENSG00000197721	CR1L	complement C3b/C4b receptor 1 like	-	25.5	-0.94	-1.918	0.0003768	0.004564	1.9181	down
	ENSG00000207611	MIR149	microRNA 149	-	5.5	-1.631	-3.098	0.000377	0.004564	3.09763	down
	ENSG00000260265	-	lincRNA: RP11-44F21.5	-	108.5	-1.081	-2.116	0.0003773	0.004566	2.11596	down
	ENSG00000138678	GPAT3	glycerol-3-phosphate acyltransferase 3	Glycerolipid metabolismGlycerophospholipid metabolism	90.5	0.994	1.992	0.0003801	0.004593	1.99172	up
	ENSG00000136155	SCEL	sciellin	-	1674.8	1.086	2.123	0.0003802	0.004593	2.12322	up
	ENSG00000258689	LINC01269	long intergenic non-protein coding RNA 1269	-	87.3	0.761	1.695	0.0003815	0.004607	1.69472	up
	ENSG00000259225	LOC101928227	uncharacterized LOC101928227	-	679.5	-0.822	-1.768	0.0003821	0.004608	1.76777	down
	ENSG00000225302	-	processed_transcript: RP11-539I5.1	-	429	-0.612	-1.529	0.0003822	0.004608	1.52881	down
	ENSG00000115919	KYNU	kynureninase	Tryptophan metabolism	1418	1.003	2.004	0.0003825	0.004608	2.00432	up
	ENSG00000231901	-	lincRNA: RP11-281A20.1	-	87.2	-0.695	-1.619	0.0003835	0.004616	1.61943	down
	ENSG00000168589	DYNLRB2	dynein light chain roadblock-type 2	-	1290.4	-0.699	-1.623	0.0003863	0.004634	1.62315	down
	ENSG00000072657	TRHDE	thyrotropin releasing hormone degrading enzyme	-	32.7	-1.766	-3.402	0.0003865	0.004634	3.40223	down
	ENSG00000181026	AEN	apoptosis enhancing nuclease	-	592.7	0.591	1.506	0.0003865	0.004634	1.50589	up
	ENSG00000117501	MROH9	maestro heat like repeat family member 9	-	571.9	-0.691	-1.614	0.0003869	0.004636	1.61408	down
	ENSG00000149294	NCAM1	neural cell adhesion molecule 1	Cell adhesion molecules (CAMs)Prion diseases	32.8	-1.231	-2.347	0.000389	0.004656	2.34701	down
	ENSG00000110777	POU2AF1	POU class 2 associating factor 1	-	963.9	-1.213	-2.319	0.0003893	0.004658	2.31893	down
	ENSG00000260296	-	sense_overlapping: RP11-395I6.3	-	10.8	-1.144	-2.21	0.0003904	0.004668	2.20986	down
	ENSG00000110195	FOLR1	folate receptor 1	Endocytosis	49	-0.744	-1.675	0.0003932	0.004694	1.67526	down
	ENSG00000158258	CLSTN2	calsyntenin 2	-	5.7	-1.697	-3.242	0.0003932	0.004694	3.24217	down
	ENSG00000082196	C1QTNF3	C1q and tumor necrosis factor related protein 3	-	15.3	-1.153	-2.224	0.000394	0.004698	2.2236	down
	ENSG00000241399	CD302	CD302 molecule	-	284	-0.703	-1.627	0.0003942	0.004698	1.6274	down
	ENSG00000166897	ELFN2	extracellular leucine rich repeat and fibronectin type III domain containing 2	-	43.3	-1.125	-2.181	0.0003949	0.004702	2.18137	down
	ENSG00000109193	SULT1E1	sulfotransferase family 1E member 1	Steroid hormone biosynthesis	301.7	-0.934	-1.91	0.0003954	0.004705	1.9102	down
	ENSG00000172243	CLEC7A	C-type lectin domain family 7 member A	PhagosomeTuberculosis	549.8	-0.66	-1.58	0.0003977	0.004729	1.58021	down
	ENSG00000181378	CFAP65	cilia and flagella associated protein 65	-	2103.3	-0.684	-1.606	0.0003983	0.004734	1.60639	down
	ENSG00000198039	ZNF273	zinc finger protein 273	-	881	-0.59	-1.505	0.0003994	0.004742	1.50519	down
	ENSG00000229989	-	lincRNA: MIR181A1HG	-	81	0.66	1.58	0.0004	0.004743	1.58008	up
	ENSG00000204682	CASC10	cancer susceptibility candidate 10	-	33.2	-0.739	-1.669	0.0004006	0.004743	1.6687	down
	ENSG00000142973	CYP4B1	cytochrome P450 family 4 subfamily B member 1	-	46218.6	-0.63	-1.548	0.0004014	0.004743	1.5476	down
	ENSG00000230453	ANKRD18B	ankyrin repeat domain 18B	-	256.4	-0.725	-1.653	0.0004018	0.004746	1.65265	down
	ENSG00000113946	CLDN16	claudin 16	Cell adhesion molecules (CAMs)Tight junctionLeukocyte transendothelial mig...Hepatitis C	205	-0.635	-1.553	0.0004165	0.004882	1.55333	down
	ENSG00000099250	NRP1	neuropilin 1	Axon guidanceHTLV-I infection	152.5	-0.775	-1.711	0.0004209	0.004925	1.71149	down
	ENSG00000227496	-	antisense: RP11-145A3.1	-	18.5	-1.017	-2.024	0.0004211	0.004925	2.02389	down
	ENSG00000176692	FOXC2	forkhead box C2	-	18.3	-0.877	-1.837	0.0004225	0.004939	1.83681	down
	ENSG00000130600	H19	H19, imprinted maternally expressed transcript (non-protein coding)	-	21.5	1.657	3.154	0.0004237	0.004948	3.15375	up
	ENSG00000248713	LOC285556	uncharacterized LOC285556	-	28.7	-0.74	-1.67	0.0004242	0.004951	1.6699	down
	ENSG00000244242	IFITM10	interferon induced transmembrane protein 10	-	178.5	-0.632	-1.55	0.0004295	0.004996	1.54975	down
	ENSG00000204528	PSORS1C3	psoriasis susceptibility 1 candidate 3 (non-protein coding)	-	7.3	-1.752	-3.369	0.0004315	0.005011	3.36866	down
	ENSG00000280693	SH3PXD2A-AS1	SH3PXD2A antisense RNA 1	-	26.6	1.132	2.191	0.000433	0.005025	2.19089	up
	ENSG00000188611	ASAH2	N-acylsphingosine amidohydrolase 2	Sphingolipid metabolismSphingolipid signaling pathway	67.7	0.625	1.542	0.0004342	0.005033	1.54247	up
	ENSG00000229267	-	antisense: AC072062.1	-	27.6	-0.694	-1.617	0.0004358	0.005043	1.6174	down
	ENSG00000113657	DPYSL3	dihydropyrimidinase like 3	-	523.9	-0.639	-1.558	0.0004381	0.005057	1.55753	down
	ENSG00000267370	-	unprocessed_pseudogene: CTD-2623N2.3	-	74.1	-0.689	-1.613	0.0004381	0.005057	1.61271	down
	ENSG00000047597	XK	X-linked Kx blood group	-	126.3	-0.6	-1.516	0.0004401	0.005074	1.51578	down
	ENSG00000152779	SLC16A12	solute carrier family 16 member 12	-	68.6	-0.94	-1.919	0.0004426	0.005101	1.91887	down
	ENSG00000262966	LOC101928266	uncharacterized LOC101928266	-	41.6	-0.754	-1.687	0.0004443	0.005115	1.68692	down
	ENSG00000065371	ROPN1	rhophilin associated tail protein 1	-	15.7	-0.968	-1.957	0.0004452	0.005123	1.95678	down
	ENSG00000091986	CCDC80	coiled-coil domain containing 80	-	8158.4	-0.593	-1.509	0.0004461	0.00513	1.50888	down
	ENSG00000215483	LINC00548	long intergenic non-protein coding RNA 548	-	51.6	-0.851	-1.803	0.0004466	0.005134	1.80317	down
	ENSG00000229927	-	processed_pseudogene: RHEBP1	-	28.1	0.881	1.842	0.0004469	0.005134	1.84178	up
	ENSG00000197826	C4orf22	chromosome 4 open reading frame 22	-	648.7	-0.748	-1.679	0.0004507	0.005167	1.67889	down
	ENSG00000134873	CLDN10	claudin 10	Cell adhesion molecules (CAMs)Tight junctionLeukocyte transendothelial mig...Hepatitis C	366.9	0.981	1.974	0.0004519	0.005177	1.97394	up
	ENSG00000186369	-	transcribed_unitary_pseudogene: LINC00643	-	76.8	-0.939	-1.918	0.000452	0.005177	1.91775	down
	ENSG00000124496	TRERF1	transcriptional regulating factor 1	-	927.3	-0.592	-1.507	0.0004531	0.005187	1.50746	down
	ENSG00000167094	TTC16	tetratricopeptide repeat domain 16	-	455.2	-0.717	-1.644	0.0004546	0.005191	1.64418	down
	ENSG00000196535	MYO18A	myosin XVIIIA	-	1228.8	0.589	1.504	0.0004577	0.005223	1.50447	up
	ENSG00000172478	C2orf54	chromosome 2 open reading frame 54	-	440.5	-0.716	-1.642	0.0004603	0.005237	1.64223	down
	ENSG00000120738	EGR1	early growth response 1	Prion diseasesHTLV-I infection	1362.5	0.846	1.798	0.0004612	0.005242	1.79765	up
	ENSG00000160401	CFAP157	cilia and flagella associated protein 157	-	4932.4	-0.637	-1.555	0.0004628	0.005253	1.55499	down
	ENSG00000222009	BTBD19	BTB domain containing 19	-	47.3	0.815	1.759	0.0004655	0.00527	1.7589	up
	ENSG00000188191	PRKAR1B	protein kinase cAMP-dependent type I regulatory subunit beta	ApoptosisInsulin signaling pathway	94.6	0.698	1.622	0.0004658	0.00527	1.62224	up
	ENSG00000232093	-	antisense: RP11-307C12.11	-	68.1	-0.59	-1.506	0.0004659	0.00527	1.50576	down
	ENSG00000070669	ASNS	asparagine synthetase (glutamine-hydrolyzing)	Alanine, aspartate and glutama...	633.3	1.007	2.01	0.0004686	0.005296	2.00967	up
	ENSG00000140403	DNAJA4	DnaJ heat shock protein family (Hsp40) member A4	-	4865.1	-0.61	-1.526	0.0004693	0.005298	1.52587	down
	ENSG00000168874	ATOH8	atonal bHLH transcription factor 8	-	32.3	-1.136	-2.197	0.0004697	0.0053	2.19726	down
	ENSG00000137872	SEMA6D	semaphorin 6D	Axon guidance	24.2	-0.858	-1.812	0.0004714	0.005313	1.81241	down
	ENSG00000183098	GPC6	glypican 6	-	4.6	-2.447	-5.454	0.0004765	0.005358	5.45444	down
	ENSG00000169429	CXCL8	C-X-C motif chemokine ligand 8	Cytokine-cytokine receptor int...Chemokine signaling pathwayNF-kappa B signaling pathwayToll-like receptor signaling p...NOD-like receptor signaling pa...RIG-I-like receptor signaling ...Non-alcoholic fatty liver dise...Epithelial cell signaling in H...ShigellosisSalmonella infectionPertussisLegionellosisChagas disease (American trypa...MalariaAmoebiasisHepatitis CHepatitis BInfluenza APathways i…	6657.1	1.654	3.147	0.0004799	0.005382	3.14744	up
	ENSG00000237187	NR2F1-AS1	NR2F1 antisense RNA 1	-	36.7	-1.178	-2.263	0.0004814	0.005384	2.26284	down
	ENSG00000131378	RFTN1	raftlin, lipid raft linker 1	-	309.3	-0.612	-1.529	0.0004815	0.005384	1.52861	down
	ENSG00000166501	PRKCB	protein kinase C beta	MAPK signaling pathwayErbB signaling pathwayRas signaling pathwayRap1 signaling pathwayCalcium signaling pathwayChemokine signaling pathwayNF-kappa B signaling pathwayHIF-1 signaling pathwayPhosphatidylinositol signaling...Sphingolipid signaling pathwaymTOR signaling pathwayVascular smooth muscle contrac...Wnt signaling pathwayVEGF signaling pathwayFocal adhesionTight junctionGap junctionNatural …	51.6	-1.5	-2.829	0.0004816	0.005384	2.82924	down
	ENSG00000187889	C1orf168	chromosome 1 open reading frame 168	-	750.7	-0.892	-1.855	0.0004828	0.00539	1.85528	down
	ENSG00000111728	ST8SIA1	ST8 alpha-N-acetyl-neuraminide alpha-2,8-sialyltransferase 1	Glycosphingolipid biosynthesis...Glycosphingolipid biosynthesis...Glycosphingolipid biosynthesis...	215.7	-0.676	-1.598	0.0004829	0.00539	1.59794	down
	ENSG00000174171	LOC105370792	uncharacterized LOC105370792	-	15.3	-1.091	-2.13	0.0004892	0.005439	2.13038	down
	ENSG00000230943	LOC101927686	uncharacterized LOC101927686	-	89.7	-0.843	-1.793	0.0004904	0.005448	1.79329	down
	ENSG00000240893	LOC101929694	uncharacterized LOC101929694	-	27.3	-1.2	-2.297	0.000491	0.005448	2.29688	down
	ENSG00000197872	FAM49A	family with sequence similarity 49 member A	-	86	-1.051	-2.072	0.0004915	0.005448	2.0715	down
	ENSG00000259561	-	sense_intronic: RP11-300G22.2	-	16.3	-0.976	-1.967	0.0004917	0.005448	1.96653	down
	ENSG00000268101	-	unprocessed_pseudogene: CYP2G2P	-	25.3	-1.732	-3.321	0.0004955	0.005473	3.32113	down
	ENSG00000246394	LOC101928597	uncharacterized LOC101928597	-	15.5	-1.19	-2.282	0.0004967	0.005483	2.28193	down
	ENSG00000225154	-	processed_pseudogene: RP11-184J23.2	-	27.1	-1.416	-2.669	0.0004993	0.005506	2.66876	down
	ENSG00000133083	DCLK1	doublecortin like kinase 1	-	127.3	-1.226	-2.339	0.0005018	0.005526	2.33944	down
	ENSG00000153789	FAM92B	family with sequence similarity 92 member B	-	2505.4	-0.717	-1.643	0.0005047	0.005552	1.64324	down
	ENSG00000180385	-	transcribed_unprocessed_pseudogene: EMC3-AS1	-	32.8	0.629	1.547	0.0005049	0.005552	1.54664	up
	ENSG00000132481	TRIM47	tripartite motif containing 47	-	192.1	0.596	1.512	0.0005058	0.005559	1.51185	up
	ENSG00000236824	BCYRN1	brain cytoplasmic RNA 1	-	21.9	0.899	1.865	0.0005109	0.005607	1.86457	up
	ENSG00000251463	-	processed_pseudogene: FKBP4P1	-	19.9	-0.849	-1.801	0.0005126	0.005619	1.80068	down
	ENSG00000218582	-	processed_pseudogene: GAPDHP63	-	139.2	0.8	1.741	0.000516	0.005652	1.74105	up
	ENSG00000198417	MT1F	metallothionein 1F	Mineral absorption	35.5	-0.709	-1.635	0.0005179	0.00567	1.63478	down
	ENSG00000226320	-	lincRNA: AC018359.1	-	3	-1.674	-3.192	0.0005208	0.005689	3.19158	down
	ENSG00000225345	-	transcribed_unprocessed_pseudogene: SNX18P3	-	83.2	-0.959	-1.944	0.0005212	0.005689	1.94428	down
	ENSG00000144063	MALL	mal, T-cell differentiation protein like	-	267.9	0.746	1.677	0.0005229	0.005698	1.67713	up
	ENSG00000186198	SLC51B	solute carrier family 51 beta subunit	Bile secretion	76.9	-0.807	-1.749	0.0005231	0.005698	1.74898	down
	ENSG00000117594	HSD11B1	hydroxysteroid 11-beta dehydrogenase 1	Steroid hormone biosynthesisMetabolism of xenobiotics by c...Chemical carcinogenesis	22.7	1.003	2.004	0.0005261	0.005722	2.0041	up
	ENSG00000255993	-	processed_pseudogene: PSMC1P9	-	37.4	0.964	1.951	0.0005277	0.00573	1.95085	up
	ENSG00000011426	ANLN	anillin actin binding protein	-	429.1	-0.856	-1.81	0.0005279	0.00573	1.8105	down
	ENSG00000203963	C1orf141	chromosome 1 open reading frame 141	-	288.8	-0.954	-1.937	0.0005304	0.005752	1.93666	down
	ENSG00000172985	SH3RF3	SH3 domain containing ring finger 3	-	48.3	-1.521	-2.869	0.0005331	0.005772	2.86929	down
	ENSG00000175985	PLEKHD1	pleckstrin homology and coiled-coil domain containing D1	-	35.9	-0.774	-1.71	0.0005343	0.00578	1.71009	down
	ENSG00000238172	-	processed_pseudogene: RPS2P35	-	56	0.829	1.776	0.0005366	0.0058	1.7761	up
	ENSG00000188269	OR7A5	olfactory receptor family 7 subfamily A member 5	Olfactory transduction	11.1	-1.648	-3.134	0.0005377	0.005805	3.13359	down
	ENSG00000149571	KIRREL3	kin of IRRE like 3 (Drosophila)	-	14.5	-1.139	-2.203	0.000542	0.005841	2.20265	down
	ENSG00000074211	PPP2R2C	protein phosphatase 2 regulatory subunit Bgamma	mRNA surveillance pathwaySphingolipid signaling pathwayPI3K-Akt signaling pathwayAMPK signaling pathwayAdrenergic signaling in cardio...Hippo signaling pathwayTight junctionDopaminergic synapseChagas disease (American trypa...Hepatitis C	10.3	1.559	2.945	0.0005468	0.005878	2.94549	up
	ENSG00000176890	TYMS	thymidylate synthetase	Pyrimidine metabolismOne carbon pool by folate	44.6	0.722	1.65	0.0005489	0.005896	1.64962	up
	ENSG00000226711	-	antisense: FAM66C	-	45.9	-0.775	-1.711	0.0005539	0.005934	1.7109	down
	ENSG00000004777	ARHGAP33	Rho GTPase activating protein 33	-	54.9	-0.883	-1.845	0.0005587	0.005976	1.84458	down
	ENSG00000198077	CYP2A7	cytochrome P450 family 2 subfamily A member 7	-	7.5	-1.529	-2.885	0.0005592	0.005979	2.88521	down
	ENSG00000112186	CAP2	CAP, adenylate cyclase-associated protein, 2 (yeast)	-	510.9	-0.587	-1.502	0.0005624	0.006004	1.5018	down
	ENSG00000255398	HCAR3	hydroxycarboxylic acid receptor 3	cAMP signaling pathway	83.8	-0.747	-1.678	0.0005652	0.006028	1.67786	down
	ENSG00000279968	GVQW2	GVQW motif containing 2	-	50.6	-0.812	-1.756	0.0005655	0.006028	1.75568	down
	ENSG00000176563	CNTD1	cyclin N-terminal domain containing 1	-	65.5	-1.187	-2.277	0.0005662	0.006031	2.27658	down
	ENSG00000088053	GP6	glycoprotein VI platelet	ECM-receptor interactionPlatelet activation	20.9	-0.831	-1.779	0.0005665	0.006031	1.77884	down
	ENSG00000071967	CYBRD1	cytochrome b reductase 1	Mineral absorption	2763	-0.659	-1.579	0.0005676	0.006032	1.5786	down
	ENSG00000238578	SNORD4A	small nucleolar RNA, C/D box 4A	-	14	1.074	2.105	0.000568	0.006032	2.10489	up
	ENSG00000137801	THBS1	thrombospondin 1	Rap1 signaling pathwayp53 signaling pathwayPhagosomePI3K-Akt signaling pathwayTGF-beta signaling pathwayFocal adhesionECM-receptor interactionMalariaProteoglycans in cancerMicroRNAs in cancerBladder cancer	4661.4	0.865	1.821	0.0005687	0.006036	1.82104	up
	ENSG00000154240	CEP112	centrosomal protein 112	-	332	-0.779	-1.716	0.0005708	0.006053	1.71622	down
	ENSG00000277749	-	antisense: RP11-60L3.6	-	189.3	-0.626	-1.544	0.0005737	0.006073	1.5436	down
	ENSG00000099337	KCNK6	potassium two pore domain channel subfamily K member 6	-	406.7	0.652	1.572	0.0005742	0.006073	1.57153	up
	ENSG00000137070	IL11RA	interleukin 11 receptor subunit alpha	Cytokine-cytokine receptor int...Jak-STAT signaling pathwayHematopoietic cell lineage	45.2	-0.588	-1.503	0.0005743	0.006073	1.50327	down
	ENSG00000148926	ADM	adrenomedullin	-	491.5	0.689	1.612	0.0005772	0.0061	1.61232	up
	ENSG00000255507	-	antisense: RP11-535A19.2	-	26.1	-1.007	-2.01	0.0005783	0.006104	2.00962	down
	ENSG00000144596	GRIP2	glutamate receptor interacting protein 2	-	17.9	-1.018	-2.026	0.0005797	0.006114	2.02552	down
	ENSG00000142661	MYOM3	myomesin 3	-	17.7	-0.807	-1.749	0.0005801	0.006114	1.74907	down
	ENSG00000218336	TENM3	teneurin transmembrane protein 3	-	48.3	-1.109	-2.158	0.0005834	0.006132	2.15756	down
	ENSG00000024526	DEPDC1	DEP domain containing 1	-	72.4	-1.106	-2.153	0.0005902	0.006176	2.15308	down
	ENSG00000189366	ALG1L	ALG1, chitobiosyldiphosphodolichol beta-mannosyltransferase like	-	188.9	-0.862	-1.817	0.0005923	0.006193	1.8174	down
	ENSG00000166313	APBB1	amyloid beta precursor protein binding family B member 1	Alzheimer's disease	381.5	-0.827	-1.775	0.0005968	0.006218	1.7746	down
	ENSG00000163017	ACTG2	actin, gamma 2, smooth muscle, enteric	Vascular smooth muscle contrac...	10.5	-0.953	-1.936	0.0005982	0.006225	1.9363	down
	ENSG00000082684	SEMA5B	semaphorin 5B	Axon guidance	7.9	-1.928	-3.806	0.0005998	0.006225	3.8065	down
	ENSG00000154589	LY96	lymphocyte antigen 96	NF-kappa B signaling pathwayToll-like receptor signaling p...Pathogenic Escherichia coli in...PertussisToxoplasmosis	115.3	0.71	1.636	0.0006	0.006225	1.6362	up
	ENSG00000271983	-	lincRNA: RP11-28H5.2	-	19	-0.786	-1.724	0.0006062	0.006278	1.72389	down
	ENSG00000187122	SLIT1	slit guidance ligand 1	Axon guidance	147.9	-0.839	-1.789	0.0006097	0.006305	1.78855	down
	ENSG00000188817	SNTN	sentan, cilia apical structure protein	-	8477.3	-0.792	-1.731	0.0006104	0.006309	1.73088	down
	ENSG00000275120	-	antisense: RP11-182J1.18	-	26.5	-0.599	-1.514	0.0006164	0.006359	1.51448	down
	ENSG00000253474	-	lincRNA: RP11-10H3.1	-	13.9	-1.09	-2.129	0.0006206	0.006386	2.12897	down
	ENSG00000226321	-	protein_coding: CROCC2	-	514.9	-1.255	-2.387	0.0006208	0.006386	2.38657	down
	ENSG00000180638	SLC47A2	solute carrier family 47 member 2	-	190.7	-1.098	-2.14	0.0006219	0.006392	2.14034	down
	ENSG00000213025	-	processed_pseudogene: COX20P1	-	66.1	0.622	1.539	0.0006254	0.00641	1.53926	up
	ENSG00000082397	EPB41L3	erythrocyte membrane protein band 4.1 like 3	Tight junction	8.6	1.289	2.444	0.0006281	0.006432	2.44361	up
	ENSG00000268529	-	unprocessed_pseudogene: CYP2T3P	-	39.9	-0.629	-1.546	0.0006308	0.006448	1.54622	down
	ENSG00000174844	DNAH12	dynein axonemal heavy chain 12	Huntington's disease	9213.7	-0.63	-1.547	0.0006312	0.006448	1.54747	down
	ENSG00000210151	-	Mt_tRNA: MT-TS1	-	10.1	-0.925	-1.898	0.0006319	0.006452	1.89827	down
	ENSG00000228906	-	lincRNA: RP13-216E22.4	-	33.9	-0.756	-1.689	0.0006351	0.006473	1.68931	down
	ENSG00000261136	-	antisense: RP11-37C7.3	-	18.8	-0.857	-1.811	0.0006359	0.006475	1.81118	down
	ENSG00000115414	FN1	fibronectin 1	PI3K-Akt signaling pathwayFocal adhesionECM-receptor interactionRegulation of actin cytoskelet...Bacterial invasion of epitheli...AmoebiasisPathways in cancerProteoglycans in cancerSmall cell lung cancer	25551.9	-2.116	-4.335	0.0006364	0.006476	4.33455	down
	ENSG00000225968	ELFN1	extracellular leucine rich repeat and fibronectin type III domain containing 1	-	13.7	-1.462	-2.755	0.0006373	0.006476	2.75527	down
	ENSG00000261040	-	processed_transcript: WFDC21P	-	2233.1	-0.721	-1.649	0.0006426	0.006521	1.64858	down
	ENSG00000278570	NR2E3	nuclear receptor subfamily 2 group E member 3	-	9.8	-1.749	-3.361	0.0006428	0.006521	3.36123	down
	ENSG00000235830	-	lincRNA: SRGAP3-AS4	-	9.1	-1.067	-2.095	0.0006437	0.006528	2.09547	down
	ENSG00000188001	TPRG1	tumor protein p63 regulated 1	-	102.7	0.74	1.67	0.0006447	0.006531	1.67025	up
	ENSG00000023171	GRAMD1B	GRAM domain containing 1B	-	489.4	0.709	1.634	0.0006451	0.006532	1.63437	up
	ENSG00000279069	-	TEC: RP11-159D12.6	-	27	-0.694	-1.618	0.0006515	0.006573	1.61826	down
	ENSG00000133115	STOML3	stomatin like 3	-	4031.7	-0.765	-1.7	0.0006528	0.006583	1.69977	down
	ENSG00000099958	DERL3	derlin 3	Protein processing in endoplas...	129.1	-0.669	-1.589	0.0006543	0.006585	1.58944	down
	ENSG00000019144	PHLDB1	pleckstrin homology like domain family B member 1	-	404.5	-0.651	-1.571	0.0006543	0.006585	1.57065	down
	ENSG00000176909	MAMSTR	MEF2 activating motif and SAP domain containing transcriptional regulator	-	23.5	0.9	1.866	0.0006544	0.006585	1.8655	up
	ENSG00000124920	MYRF	myelin regulatory factor	-	36.1	1.146	2.213	0.0006547	0.006585	2.21266	up
	ENSG00000274979	-	lincRNA: RP11-1143G9.5	-	7.8	-1.204	-2.303	0.000656	0.006595	2.30301	down
	ENSG00000175874	CREG2	cellular repressor of E1A stimulated genes 2	-	40.1	1.124	2.18	0.0006569	0.006598	2.18023	up
	ENSG00000187726	DNAJB13	DnaJ heat shock protein family (Hsp40) member B13	-	809.1	-0.675	-1.597	0.0006576	0.006602	1.59657	down
	ENSG00000269190	FBXO17	F-box protein 17	-	24.7	-0.81	-1.753	0.0006599	0.006617	1.75286	down
	ENSG00000248307	LINC00616	long intergenic non-protein coding RNA 616	-	2.8	2.664	6.338	0.0006608	0.006622	6.3375	up
	ENSG00000164746	C7orf57	chromosome 7 open reading frame 57	-	1293.9	-0.647	-1.566	0.0006612	0.006623	1.56618	down
	ENSG00000131015	ULBP2	UL16 binding protein 2	Natural killer cell mediated c...	107.3	0.643	1.562	0.0006621	0.006624	1.56151	up
	ENSG00000261578	-	sense_overlapping: RP11-21L23.2	-	38.9	-0.93	-1.906	0.0006644	0.006637	1.90589	down
	ENSG00000253348	-	antisense: CTC-455F18.1	-	18.6	-1.065	-2.092	0.0006708	0.006691	2.09182	down
	ENSG00000180861	-	lincRNA: LINC01559	-	513.7	0.988	1.983	0.0006716	0.006697	1.98312	up
	ENSG00000089060	SLC8B1	solute carrier family 8 member B1	-	552.9	0.611	1.528	0.0006779	0.006744	1.52771	up
	ENSG00000242493	-	misc_RNA: RN7SL37P	-	9.5	-1.164	-2.241	0.0006791	0.006753	2.241	down
	ENSG00000258623	-	antisense: CTD-2325P2.3	-	18.1	-1.062	-2.088	0.0006804	0.006759	2.08768	down
	ENSG00000243811	APOBEC3D	apolipoprotein B mRNA editing enzyme catalytic subunit 3D	-	98.6	-0.586	-1.502	0.0006804	0.006759	1.50159	down
	ENSG00000224157	HCG14	HLA complex group 14 (non-protein coding)	-	22.6	-1.094	-2.134	0.000687	0.006813	2.13444	down
	ENSG00000167614	TTYH1	tweety family member 1	-	16.1	-0.857	-1.811	0.0006883	0.00682	1.81103	down
	ENSG00000169402	RSPH10B2	radial spoke head 10 homolog B2	-	526.7	-0.648	-1.567	0.0006893	0.006824	1.5672	down
	ENSG00000162843	WDR64	WD repeat domain 64	-	6.9	-1.417	-2.67	0.0006913	0.00684	2.6696	down
	ENSG00000235621	LINC00494	long intergenic non-protein coding RNA 494	-	24.5	-1.285	-2.436	0.000693	0.006847	2.43625	down
	ENSG00000180537	RNF182	ring finger protein 182	-	39.1	-0.806	-1.748	0.0006936	0.006847	1.7484	down
	ENSG00000170962	PDGFD	platelet derived growth factor D	Ras signaling pathwayRap1 signaling pathwayPI3K-Akt signaling pathwayFocal adhesionGap junctionRegulation of actin cytoskelet...Prostate cancerMelanomaCholine metabolism in cancer	71.1	-0.938	-1.916	0.0006937	0.006847	1.91557	down
	ENSG00000235833	-	processed_pseudogene: AC159540.14	-	6.9	1.957	3.881	0.0006953	0.006855	3.88135	up
	ENSG00000198092	TMPRSS11F	transmembrane protease, serine 11F	-	48.3	1.231	2.347	0.0006963	0.006857	2.34719	up
	ENSG00000186714	CCDC73	coiled-coil domain containing 73	-	50.8	-0.718	-1.645	0.0007001	0.006878	1.64487	down
	ENSG00000136694	IL36A	interleukin 36, alpha	-	12.6	1.911	3.76	0.0007013	0.006883	3.75997	up
	ENSG00000280623	-	lincRNA: PCAT14	-	5.5	-2.841	-7.166	0.0007035	0.006896	7.16594	down
	ENSG00000121211	MND1	meiotic nuclear divisions 1	-	28	0.829	1.777	0.000704	0.006898	1.77702	up
	ENSG00000132749	TESMIN	testis expressed metallothionein like protein	-	37	-0.874	-1.833	0.000709	0.006925	1.8331	down
	ENSG00000229619	MBNL1-AS1	MBNL1 antisense RNA 1	-	92.3	-0.782	-1.719	0.0007092	0.006925	1.71913	down
	ENSG00000154734	ADAMTS1	ADAM metallopeptidase with thrombospondin type 1 motif 1	-	146.4	1.068	2.097	0.000714	0.006962	2.09674	up
	ENSG00000251613	-	lincRNA: CTC-347C20.1	-	28.2	-0.732	-1.661	0.0007186	0.00698	1.66092	down
	ENSG00000277639	LOC105371267	p53-regulated lncRNA 1	-	7586.8	-0.612	-1.528	0.0007193	0.00698	1.528	down
	ENSG00000232295	-	processed_transcript: RP11-154D6.1	-	25.4	-0.947	-1.928	0.0007199	0.006982	1.92814	down
	ENSG00000162373	BEND5	BEN domain containing 5	-	34.6	-0.994	-1.991	0.0007201	0.006982	1.9912	down
	ENSG00000171840	NINJ2	ninjurin 2	-	75.5	-0.755	-1.688	0.0007232	0.007002	1.68818	down
	ENSG00000188825	-	lincRNA: LINC00910	-	63	-0.62	-1.537	0.0007252	0.007012	1.53686	down
	ENSG00000181085	MAPK15	mitogen-activated protein kinase 15	-	2958.3	-0.681	-1.603	0.0007254	0.007012	1.60301	down
	ENSG00000105877	DNAH11	dynein axonemal heavy chain 11	Huntington's disease	13532.2	-0.59	-1.506	0.0007319	0.007051	1.50565	down
	ENSG00000184385	UMODL1-AS1	UMODL1 antisense RNA 1	-	254.9	-0.821	-1.767	0.0007322	0.007051	1.76671	down
	ENSG00000148053	NTRK2	neurotrophic receptor tyrosine kinase 2	MAPK signaling pathwayNeurotrophin signaling pathwayAlcoholism	47	-0.874	-1.833	0.000733	0.007051	1.83315	down
	ENSG00000274680	-	processed_pseudogene: MYO5BP1	-	6.6	0.989	1.985	0.0007338	0.007055	1.9849	up
	ENSG00000259088	-	antisense: CTD-2017C7.2	-	7.9	-1.422	-2.68	0.0007381	0.007084	2.68045	down
	ENSG00000273230	-	lincRNA: RP11-1246C19.1	-	34.1	-0.594	-1.509	0.000742	0.007103	1.50918	down
	ENSG00000164776	PHKG1	phosphorylase kinase catalytic subunit gamma 1	Calcium signaling pathwayInsulin signaling pathwayGlucagon signaling pathway	41.3	-0.873	-1.831	0.000743	0.00711	1.83122	down
	ENSG00000241170	-	transcribed_processed_pseudogene: RP11-147I3.1	-	17	1.118	2.17	0.0007499	0.007169	2.16999	up
	ENSG00000244694	PTCHD4	patched domain containing 4	-	152.5	0.694	1.618	0.0007516	0.007183	1.61795	up
	ENSG00000235142	LOC100422737	uncharacterized LOC100422737	-	31.5	-1.001	-2.002	0.0007537	0.007199	2.00198	down
	ENSG00000247746	USP51	ubiquitin specific peptidase 51	-	180.3	-0.595	-1.51	0.0007565	0.00721	1.51002	down
	ENSG00000261105	LMO7-AS1	LMO7 antisense RNA 1	-	78.1	-0.868	-1.826	0.0007576	0.007213	1.82553	down
	ENSG00000263429	-	protein_coding: LINC00675	-	15.4	-1.307	-2.474	0.0007585	0.007217	2.4737	down
	ENSG00000196917	HCAR1	hydroxycarboxylic acid receptor 1	cAMP signaling pathway	9.7	-1.732	-3.322	0.0007592	0.00722	3.32161	down
	ENSG00000242770	-	processed_transcript: RP11-180K7.1	-	115.6	-0.59	-1.506	0.000764	0.007254	1.50556	down
	ENSG00000176678	FOXL1	forkhead box L1	-	13.7	-0.952	-1.934	0.0007726	0.007323	1.93409	down
	ENSG00000225511	-	lincRNA: LINC00475	-	46.7	0.858	1.813	0.0007739	0.007332	1.81261	up
	ENSG00000187689	AMTN	amelotin	-	1017.2	-1.512	-2.853	0.0007748	0.007337	2.85259	down
	ENSG00000197085	NPSR1-AS1	NPSR1 antisense RNA 1	-	6.7	-2.149	-4.436	0.0007777	0.007352	4.43602	down
	ENSG00000224397	-	lincRNA: LINC01272	-	11.7	1.238	2.359	0.0007794	0.007358	2.35927	up
	ENSG00000231028	LINC00271	long intergenic non-protein coding RNA 271	-	201.8	-0.759	-1.693	0.0007808	0.007364	1.69271	down
	ENSG00000186517	ARHGAP30	Rho GTPase activating protein 30	-	50	0.774	1.711	0.0007876	0.007417	1.71059	up
	ENSG00000117115	PADI2	peptidyl arginine deiminase 2	-	15	1.135	2.196	0.00079	0.007427	2.19609	up
	ENSG00000230118	-	processed_pseudogene: AC092569.2	-	111.7	-0.643	-1.562	0.0008056	0.007564	1.56196	down
	ENSG00000226415	-	processed_pseudogene: TPI1P1	-	353.7	0.678	1.6	0.0008098	0.007597	1.59958	up
	ENSG00000135218	CD36	CD36 molecule	PPAR signaling pathwayPhagosomeAMPK signaling pathwayECM-receptor interactionHematopoietic cell lineageAdipocytokine signaling pathwa...Fat digestion and absorptionMalaria	1261.1	-1.136	-2.198	0.0008126	0.00761	2.19827	down
	ENSG00000232104	RFX3-AS1	RFX3 antisense RNA 1	-	84.3	-0.76	-1.694	0.0008151	0.00763	1.69376	down
	ENSG00000126368	NR1D1	nuclear receptor subfamily 1 group D member 1	Circadian rhythm	91.4	0.94	1.918	0.0008159	0.007635	1.91837	up
	ENSG00000153822	KCNJ16	potassium voltage-gated channel subfamily J member 16	Gastric acid secretion	141.3	-1.421	-2.678	0.0008188	0.007658	2.67786	down
	ENSG00000135960	EDAR	ectodysplasin A receptor	Cytokine-cytokine receptor int...	46.5	0.614	1.53	0.0008195	0.007662	1.53006	up
	ENSG00000170509	HSD17B13	hydroxysteroid 17-beta dehydrogenase 13	-	41.3	-1.525	-2.877	0.0008217	0.007679	2.87716	down
	ENSG00000251400	-	processed_pseudogene: ALDH7A1P1	-	22.7	-0.937	-1.915	0.000823	0.007684	1.9149	down
	ENSG00000176463	SLCO3A1	solute carrier organic anion transporter family member 3A1	-	132	-0.634	-1.552	0.0008246	0.00769	1.55163	down
	ENSG00000172889	EGFL7	EGF like domain multiple 7	-	35.7	0.594	1.51	0.0008301	0.007734	1.50991	up
	ENSG00000234667	-	unitary_pseudogene: ACTBP13	-	4.8	1.477	2.784	0.0008333	0.007755	2.78402	up
	ENSG00000122966	CIT	citron rho-interacting serine/threonine kinase	-	476.3	0.796	1.736	0.0008363	0.007775	1.73595	up
	ENSG00000172578	KLHL6	kelch like family member 6	-	2775.5	-0.883	-1.844	0.0008447	0.007841	1.8437	down
	ENSG00000237732	LOC440934	uncharacterized LOC440934	-	10.4	-0.884	-1.845	0.0008475	0.007857	1.84536	down
	ENSG00000175318	GRAMD2	GRAM domain containing 2	-	1283.5	-0.796	-1.737	0.0008481	0.007859	1.7367	down
	ENSG00000163032	VSNL1	visinin like 1	-	82.1	-0.958	-1.942	0.0008525	0.00788	1.94205	down
	ENSG00000112984	KIF20A	kinesin family member 20A	-	169.1	-0.753	-1.685	0.0008542	0.007888	1.68517	down
	ENSG00000273199	-	antisense: AP000692.10	-	17.3	-0.938	-1.916	0.0008552	0.007889	1.91564	down
	ENSG00000206199	ANKUB1	ankyrin repeat and ubiquitin domain containing 1	-	3615.4	-0.666	-1.586	0.0008554	0.007889	1.58624	down
	ENSG00000276386	CNTNAP3	contactin associated protein-like 3	-	47.7	-0.655	-1.575	0.0008559	0.007889	1.57497	down
	ENSG00000232611	-	lincRNA: RP11-1114A5.4	-	26.7	-0.84	-1.79	0.0008574	0.007896	1.79011	down
	ENSG00000277363	SRCIN1	SRC kinase signaling inhibitor 1	-	223	-0.619	-1.535	0.0008683	0.007966	1.53544	down
	ENSG00000184709	LRRC26	leucine rich repeat containing 26	-	64.7	-0.846	-1.798	0.0008718	0.007992	1.79804	down
	ENSG00000142910	TINAGL1	tubulointerstitial nephritis antigen like 1	-	1036.1	0.663	1.583	0.0008731	0.007996	1.58324	up
	ENSG00000124678	TCP11	t-complex 11	-	35.3	-0.945	-1.926	0.0008816	0.00806	1.92551	down
	ENSG00000119630	PGF	placental growth factor	Ras signaling pathwayRap1 signaling pathwayPI3K-Akt signaling pathwayFocal adhesionPathways in cancer	59.9	0.975	1.965	0.0008847	0.008076	1.96531	up
	ENSG00000165617	DACT1	dishevelled binding antagonist of beta catenin 1	-	8.7	-1.264	-2.402	0.0008923	0.008125	2.40163	down
	ENSG00000120729	MYOT	myotilin	-	7.2	-1.31	-2.479	0.0009188	0.008287	2.47932	down
	ENSG00000146070	PLA2G7	phospholipase A2 group VII	Ether lipid metabolism	12.6	1.461	2.754	0.0009192	0.008288	2.75357	up
	ENSG00000231304	SGO1-AS1	SGO1 antisense RNA 1	-	8.1	-1.002	-2.002	0.0009207	0.008298	2.00242	down
	ENSG00000217330	-	processed_pseudogene: SSXP10	-	20	-0.97	-1.958	0.0009234	0.008312	1.95824	down
	ENSG00000127084	FGD3	FYVE, RhoGEF and PH domain containing 3	Regulation of actin cytoskelet...	127.7	-0.676	-1.598	0.0009244	0.008318	1.59791	down
	ENSG00000108830	RND2	Rho family GTPase 2	-	123.4	-0.646	-1.565	0.0009252	0.008321	1.56523	down
	ENSG00000261659	-	processed_transcript: LA16c-313D11.12	-	116.5	-0.64	-1.559	0.000929	0.008335	1.55875	down
	ENSG00000278338	VWA8-AS1	VWA8 antisense RNA 1 (head to head)	-	162.1	-0.794	-1.734	0.0009328	0.008359	1.73351	down
	ENSG00000123870	-	transcribed_unprocessed_pseudogene: ZNF137P	-	34.2	-0.678	-1.6	0.0009343	0.008366	1.59968	down
	ENSG00000053108	FSTL4	follistatin like 4	-	15.7	-1.328	-2.51	0.0009371	0.008387	2.50992	down
	ENSG00000067840	PDZD4	PDZ domain containing 4	-	23.5	-0.825	-1.772	0.0009509	0.008484	1.77186	down
	ENSG00000125740	FOSB	FosB proto-oncogene, AP-1 transcription factor subunit	Osteoclast differentiationCocaine addictionAmphetamine addictionAlcoholism	596.3	0.913	1.883	0.0009568	0.008518	1.88295	up
	ENSG00000256321	LOC101928441	uncharacterized LOC101928441	-	60.1	-0.8	-1.741	0.0009571	0.008518	1.74119	down
	ENSG00000170454	KRT75	keratin 75	-	57.1	-1.571	-2.971	0.000962	0.008541	2.97145	down
	ENSG00000269514	-	lincRNA: RP11-370I10.12	-	19.7	-0.803	-1.745	0.000964	0.008545	1.74489	down
	ENSG00000251456	-	sense_intronic: RP11-436H11.5	-	8.2	-1.311	-2.482	0.0009654	0.008549	2.48168	down
	ENSG00000088756	ARHGAP28	Rho GTPase activating protein 28	-	177.1	-0.756	-1.689	0.0009671	0.008554	1.68868	down
	ENSG00000188624	IGFL3	IGF like family member 3	-	4.8	-2.16	-4.469	0.0009725	0.008586	4.46894	down
	ENSG00000267530	-	lincRNA: AC006273.5	-	63.3	-0.639	-1.557	0.0009748	0.008603	1.55725	down
	ENSG00000266903	-	antisense: CTB-171A8.1	-	7.7	1.501	2.829	0.000981	0.008644	2.82946	up
	ENSG00000159399	HK2	hexokinase 2	Glycolysis / GluconeogenesisFructose and mannose metabolis...Galactose metabolismStarch and sucrose metabolismAmino sugar and nucleotide sug...Butirosin and neomycin biosynt...HIF-1 signaling pathwayInsulin signaling pathwayType II diabetes mellitusCarbohydrate digestion and abs...Central carbon metabolism in c...	559.7	0.691	1.614	0.0009824	0.00865	1.61388	up
	ENSG00000173546	CSPG4	chondroitin sulfate proteoglycan 4	-	39.9	-1.206	-2.308	0.0009827	0.00865	2.30754	down
	ENSG00000267390	-	antisense: RP11-635N19.1	-	51.9	-0.594	-1.51	0.0009874	0.008679	1.50979	down
	ENSG00000188505	NCCRP1	non-specific cytotoxic cell receptor protein 1 homolog (zebrafish)	-	440.7	0.973	1.964	0.0009884	0.008684	1.96359	up
	ENSG00000090512	FETUB	fetuin B	-	10.7	-1.507	-2.843	0.0009921	0.008703	2.84304	down
	ENSG00000179023	KLHDC7A	kelch domain containing 7A	-	883.9	-0.675	-1.597	0.0009965	0.008728	1.59669	down
	ENSG00000122188	LAX1	lymphocyte transmembrane adaptor 1	-	7.5	-1.387	-2.615	0.0009987	0.008737	2.61481	down
	ENSG00000002745	WNT16	Wnt family member 16	Wnt signaling pathwayHedgehog signaling pathwayHippo signaling pathwaySignaling pathways regulating ...MelanogenesisHTLV-I infectionPathways in cancerTranscriptional misregulation ...Proteoglycans in cancerBasal cell carcinoma	13.3	-1.786	-3.449	0.0009995	0.008737	3.44876	down
	ENSG00000105376	ICAM5	intercellular adhesion molecule 5	-	111.3	-0.704	-1.629	0.001004	0.008773	1.62921	down
	ENSG00000163576	EFHB	EF-hand domain family member B	-	2746	-0.616	-1.533	0.001007	0.008796	1.53287	down
	ENSG00000176857	-	processed_pseudogene: GJA1P1	-	27.4	-1.023	-2.032	0.001013	0.008835	2.03248	down
	ENSG00000187527	ATP13A5	ATPase 13A5	-	543.2	-1.175	-2.257	0.001015	0.008851	2.25719	down
	ENSG00000006016	CRLF1	cytokine receptor like factor 1	-	229.5	0.609	1.525	0.001025	0.008913	1.5251	up
	ENSG00000012171	SEMA3B	semaphorin 3B	Axon guidance	59.3	1.265	2.403	0.001028	0.008931	2.40251	up
	ENSG00000155026	RSPH10B	radial spoke head 10 homolog B	-	552.5	-0.594	-1.509	0.001034	0.008966	1.50894	down
	ENSG00000257913	-	antisense: RP11-386G11.5	-	18.7	-0.836	-1.785	0.001035	0.008973	1.78547	down
	ENSG00000165197	VEGFD	vascular endothelial growth factor D	Ras signaling pathwayRap1 signaling pathwayCytokine-cytokine receptor int...PI3K-Akt signaling pathwayFocal adhesionPathways in cancer	13.4	1.414	2.665	0.001037	0.008978	2.66549	up
	ENSG00000131080	EDA2R	ectodysplasin A2 receptor	Cytokine-cytokine receptor int...	182	0.599	1.514	0.001037	0.008978	1.51445	up
	ENSG00000177359	OVOS2	ovostatin 2	-	12.1	-1.153	-2.224	0.001043	0.009018	2.2241	down
	ENSG00000177103	DSCAML1	DS cell adhesion molecule like 1	-	188.7	-0.857	-1.811	0.001044	0.009024	1.81139	down
	ENSG00000228252	-	unitary_pseudogene: COL6A4P2	-	8.5	-1.043	-2.061	0.001045	0.009028	2.06058	down
	ENSG00000260465	-	antisense: RP11-63M22.2	-	10.7	-0.994	-1.991	0.00105	0.009043	1.9915	down
	ENSG00000272369	-	lincRNA: RP11-446N19.1	-	121.9	-0.895	-1.86	0.001072	0.0092	1.86001	down
	ENSG00000186451	SPATA12	spermatogenesis associated 12	-	12.3	1.169	2.249	0.001082	0.009277	2.24858	up
	ENSG00000143499	SMYD2	SET and MYND domain containing 2	-	2260.5	-0.624	-1.542	0.001087	0.009302	1.54152	down
	ENSG00000137573	SULF1	sulfatase 1	-	196.4	-0.838	-1.788	0.001091	0.009324	1.78772	down
	ENSG00000104332	SFRP1	secreted frizzled related protein 1	Wnt signaling pathway	57.1	-1.46	-2.752	0.001106	0.009421	2.75177	down
	ENSG00000273373	-	antisense: RP5-1074L1.4	-	38.5	-0.801	-1.742	0.001112	0.009455	1.74193	down
	ENSG00000155629	PIK3AP1	phosphoinositide-3-kinase adaptor protein 1	PI3K-Akt signaling pathwayB cell receptor signaling path...	73.1	-0.653	-1.572	0.001115	0.009469	1.57223	down
	ENSG00000166959	MS4A8	membrane spanning 4-domains A8	-	2745	-0.817	-1.761	0.001116	0.009469	1.76134	down
	ENSG00000157456	CCNB2	cyclin B2	FoxO signaling pathwayCell cycleOocyte meiosisp53 signaling pathwayProgesterone-mediated oocyte m...HTLV-I infection	63.3	-0.736	-1.666	0.001123	0.009526	1.66558	down
	ENSG00000218018	-	antisense: RP4-800J21.3	-	11.8	-0.837	-1.787	0.001124	0.00953	1.78664	down
	ENSG00000005243	COPZ2	coatomer protein complex subunit zeta 2	-	141.4	-0.651	-1.57	0.001126	0.009542	1.57042	down
	ENSG00000253807	-	lincRNA: LINC01170	-	52.2	-0.972	-1.961	0.001129	0.009554	1.9613	down
	ENSG00000108947	EFNB3	ephrin B3	Axon guidance	333.2	-0.632	-1.55	0.00113	0.009558	1.54962	down
	ENSG00000169432	SCN9A	sodium voltage-gated channel alpha subunit 9	-	76.9	-0.651	-1.57	0.001139	0.00961	1.57033	down
	ENSG00000170153	RNF150	ring finger protein 150	-	15.5	-1.277	-2.423	0.001143	0.009625	2.42255	down
	ENSG00000109758	HGFAC	HGF activator	-	7.9	1.234	2.352	0.001144	0.009625	2.3517	up
	ENSG00000137198	GMPR	guanosine monophosphate reductase	Purine metabolism	198.7	-0.603	-1.519	0.001145	0.009633	1.51884	down
	ENSG00000203985	LDLRAD1	low density lipoprotein receptor class A domain containing 1	-	4745.2	-0.625	-1.542	0.001152	0.009669	1.54219	down
	ENSG00000184557	SOCS3	suppressor of cytokine signaling 3	Ubiquitin mediated proteolysisOsteoclast differentiationJak-STAT signaling pathwayTNF signaling pathwayInsulin signaling pathwayProlactin signaling pathwayAdipocytokine signaling pathwa...Type II diabetes mellitusNon-alcoholic fatty liver dise...Hepatitis CInfluenza AHerpes simplex infection	1108.1	0.859	1.814	0.001158	0.009697	1.81409	up
	ENSG00000265692	LOC101929511	uncharacterized LOC101929511	-	34.9	-0.763	-1.696	0.001163	0.009722	1.69646	down
	ENSG00000255308	-	antisense: RP11-428C19.4	-	340.2	-0.752	-1.684	0.001174	0.00979	1.68422	down
	ENSG00000213606	-	processed_pseudogene: AKR1B10P1	-	54.5	1.059	2.084	0.001174	0.00979	2.08388	up
	ENSG00000224049	-	lincRNA: RP11-30O15.1	-	5.9	-2.121	-4.351	0.001182	0.009845	4.35098	down
	ENSG00000231533	-	lincRNA: RP1-232L24.3	-	37.4	-1.101	-2.145	0.001185	0.009858	2.14506	down
	ENSG00000196366	-	lincRNA: C9orf163	-	22.2	-0.823	-1.769	0.001186	0.009858	1.7694	down
	ENSG00000223658	C1GALT1C1L	C1GALT1-specific chaperone 1 like	-	37.4	-0.779	-1.716	0.001188	0.009867	1.71608	down
	ENSG00000233936	-	lincRNA: RP11-399H11.2	-	27.1	-0.965	-1.952	0.001188	0.009868	1.9522	down
	ENSG00000164949	GEM	GTP binding protein overexpressed in skeletal muscle	-	34	-1.078	-2.111	0.001191	0.009872	2.11052	down
	ENSG00000125735	TNFSF14	tumor necrosis factor superfamily member 14	Cytokine-cytokine receptor int...NF-kappa B signaling pathwayHerpes simplex infection	55.8	1.512	2.851	0.001191	0.009872	2.85133	up
	ENSG00000165078	CPA6	carboxypeptidase A6	-	35.2	-0.724	-1.652	0.001207	0.009971	1.65226	down
	ENSG00000163209	SPRR3	small proline rich protein 3	-	3445.3	1.693	3.233	0.001213	0.01001	3.23267	up
	ENSG00000167771	RCOR2	REST corepressor 2	-	14.1	0.939	1.917	0.001216	0.01003	1.9171	up
	ENSG00000207811	MIR34B	microRNA 34b	MicroRNAs in cancer	71.3	-0.999	-1.999	0.001217	0.01003	1.999	down
	ENSG00000231441	-	antisense: RP11-472M19.2	-	15.3	-1.294	-2.453	0.001219	0.01004	2.45254	down
	ENSG00000183034	OTOP2	otopetrin 2	-	7.9	1.212	2.317	0.00122	0.01004	2.31665	up
	ENSG00000185745	IFIT1	interferon induced protein with tetratricopeptide repeats 1	Hepatitis CHerpes simplex infection	427.7	-0.98	-1.972	0.00122	0.01004	1.97247	down
	ENSG00000261496	-	sense_overlapping: RP13-514E23.1	-	65.2	-0.723	-1.65	0.001226	0.01007	1.65015	down
	ENSG00000104369	JPH1	junctophilin 1	-	163.1	-0.587	-1.502	0.001226	0.01007	1.50162	down
	ENSG00000166321	NUDT13	nudix hydrolase 13	-	59.2	-0.625	-1.542	0.001227	0.01007	1.54201	down
	ENSG00000251856	MIR449C	microRNA 449c	-	5.7	-1.87	-3.655	0.00123	0.01009	3.65544	down
	ENSG00000172818	OVOL1	ovo like transcriptional repressor 1	-	141	0.598	1.514	0.001233	0.0101	1.51353	up
	ENSG00000203799	CCDC162P	coiled-coil domain containing 162, pseudogene	-	959.5	-0.667	-1.587	0.001233	0.0101	1.58734	down
	ENSG00000184574	LPAR5	lysophosphatidic acid receptor 5	Rap1 signaling pathwayPI3K-Akt signaling pathwayPathways in cancer	46	0.74	1.67	0.001235	0.01011	1.66992	up
	ENSG00000165807	PPP1R36	protein phosphatase 1 regulatory subunit 36	-	414.7	-0.715	-1.642	0.001238	0.01012	1.64156	down
	ENSG00000148516	ZEB1	zinc finger E-box binding homeobox 1	Transcriptional misregulation ...MicroRNAs in cancer	86.6	-0.632	-1.55	0.001239	0.01012	1.54952	down
	ENSG00000136541	ERMN	ermin	-	45.3	-1.347	-2.543	0.001243	0.01014	2.54322	down
	ENSG00000108309	RUNDC3A	RUN domain containing 3A	-	5.6	1.573	2.974	0.001248	0.01017	2.97432	up
	ENSG00000187984	-	transcribed_unprocessed_pseudogene: ANKRD19P	-	15.8	1.094	2.134	0.001248	0.01017	2.13441	up
	ENSG00000264269	-	antisense: RP11-15F12.1	-	18.9	-1.178	-2.262	0.001251	0.01018	2.26245	down
	ENSG00000169436	COL22A1	collagen type XXII alpha 1 chain	Protein digestion and absorpti...	94.5	-1.322	-2.501	0.001253	0.01019	2.5007	down
	ENSG00000159495	TGM7	transglutaminase 7	-	6	-1.733	-3.325	0.001258	0.01022	3.32516	down
	ENSG00000163083	INHBB	inhibin beta B subunit	Cytokine-cytokine receptor int...TGF-beta signaling pathwaySignaling pathways regulating ...	669.1	-0.9	-1.866	0.001259	0.01022	1.86571	down
	ENSG00000170558	CDH2	cadherin 2	Cell adhesion molecules (CAMs)Arrhythmogenic right ventricul...	300.7	-0.631	-1.549	0.00126	0.01023	1.54912	down
	ENSG00000159761	C16orf86	chromosome 16 open reading frame 86	-	34	-0.609	-1.525	0.001272	0.01032	1.52512	down
	ENSG00000148541	FAM13C	family with sequence similarity 13 member C	-	140.5	-0.847	-1.799	0.001275	0.01032	1.79864	down
	ENSG00000050438	SLC4A8	solute carrier family 4 member 8	-	377.3	-0.873	-1.831	0.001278	0.01034	1.83096	down
	ENSG00000185052	SLC24A3	solute carrier family 24 member 3	-	5.1	-1.699	-3.246	0.00128	0.01035	3.2463	down
	ENSG00000227702	-	lincRNA: LINC00111	-	19.3	-0.791	-1.73	0.001281	0.01035	1.72983	down
	ENSG00000240370	-	transcribed_processed_pseudogene: U47924.6	-	24.5	0.834	1.783	0.001291	0.01041	1.78262	up
	ENSG00000270012	-	lincRNA: LL0XNC01-7P3.1	-	31.8	-0.696	-1.62	0.00131	0.01053	1.61961	down
	ENSG00000197249	SERPINA1	serpin family A member 1	Complement and coagulation cas...	489.9	-0.689	-1.612	0.001311	0.01053	1.61201	down
	ENSG00000272382	-	lincRNA: CTD-2035E11.4	-	14.1	-0.75	-1.682	0.001311	0.01053	1.68197	down
	ENSG00000271551	-	antisense: RP11-230C9.2	-	6.7	-0.968	-1.956	0.001311	0.01053	1.95647	down
	ENSG00000066185	ZMYND12	zinc finger MYND-type containing 12	-	580.7	-0.756	-1.689	0.001316	0.01056	1.68863	down
	ENSG00000227925	LOC101929771	uncharacterized LOC101929771	-	21.5	-0.751	-1.683	0.001319	0.01057	1.68302	down
	ENSG00000226823	-	unprocessed_pseudogene: SUGT1P	-	16.5	-0.842	-1.793	0.001322	0.01059	1.79315	down
	ENSG00000181804	SLC9A9	solute carrier family 9 member A9	-	150.5	-0.823	-1.769	0.001325	0.0106	1.76928	down
	ENSG00000253878	-	sense_intronic: RP11-347C18.3	-	64.1	-0.661	-1.581	0.001337	0.01067	1.58113	down
	ENSG00000075218	GTSE1	G2 and S-phase expressed 1	p53 signaling pathway	13.2	-1.083	-2.118	0.001346	0.01072	2.11825	down
	ENSG00000256340	-	transcribed_unprocessed_pseudogene: ABCC6P1	-	243.9	-0.887	-1.849	0.001348	0.01073	1.84929	down
	ENSG00000125657	TNFSF9	tumor necrosis factor superfamily member 9	Cytokine-cytokine receptor int...	66.9	0.855	1.809	0.001356	0.01078	1.8087	up
	ENSG00000198221	AFDN-AS1	AFDN antisense RNA 1 (head to head)	-	4.7	-1.302	-2.466	0.001358	0.01079	2.46613	down
	ENSG00000176236	-	antisense: C10orf111	-	82.3	-0.67	-1.591	0.001376	0.01091	1.59052	down
	ENSG00000278383	-	antisense: RP4-694B14.8	-	15.4	-0.795	-1.735	0.001377	0.01091	1.73532	down
	ENSG00000120051	CFAP58	cilia and flagella associated protein 58	-	1233.9	-0.716	-1.642	0.001397	0.01105	1.64234	down
	ENSG00000272666	LOC105373098	uncharacterized LOC105373098	-	21.1	0.855	1.809	0.001399	0.01105	1.80935	up
	ENSG00000008311	AASS	aminoadipate-semialdehyde synthase	Lysine degradation	248.9	-0.619	-1.536	0.001402	0.01106	1.53628	down
	ENSG00000169679	BUB1	BUB1 mitotic checkpoint serine/threonine kinase	Cell cycleOocyte meiosisProgesterone-mediated oocyte m...	107.1	-0.709	-1.635	0.001407	0.01109	1.63494	down
	ENSG00000125409	TEKT3	tektin 3	-	139.9	-0.767	-1.701	0.001424	0.01118	1.70143	down
	ENSG00000237292	LOC101928973	uncharacterized LOC101928973	-	20.5	-1.098	-2.141	0.001437	0.01128	2.14059	down
	ENSG00000228437	-	lincRNA: RP11-400N13.2	-	31.5	-1.31	-2.48	0.00144	0.01129	2.48011	down
	ENSG00000179148	ALOXE3	arachidonate lipoxygenase 3	-	22.1	1.551	2.929	0.001449	0.01135	2.92946	up
	ENSG00000142405	NLRP12	NLR family pyrin domain containing 12	-	6.7	1.819	3.528	0.001456	0.01139	3.52844	up
	ENSG00000272145	-	antisense: NFYC-AS1	-	43.9	-0.605	-1.521	0.001466	0.01146	1.5213	down
	ENSG00000282057	-	lincRNA: RP4-621F18.2	-	14.2	-1.129	-2.188	0.001467	0.01146	2.18772	down
	ENSG00000162931	TRIM17	tripartite motif containing 17	-	98.1	-0.679	-1.601	0.001469	0.01146	1.60147	down
	ENSG00000101448	EPPIN	epididymal peptidase inhibitor	-	126.9	-0.95	-1.932	0.001469	0.01146	1.93183	down
	ENSG00000236901	MIR600HG	MIR600 host gene	-	252.9	-0.633	-1.551	0.001471	0.01146	1.55096	down
	ENSG00000137975	CLCA2	chloride channel accessory 2	Olfactory transductionPancreatic secretion	912.7	-1.396	-2.632	0.001483	0.01152	2.63234	down
	ENSG00000147251	DOCK11	dedicator of cytokinesis 11	-	40.8	0.683	1.606	0.001485	0.01153	1.60567	up
	ENSG00000245552	LOC101929295	uncharacterized LOC101929295	-	37.6	-0.607	-1.523	0.001486	0.01153	1.5231	down
	ENSG00000164604	GPR85	G protein-coupled receptor 85	-	84.2	-0.934	-1.91	0.00149	0.01155	1.90997	down
	ENSG00000171462	DLK2	delta like non-canonical Notch ligand 2	-	15.4	0.904	1.871	0.001492	0.01157	1.87083	up
	ENSG00000273038	-	lincRNA: RP11-479G22.8	-	50	0.613	1.529	0.001496	0.01159	1.52931	up
	ENSG00000134321	RSAD2	radical S-adenosyl methionine domain containing 2	Influenza A	94	-0.841	-1.791	0.001498	0.0116	1.79122	down
	ENSG00000142494	SLC47A1	solute carrier family 47 member 1	-	19	-1.162	-2.238	0.00151	0.01167	2.23828	down
	ENSG00000255093	-	transcribed_unitary_pseudogene: RP11-794P6.2	-	46.7	-1.12	-2.174	0.001516	0.0117	2.17385	down
	ENSG00000011028	MRC2	mannose receptor C type 2	PhagosomeTuberculosis	412.7	-0.927	-1.902	0.001525	0.01176	1.90176	down
	ENSG00000092929	UNC13D	unc-13 homolog D	-	49.1	1.051	2.072	0.001532	0.01179	2.07223	up
	ENSG00000207730	MIR200B	microRNA 200b	MicroRNAs in cancer	15.6	-0.825	-1.772	0.001532	0.01179	1.77156	down
	ENSG00000172575	RASGRP1	RAS guanyl releasing protein 1	MAPK signaling pathwayRas signaling pathwayPlatelet activationT cell receptor signaling path...Pathways in cancer	52.9	0.857	1.812	0.001536	0.01181	1.81175	up
	ENSG00000116745	RPE65	RPE65, retinoid isomerohydrolase	Retinol metabolism	38.1	-1.286	-2.438	0.00154	0.01183	2.43785	down
	ENSG00000108924	HLF	HLF, PAR bZIP transcription factor	-	54.9	-0.786	-1.724	0.001549	0.01189	1.7239	down
	ENSG00000174453	VWC2L	von Willebrand factor C domain containing protein 2-like	-	29.5	-1.061	-2.087	0.001559	0.01194	2.0871	down
	ENSG00000011422	PLAUR	plasminogen activator, urokinase receptor	Complement and coagulation cas...Proteoglycans in cancer	250.4	1.142	2.207	0.001569	0.012	2.2074	up
	ENSG00000187193	MT1X	metallothionein 1X	Mineral absorption	980.1	-0.751	-1.683	0.00157	0.012	1.68252	down
	ENSG00000204301	NOTCH4	notch 4	Dorso-ventral axis formationNotch signaling pathwayThyroid hormone signaling path...MicroRNAs in cancer	47.1	-0.871	-1.83	0.001577	0.01205	1.82955	down
	ENSG00000135114	OASL	2'-5'-oligoadenylate synthetase like	-	57.3	0.905	1.872	0.00158	0.01207	1.8722	up
	ENSG00000214121	-	processed_pseudogene: PRDX1P1	-	186.2	0.648	1.567	0.001584	0.01209	1.56679	up
	ENSG00000106571	GLI3	GLI family zinc finger 3	cAMP signaling pathwayHedgehog signaling pathwayPathways in cancerBasal cell carcinoma	109.1	-0.671	-1.592	0.001588	0.01211	1.59189	down
	ENSG00000128965	CHAC1	ChaC glutathione specific gamma-glutamylcyclotransferase 1	-	205.8	0.793	1.732	0.001589	0.01212	1.73222	up
	ENSG00000180611	MB21D2	Mab-21 domain containing 2	-	135	0.755	1.687	0.001592	0.01213	1.68737	up
	ENSG00000278829	-	sense_intronic: RP11-358B23.7	-	5.3	-1.548	-2.924	0.001594	0.01214	2.92445	down
	ENSG00000263961	C1orf186	chromosome 1 open reading frame 186	-	8.6	-1.028	-2.039	0.001598	0.01217	2.03916	down
	ENSG00000225746	MEG8	maternally expressed 8 (non-protein coding)	-	13.9	-0.897	-1.862	0.001599	0.01217	1.86228	down
	ENSG00000242220	TCP10L	t-complex 10-like	-	15.8	-0.86	-1.815	0.001599	0.01217	1.81529	down
	ENSG00000141431	ASXL3	additional sex combs like 3, transcriptional regulator	-	7.1	-0.943	-1.922	0.001611	0.01224	1.92201	down
	ENSG00000089723	OTUB2	OTU deubiquitinase, ubiquitin aldehyde binding 2	-	118.7	0.681	1.604	0.001616	0.01226	1.60369	up
	ENSG00000101353	MROH8	maestro heat like repeat family member 8	-	78.4	-0.632	-1.55	0.001619	0.01227	1.5495	down
	ENSG00000274762	-	antisense: RP11-966I7.4	-	4.2	-1.516	-2.86	0.001623	0.0123	2.86049	down
	ENSG00000242953	-	processed_pseudogene: RP11-803B1.3	-	5.3	-1.033	-2.047	0.001625	0.0123	2.04674	down
	ENSG00000214514	KRT42P	keratin 42 pseudogene	-	60.9	-0.824	-1.77	0.001628	0.01231	1.77004	down
	ENSG00000087128	TMPRSS11E	transmembrane protease, serine 11E	-	285.8	1.19	2.281	0.001638	0.01236	2.28115	up
	ENSG00000137673	MMP7	matrix metallopeptidase 7	Wnt signaling pathway	454.2	-1.092	-2.132	0.00164	0.01236	2.13209	down
	ENSG00000230561	CCDC192	coiled-coil domain containing 192	-	8.8	1.336	2.525	0.001649	0.01241	2.5253	up
	ENSG00000198734	F5	coagulation factor V	Complement and coagulation cas...	67.1	-0.924	-1.897	0.00165	0.01241	1.8972	down
	ENSG00000101084	C20orf24	chromosome 20 open reading frame 24	-	216.5	0.83	1.778	0.001654	0.01244	1.77779	up
	ENSG00000255059	-	processed_pseudogene: AP000620.1	-	11.8	0.926	1.9	0.001665	0.0125	1.89965	up
	ENSG00000267194	-	lincRNA: RP1-193H18.2	-	42.7	-0.878	-1.838	0.001669	0.01253	1.8378	down
	ENSG00000139055	ERP27	endoplasmic reticulum protein 27	-	29.1	-0.989	-1.984	0.001679	0.01259	1.98424	down
	ENSG00000157613	CREB3L1	cAMP responsive element binding protein 3 like 1	cGMP-PKG signaling pathwaycAMP signaling pathwayPI3K-Akt signaling pathwayAMPK signaling pathwayAdrenergic signaling in cardio...TNF signaling pathwayCholinergic synapseDopaminergic synapseInsulin secretionEstrogen signaling pathwayMelanogenesisThyroid hormone synthesisGlucagon signaling pathwayVasopressin-regulated water re...Huntington's diseaseCocaine addictionAmphetamine addictionAlcoholismHe…	214.7	0.706	1.632	0.00168	0.01259	1.63173	up
	ENSG00000010610	CD4	CD4 molecule	Cell adhesion molecules (CAMs)Antigen processing and present...Hematopoietic cell lineageT cell receptor signaling path...Primary immunodeficiency	184.3	-0.62	-1.536	0.001688	0.01264	1.53643	down
	ENSG00000188738	FSIP2	fibrous sheath interacting protein 2	-	27	-0.778	-1.714	0.001702	0.01272	1.7142	down
	ENSG00000230316	FEZF1-AS1	FEZF1 antisense RNA 1	-	45.1	-0.689	-1.612	0.001711	0.01277	1.61178	down
	ENSG00000261202	-	antisense: RP3-496C20.1	-	7.8	-1.148	-2.216	0.001731	0.0129	2.21601	down
	ENSG00000223829	-	processed_transcript: AC004870.4	-	7.9	1.937	3.829	0.001734	0.01291	3.82876	up
	ENSG00000050030	KIAA2022	KIAA2022	-	290.7	-0.612	-1.528	0.001736	0.01293	1.52821	down
	ENSG00000245534	RORA-AS1	RORA antisense RNA 1	-	46.2	-0.84	-1.79	0.001739	0.01293	1.78987	down
	ENSG00000197355	UAP1L1	UDP-N-acetylglucosamine pyrophosphorylase 1 like 1	Amino sugar and nucleotide sug...	43.1	-0.76	-1.693	0.001754	0.01301	1.693	down
	ENSG00000255160	-	lincRNA: RP11-428C19.5	-	252	-0.803	-1.745	0.001765	0.01308	1.74509	down
	ENSG00000216906	-	processed_pseudogene: RP11-350J20.9	-	24.9	-0.832	-1.78	0.001768	0.01309	1.78034	down
	ENSG00000188659	SAXO2	stabilizer of axonemal microtubules 2	-	5051.9	-0.609	-1.525	0.001776	0.01313	1.52507	down
	ENSG00000110675	ELMOD1	ELMO domain containing 1	-	25.3	-0.871	-1.829	0.001779	0.01314	1.82931	down
	ENSG00000222041	CYTOR	cytoskeleton regulator RNA	-	73.4	0.693	1.617	0.001783	0.01317	1.61652	up
	ENSG00000242908	-	antisense: AADACL2-AS1	-	174.5	-0.701	-1.626	0.001788	0.01319	1.62618	down
	ENSG00000070729	CNGB1	cyclic nucleotide gated channel beta 1	cGMP-PKG signaling pathwaycAMP signaling pathwayOlfactory transductionPhototransduction	39.2	1.182	2.268	0.00179	0.0132	2.26814	up
	ENSG00000256552	-	transcribed_processed_pseudogene: RP11-113C12.4	-	26.6	-0.832	-1.781	0.001792	0.01322	1.78073	down
	ENSG00000113389	NPR3	natriuretic peptide receptor 3	-	35	-0.644	-1.563	0.001796	0.01323	1.56265	down
	ENSG00000222182	-	rRNA: RNA5SP156	-	9.9	1.295	2.454	0.001798	0.01324	2.45389	up
	ENSG00000250328	MGC32805	uncharacterized LOC153163	-	28.1	-0.894	-1.858	0.0018	0.01325	1.85771	down
	ENSG00000061337	LZTS1	leucine zipper tumor suppressor 1	-	19.9	-0.968	-1.956	0.001801	0.01325	1.9559	down
	ENSG00000246662	LINC00535	long intergenic non-protein coding RNA 535	-	23.7	-0.726	-1.654	0.001802	0.01325	1.65433	down
	ENSG00000271969	-	antisense: U47924.29	-	22.2	-0.974	-1.964	0.001812	0.01331	1.96369	down
	ENSG00000178363	CALML3	calmodulin like 3	Ras signaling pathwayRap1 signaling pathwayCalcium signaling pathwaycGMP-PKG signaling pathwaycAMP signaling pathwayPhosphatidylinositol signaling...Oocyte meiosisAdrenergic signaling in cardio...Vascular smooth muscle contrac...Circadian entrainmentLong-term potentiationNeurotrophin signaling pathwayDopaminergic synapseOlfactory transductionPhototransductionInflammatory mediator regulati...Insul…	141.9	-0.998	-1.997	0.001813	0.01331	1.99686	down
	ENSG00000188803	SHISA6	shisa family member 6	-	8.5	-1.118	-2.171	0.001817	0.01333	2.17066	down
	ENSG00000131187	F12	coagulation factor XII	Complement and coagulation cas...	35.8	0.719	1.646	0.001818	0.01333	1.64615	up
	ENSG00000255122	-	processed_pseudogene: RP11-303G3.6	-	125.7	-0.859	-1.813	0.00182	0.01333	1.81341	down
	ENSG00000183508	FAM46C	family with sequence similarity 46 member C	-	831.9	-0.735	-1.665	0.001834	0.01339	1.66456	down
	ENSG00000142731	PLK4	polo like kinase 4	FoxO signaling pathway	243.7	-0.877	-1.836	0.001836	0.0134	1.83628	down
	ENSG00000226723	-	processed_pseudogene: RP11-142L4.3	-	80.5	0.617	1.534	0.00184	0.01341	1.53399	up
	ENSG00000127589	-	transcribed_processed_pseudogene: TUBBP1	-	163.5	0.652	1.571	0.00184	0.01341	1.57097	up
	ENSG00000185681	MORN5	MORN repeat containing 5	-	1404.1	-0.748	-1.68	0.001842	0.01341	1.67994	down
	ENSG00000214826	-	unprocessed_pseudogene: DDX12P	-	30.1	0.823	1.769	0.001846	0.01343	1.76935	up
	ENSG00000214279	SCART1	scavenger receptor protein family member	-	37	-0.771	-1.707	0.001856	0.01349	1.70674	down
	ENSG00000136695	IL36RN	interleukin 36 receptor antagonist	-	20.2	1.86	3.63	0.001858	0.01349	3.6296	up
	ENSG00000164509	IL31RA	interleukin 31 receptor A	-	19.3	-0.759	-1.692	0.001874	0.01357	1.6924	down
	ENSG00000159433	STARD9	StAR related lipid transfer domain containing 9	-	199.1	-0.705	-1.63	0.001884	0.0136	1.63005	down
	ENSG00000164220	F2RL2	coagulation factor II thrombin receptor like 2	Neuroactive ligand-receptor in...	8.5	1.645	3.128	0.001906	0.01374	3.12802	up
	ENSG00000137812	KNL1	kinetochore scaffold 1	-	170.3	-0.63	-1.547	0.001907	0.01374	1.54721	down
	ENSG00000128340	RAC2	ras-related C3 botulinum toxin substrate 2 (rho family, small GTP binding protein Rac2)	MAPK signaling pathwayRas signaling pathwayRap1 signaling pathwaycAMP signaling pathwayChemokine signaling pathwaySphingolipid signaling pathwayWnt signaling pathwayAxon guidanceVEGF signaling pathwayFocal adhesionAdherens junctionNatural killer cell mediated c...B cell receptor signaling path...Fc epsilon RI signaling pathwa...Fc gamma R-mediated phagocytos...Leukocyte transendothelial mig...Reg…	60.5	1.069	2.098	0.001908	0.01374	2.09817	up
	ENSG00000003096	KLHL13	kelch like family member 13	Ubiquitin mediated proteolysis	620.7	-0.645	-1.564	0.001913	0.01377	1.564	down
	ENSG00000237248	LINC00987	long intergenic non-protein coding RNA 987	-	19.1	-0.645	-1.564	0.001923	0.01382	1.5638	down
	ENSG00000228305	-	processed_pseudogene: AC016734.2	-	112.8	0.596	1.511	0.001943	0.01395	1.51138	up
	ENSG00000231789	PIK3CD-AS2	PIK3CD antisense RNA 2	-	16.7	-0.801	-1.743	0.001958	0.01404	1.74276	down
	ENSG00000249669	MIR143	microRNA 143	MicroRNAs in cancer	15.1	-0.972	-1.961	0.001963	0.01406	1.96116	down
	ENSG00000270553	-	processed_pseudogene: RP11-15E18.5	-	7.3	0.988	1.984	0.001968	0.01409	1.98369	up
	ENSG00000258791	-	lincRNA: LINC00520	-	8.8	3.119	8.685	0.001978	0.01415	8.68508	up
	ENSG00000177112	MRVI1-AS1	MRVI1 antisense RNA 1	-	103.2	-0.589	-1.505	0.001989	0.01421	1.50462	down
	ENSG00000130635	COL5A1	collagen type V alpha 1 chain	PI3K-Akt signaling pathwayFocal adhesionECM-receptor interactionPlatelet activationProtein digestion and absorpti...Amoebiasis	120.1	-1.118	-2.171	0.001991	0.01422	2.17101	down
	ENSG00000164393	ADGRF2	adhesion G protein-coupled receptor F2	-	76.3	-0.788	-1.727	0.001994	0.01423	1.72654	down
	ENSG00000254024	-	antisense: KB-1562D12.1	-	220.8	-0.616	-1.532	0.001994	0.01423	1.53238	down
	ENSG00000131969	ABHD12B	abhydrolase domain containing 12B	-	330.1	-0.586	-1.501	0.002	0.01426	1.50084	down
	ENSG00000184154	LRTOMT	leucine rich transmembrane and O-methyltransferase domain containing	-	2599.2	-0.6	-1.516	0.002006	0.0143	1.51598	down
	ENSG00000242104	-	transcribed_unitary_pseudogene: RP11-340E6.1	-	73.7	-0.621	-1.538	0.002008	0.0143	1.53789	down
	ENSG00000170608	FOXA3	forkhead box A3	Maturity onset diabetes of the...	4.5	1.655	3.149	0.002021	0.01437	3.14946	up
	ENSG00000258699	-	antisense: RP11-356K23.2	-	79.1	-0.633	-1.551	0.002022	0.01437	1.55056	down
	ENSG00000229211	-	processed_pseudogene: KCTD9P6	-	11.1	0.891	1.855	0.002034	0.01442	1.85486	up
	ENSG00000089639	GMIP	GEM interacting protein	-	180.3	0.59	1.505	0.002037	0.01444	1.50488	up
	ENSG00000242640	-	processed_pseudogene: RP11-302F12.1	-	7.5	-1.101	-2.145	0.002054	0.01453	2.14489	down
	ENSG00000282840	-	lincRNA: GS1-590J6.3	-	63.8	-1.06	-2.084	0.002056	0.01453	2.08426	down
	ENSG00000280213	-	antisense: UCKL1-AS1	-	444.9	-0.761	-1.694	0.002059	0.01454	1.69437	down
	ENSG00000267293	-	processed_pseudogene: RP11-8H2.1	-	8.3	0.995	1.993	0.002063	0.01455	1.99338	up
	ENSG00000131018	SYNE1	spectrin repeat containing nuclear envelope protein 1	-	16310.6	-0.656	-1.576	0.002063	0.01455	1.57576	down
	ENSG00000080166	DCT	dopachrome tautomerase	Tyrosine metabolismMelanogenesis	13.1	-1.227	-2.341	0.002063	0.01455	2.34134	down
	ENSG00000237989	TCONS_00029157	uncharacterized LOC101928399	-	17.3	-0.718	-1.645	0.002063	0.01455	1.64512	down
	ENSG00000280035	-	TEC: RP11-10J21.2	-	23.5	-0.793	-1.732	0.002064	0.01455	1.73227	down
	ENSG00000251364	LOC100506258	uncharacterized LOC100506258	-	169.7	-0.606	-1.522	0.002066	0.01455	1.52196	down
	ENSG00000275216	-	lincRNA: RP11-54H7.4	-	218.2	-0.749	-1.68	0.002067	0.01455	1.68021	down
	ENSG00000168386	FILIP1L	filamin A interacting protein 1 like	-	132.9	-1.073	-2.104	0.002067	0.01455	2.10441	down
	ENSG00000197483	ZNF628	zinc finger protein 628	-	58.7	0.605	1.521	0.002069	0.01456	1.52122	up
	ENSG00000241985	-	sense_intronic: WWTR1-IT1	-	20.9	-1.122	-2.176	0.002073	0.01457	2.1764	down
	ENSG00000077150	NFKB2	nuclear factor kappa B subunit 2	MAPK signaling pathwayNF-kappa B signaling pathwayOsteoclast differentiationLegionellosisHTLV-I infectionEpstein-Barr virus infectionPathways in cancerViral carcinogenesis	691.3	0.647	1.565	0.002076	0.01459	1.56543	up
	ENSG00000164109	MAD2L1	MAD2 mitotic arrest deficient-like 1 (yeast)	Cell cycleOocyte meiosisProgesterone-mediated oocyte m...HTLV-I infection	216.6	-0.658	-1.578	0.002116	0.01484	1.57842	down
	ENSG00000270605	-	antisense: RP5-1092A3.4	-	123.9	-0.587	-1.502	0.002117	0.01484	1.50225	down
	ENSG00000174607	UGT8	UDP glycosyltransferase 8	Ether lipid metabolismSphingolipid metabolism	89.9	-0.748	-1.68	0.002118	0.01484	1.67978	down
	ENSG00000106066	CPVL	carboxypeptidase, vitellogenic like	-	32	-1.151	-2.221	0.002121	0.01486	2.22059	down
	ENSG00000213937	CLDN9	claudin 9	Cell adhesion molecules (CAMs)Tight junctionLeukocyte transendothelial mig...Hepatitis C	70.8	-0.787	-1.725	0.002122	0.01486	1.72527	down
	ENSG00000215267	-	transcribed_unprocessed_pseudogene: AKR1C7P	-	34.3	0.614	1.531	0.002132	0.01492	1.53065	up
	ENSG00000165091	TMC1	transmembrane channel like 1	-	11.7	0.921	1.894	0.002143	0.01498	1.89405	up
	ENSG00000200753	-	snoRNA: SNORD56	-	7.1	-1.008	-2.011	0.002152	0.01501	2.01051	down
	ENSG00000157064	NMNAT2	nicotinamide nucleotide adenylyltransferase 2	Nicotinate and nicotinamide me...	29.4	-0.787	-1.726	0.002155	0.01501	1.726	down
	ENSG00000117632	STMN1	stathmin 1	MAPK signaling pathwayMicroRNAs in cancer	337.7	-0.678	-1.6	0.002155	0.01501	1.59988	down
	ENSG00000080572	PIH1D3	PIH1 domain containing 3	-	1006.7	-0.764	-1.698	0.002156	0.01501	1.69798	down
	ENSG00000148671	ADIRF	adipogenesis regulatory factor	-	212.3	0.675	1.597	0.002156	0.01501	1.59667	up
	ENSG00000227034	-	processed_pseudogene: RP11-234N17.1	-	20.7	0.712	1.638	0.002162	0.01504	1.63775	up
	ENSG00000247595	-	protein_coding: SPTY2D1-AS1	-	25.3	-0.735	-1.664	0.002191	0.01522	1.66392	down
	ENSG00000151789	ZNF385D	zinc finger protein 385D	-	6.8	-1.564	-2.956	0.002203	0.01527	2.95626	down
	ENSG00000203706	-	antisense: SERTAD4-AS1	-	112.3	-0.696	-1.62	0.002206	0.01528	1.62046	down
	ENSG00000105131	EPHX3	epoxide hydrolase 3	-	78.2	0.756	1.689	0.002208	0.01528	1.6886	up
	ENSG00000235472	-	processed_pseudogene: EIF4A1P7	-	56.9	0.677	1.599	0.002224	0.01537	1.59927	up
	ENSG00000068078	FGFR3	fibroblast growth factor receptor 3	MAPK signaling pathwayRas signaling pathwayRap1 signaling pathwayEndocytosisPI3K-Akt signaling pathwaySignaling pathways regulating ...Regulation of actin cytoskelet...Pathways in cancerMicroRNAs in cancerBladder cancerCentral carbon metabolism in c...	1316.3	-0.626	-1.543	0.002246	0.01548	1.5433	down
	ENSG00000264785	-	antisense: RP11-311F12.2	-	26.4	0.884	1.845	0.002246	0.01548	1.84524	up
	ENSG00000268628	-	lincRNA: RP1-122P22.4	-	91.5	-0.684	-1.607	0.002262	0.01556	1.60659	down
	ENSG00000137440	FGFBP1	fibroblast growth factor binding protein 1	-	2000	0.713	1.639	0.002263	0.01556	1.63925	up
	ENSG00000076706	MCAM	melanoma cell adhesion molecule	-	221.1	-1.041	-2.057	0.002271	0.01559	2.05715	down
	ENSG00000162840	-	processed_pseudogene: MT2P1	-	36.4	0.89	1.853	0.002285	0.01567	1.85343	up
	ENSG00000120833	SOCS2	suppressor of cytokine signaling 2	Jak-STAT signaling pathwayInsulin signaling pathwayProlactin signaling pathwayType II diabetes mellitus	170.6	-0.617	-1.533	0.002288	0.01569	1.53342	down
	ENSG00000164611	PTTG1	pituitary tumor-transforming 1	Cell cycleOocyte meiosisHTLV-I infection	161.3	-0.703	-1.628	0.002293	0.01571	1.62776	down
	ENSG00000185847	LINC01405	long intergenic non-protein coding RNA 1405	-	5.7	-1.445	-2.723	0.002303	0.01575	2.72303	down
	ENSG00000204314	PRRT1	proline rich transmembrane protein 1	-	19.6	-0.9	-1.865	0.002309	0.01577	1.86544	down
	ENSG00000283199	LOC100507747	uncharacterized LOC100507747	-	13	-1.534	-2.896	0.002309	0.01577	2.89605	down
	ENSG00000176040	TMPRSS7	transmembrane protease, serine 7	-	30.1	-0.738	-1.668	0.002316	0.0158	1.66761	down
	ENSG00000257057	C11orf97	chromosome 11 open reading frame 97	-	753.1	-0.707	-1.632	0.002326	0.01584	1.63188	down
	ENSG00000258857	-	lincRNA: RP11-247L20.3	-	8.8	-0.905	-1.872	0.002332	0.01586	1.87245	down
	ENSG00000250878	METTL21EP	methyltransferase like 21E, pseudogene	-	11.8	-1.003	-2.004	0.00234	0.0159	2.00362	down
	ENSG00000159712	-	unprocessed_pseudogene: ANKRD18CP	-	28	-0.901	-1.867	0.00235	0.01594	1.86676	down
	ENSG00000175505	CLCF1	cardiotrophin-like cytokine factor 1	Cytokine-cytokine receptor int...Jak-STAT signaling pathway	109.2	0.776	1.712	0.002352	0.01595	1.71182	up
	ENSG00000111981	ULBP1	UL16 binding protein 1	Natural killer cell mediated c...	17.9	1.467	2.765	0.00236	0.01599	2.76528	up
	ENSG00000182013	PNMAL1	paraneoplastic Ma antigen family like 1	-	43.9	-0.704	-1.629	0.002381	0.01611	1.62853	down
	ENSG00000162614	NEXN	nexilin F-actin binding protein	-	47.7	-0.689	-1.612	0.002383	0.01611	1.61241	down
	ENSG00000234290	LOC105379175	uncharacterized LOC105379175	-	10	1.257	2.39	0.002393	0.01617	2.38999	up
	ENSG00000118508	RAB32	RAB32, member RAS oncogene family	-	235.1	0.587	1.502	0.002398	0.01619	1.50232	up
	ENSG00000278965	-	TEC: RP11-39H3.2	-	7	-1.49	-2.808	0.0024	0.01621	2.80841	down
	ENSG00000260372	-	antisense: AQP4-AS1	-	439.7	-0.819	-1.764	0.002404	0.01623	1.76438	down
	ENSG00000147689	FAM83A	family with sequence similarity 83 member A	-	1044.5	0.873	1.831	0.002408	0.01624	1.8315	up
	ENSG00000145794	MEGF10	multiple EGF like domains 10	-	12.7	0.771	1.707	0.002414	0.01627	1.7066	up
	ENSG00000202310	-	misc_RNA: Y_RNA	-	19.3	-0.903	-1.87	0.002425	0.01634	1.86998	down
	ENSG00000261366	MANEA-AS1	MANEA antisense RNA 1 (head to head)	-	40.1	-0.766	-1.7	0.002459	0.01648	1.70049	down
	ENSG00000274956	UG0898H09	uncharacterized LOC643763	-	4.7	-1.811	-3.508	0.002459	0.01648	3.50848	down
	ENSG00000006606	CCL26	C-C motif chemokine ligand 26	Cytokine-cytokine receptor int...Chemokine signaling pathway	16.7	1.408	2.653	0.002472	0.01653	2.65322	up
	ENSG00000164520	RAET1E	retinoic acid early transcript 1E	Natural killer cell mediated c...	1398.5	-0.632	-1.549	0.002481	0.01659	1.54923	down
	ENSG00000255358	-	processed_pseudogene: RP11-567O18.1	-	6.3	-1.366	-2.578	0.002484	0.0166	2.57788	down
	ENSG00000220583	-	processed_pseudogene: RPL35P2	-	185.3	0.823	1.77	0.002493	0.01665	1.76953	up
	ENSG00000064886	CHI3L2	chitinase 3 like 2	-	11	-0.97	-1.959	0.0025	0.01669	1.95894	down
	ENSG00000246777	LOC106699570	uncharacterized LOC106699570	-	16.5	0.696	1.62	0.002506	0.01673	1.6202	up
	ENSG00000251161	-	lincRNA: RP11-540O11.1	-	12.1	-0.917	-1.888	0.002507	0.01673	1.88767	down
	ENSG00000113303	BTNL8	butyrophilin like 8	-	15.7	-1.461	-2.753	0.00259	0.01714	2.75308	down
	ENSG00000118094	TREH	trehalase	Starch and sucrose metabolism	16.7	-1.239	-2.36	0.002606	0.01724	2.35963	down
	ENSG00000251634	-	unprocessed_pseudogene: RP11-1280N14.3	-	8.7	-0.96	-1.945	0.002612	0.01726	1.94546	down
	ENSG00000164287	CDC20B	cell division cycle 20B	-	260.2	-1.24	-2.361	0.002614	0.01726	2.3614	down
	ENSG00000106366	SERPINE1	serpin family E member 1	HIF-1 signaling pathwayp53 signaling pathwayHippo signaling pathwayComplement and coagulation cas...Chagas disease (American trypa...	1912.1	0.954	1.938	0.002617	0.01727	1.93788	up
	ENSG00000230710	LINC00332	long intergenic non-protein coding RNA 332	-	6.9	-1.468	-2.767	0.002635	0.01735	2.76657	down
	ENSG00000166851	PLK1	polo like kinase 1	FoxO signaling pathwayCell cycleOocyte meiosisProgesterone-mediated oocyte m...	32.9	-0.92	-1.892	0.002636	0.01735	1.89159	down
	ENSG00000115468	EFHD1	EF-hand domain family member D1	-	9.6	-1.141	-2.205	0.002639	0.01737	2.20545	down
	ENSG00000172260	NEGR1	neuronal growth regulator 1	Cell adhesion molecules (CAMs)	36.5	-1.452	-2.736	0.002648	0.0174	2.73557	down
	ENSG00000273030	-	lincRNA: RP11-285F16.1	-	8.3	-1.113	-2.163	0.002653	0.01743	2.16304	down
	ENSG00000103489	XYLT1	xylosyltransferase 1	Glycosaminoglycan biosynthesis...Glycosaminoglycan biosynthesis...	43.4	-0.731	-1.66	0.002663	0.01748	1.66022	down
	ENSG00000276600	RAB7B	RAB7B, member RAS oncogene family	PhagosomeSalmonella infectionAmoebiasis	149.5	-0.612	-1.529	0.002664	0.01748	1.52871	down
	ENSG00000064763	FAR2	fatty acyl-CoA reductase 2	Peroxisome	115.6	0.855	1.809	0.002671	0.01752	1.8091	up
	ENSG00000248971	-	processed_pseudogene: KRT8P46	-	37.3	0.681	1.603	0.002676	0.01754	1.60271	up
	ENSG00000134240	HMGCS2	3-hydroxy-3-methylglutaryl-CoA synthase 2	Synthesis and degradation of k...Valineleucine and isoleucine degrada...Butanoate metabolismTerpenoid backbone biosynthesi...PPAR signaling pathway	12.9	0.942	1.921	0.002681	0.01756	1.9215	up
	ENSG00000107282	APBA1	amyloid beta precursor protein binding family A member 1	-	15.5	-1.216	-2.322	0.002686	0.01759	2.32234	down
	ENSG00000277701	-	lincRNA: RP11-734K23.9	-	61.7	1.12	2.173	0.002694	0.01763	2.17324	up
	ENSG00000150628	SPATA4	spermatogenesis associated 4	-	403.3	-0.672	-1.594	0.002698	0.01765	1.59366	down
	ENSG00000156475	PPP2R2B	protein phosphatase 2 regulatory subunit Bbeta	mRNA surveillance pathwaySphingolipid signaling pathwayPI3K-Akt signaling pathwayAMPK signaling pathwayAdrenergic signaling in cardio...Hippo signaling pathwayTight junctionDopaminergic synapseChagas disease (American trypa...Hepatitis C	28.6	-1.389	-2.619	0.002711	0.0177	2.61863	down
	ENSG00000109265	KIAA1211	KIAA1211	-	180.6	-0.845	-1.796	0.002716	0.01773	1.79598	down
	ENSG00000249210	-	processed_pseudogene: GAPDHP38	-	80.3	0.805	1.747	0.002728	0.0178	1.74684	up
	ENSG00000261092	-	lincRNA: RP11-21B23.2	-	6.4	1.165	2.243	0.002737	0.01784	2.24273	up
	ENSG00000253315	LOC105377682	uncharacterized LOC105377682	-	16	0.856	1.81	0.002742	0.01787	1.81025	up
	ENSG00000240898	-	processed_pseudogene: RP11-48B14.1	-	12.6	1.122	2.176	0.002786	0.01809	2.17585	up
	ENSG00000137841	PLCB2	phospholipase C beta 2	Inositol phosphate metabolismRap1 signaling pathwayCalcium signaling pathwaycGMP-PKG signaling pathwayChemokine signaling pathwayPhosphatidylinositol signaling...Sphingolipid signaling pathwayAdrenergic signaling in cardio...Vascular smooth muscle contrac...Wnt signaling pathwayGap junctionPlatelet activationCircadian entrainmentLong-term potentiationRetrograde endocannabinoid sig...Glutamatergic…	34.7	-0.999	-1.999	0.002792	0.0181	1.99853	down
	ENSG00000075461	CACNG4	calcium voltage-gated channel auxiliary subunit gamma 4	MAPK signaling pathwayCardiac muscle contractionAdrenergic signaling in cardio...Oxytocin signaling pathwayHypertrophic cardiomyopathy (H...Arrhythmogenic right ventricul...Dilated cardiomyopathy	40.3	-0.933	-1.909	0.002792	0.0181	1.90886	down
	ENSG00000278627	-	antisense: RP11-506H21.5	-	16.5	-0.95	-1.931	0.002792	0.0181	1.93131	down
	ENSG00000178919	FOXE1	forkhead box E1	-	258.6	0.649	1.569	0.00281	0.0182	1.56861	up
	ENSG00000143387	CTSK	cathepsin K	LysosomeOsteoclast differentiationToll-like receptor signaling p...Rheumatoid arthritis	101.7	-0.621	-1.538	0.002812	0.01821	1.53767	down
	ENSG00000116396	KCNC4	potassium voltage-gated channel subfamily C member 4	-	52.4	-0.67	-1.591	0.00283	0.01831	1.59095	down
	ENSG00000278022	-	sense_intronic: RP11-35O15.2	-	26.2	-0.793	-1.732	0.002833	0.01832	1.73227	down
	ENSG00000145283	SLC10A6	solute carrier family 10 member 6	-	30.1	0.762	1.696	0.002841	0.01835	1.69563	up
	ENSG00000242265	PEG10	paternally expressed 10	-	11.1	1.452	2.737	0.002845	0.01837	2.73673	up
	ENSG00000224745	-	sense_intronic: RP11-380G5.2	-	18.2	-0.81	-1.753	0.002846	0.01837	1.75335	down
	ENSG00000139547	RDH16	retinol dehydrogenase 16 (all-trans)	Retinol metabolism	8.6	-1.095	-2.136	0.002851	0.0184	2.13628	down
	ENSG00000279384	-	TEC: RP11-635L1.2	-	81.6	-0.859	-1.814	0.002873	0.01848	1.81429	down
	ENSG00000275294	-	lincRNA: RP11-428O18.6	-	26.9	-0.647	-1.566	0.002902	0.01861	1.56636	down
	ENSG00000123570	RAB9B	RAB9B, member RAS oncogene family	Measles	33	-1.076	-2.108	0.002905	0.01862	2.10756	down
	ENSG00000279141	LINC01451	long intergenic non-protein coding RNA 1451	-	31.1	-1	-2	0.002905	0.01862	2.00022	down
	ENSG00000131747	TOP2A	topoisomerase (DNA) II alpha	-	391.2	-0.989	-1.985	0.002917	0.01867	1.98474	down
	ENSG00000143839	REN	renin	Renin-angiotensin system	4.4	1.575	2.979	0.002933	0.01874	2.97894	up
	ENSG00000174327	SLC16A13	solute carrier family 16 member 13	-	83.7	0.65	1.569	0.002938	0.01875	1.56908	up
	ENSG00000176381	PRR18	proline rich 18	-	70.1	-0.788	-1.726	0.002945	0.01879	1.72622	down
	ENSG00000170703	TTLL6	tubulin tyrosine ligase like 6	-	193.7	-0.721	-1.648	0.00295	0.0188	1.64811	down
	ENSG00000263426	-	misc_RNA: RN7SL471P	-	134.3	0.723	1.651	0.002963	0.01885	1.65117	up
	ENSG00000130385	BMP15	bone morphogenetic protein 15	Ovarian steroidogenesis	11	-1.019	-2.027	0.002972	0.01889	2.027	down
	ENSG00000081181	ARG2	arginase 2	Arginine and proline metabolis...Amoebiasis	217.4	0.679	1.601	0.002982	0.01895	1.60132	up
	ENSG00000270978	-	processed_pseudogene: RP11-54C4.2	-	312.9	0.636	1.554	0.003015	0.01907	1.55389	up
	ENSG00000267102	-	transcribed_processed_pseudogene: RP11-686D22.7	-	25.5	-0.89	-1.853	0.003022	0.01911	1.85339	down
	ENSG00000187513	GJA4	gap junction protein alpha 4	-	89.7	-1.126	-2.182	0.003037	0.01916	2.18244	down
	ENSG00000005187	ACSM3	acyl-CoA synthetase medium-chain family member 3	Butanoate metabolism	32.1	-0.649	-1.568	0.003079	0.01933	1.56844	down
	ENSG00000250608	LOC339874	uncharacterized LOC339874	-	8.7	-0.916	-1.887	0.003087	0.01936	1.88676	down
	ENSG00000187258	NPSR1	neuropeptide S receptor 1	-	28.9	-1.851	-3.608	0.003088	0.01936	3.60789	down
	ENSG00000237975	FLG-AS1	FLG antisense RNA 1	-	89.4	0.77	1.705	0.003095	0.01939	1.70494	up
	ENSG00000251637	-	lincRNA: RP11-119D9.1	-	40.1	-0.898	-1.864	0.003103	0.01944	1.86373	down
	ENSG00000172602	RND1	Rho family GTPase 1	Axon guidance	41.8	1.388	2.618	0.003113	0.01947	2.61804	up
	ENSG00000231098	-	antisense: AC008154.4	-	15.8	-1.164	-2.241	0.003136	0.01956	2.2413	down
	ENSG00000213963	LOC100130691	uncharacterized LOC100130691	-	67.7	-0.622	-1.539	0.003146	0.0196	1.53919	down
	ENSG00000101000	PROCR	protein C receptor	-	48.7	0.691	1.614	0.003155	0.01964	1.61396	up
	ENSG00000206754	SNORD101	small nucleolar RNA, C/D box 101	-	14.2	0.82	1.765	0.003157	0.01964	1.76506	up
	ENSG00000165182	CXorf58	chromosome X open reading frame 58	-	82.1	-0.626	-1.543	0.003164	0.01967	1.54316	down
	ENSG00000282996	-	lincRNA: RP11-351M16.4	-	9.3	-0.999	-1.998	0.003174	0.01971	1.9981	down
	ENSG00000128203	ASPHD2	aspartate beta-hydroxylase domain containing 2	-	46.6	0.689	1.612	0.003195	0.01981	1.61189	up
	ENSG00000120471	TP53AIP1	tumor protein p53 regulated apoptosis inducing protein 1	p53 signaling pathway	164.5	-0.701	-1.626	0.003201	0.01985	1.62614	down
	ENSG00000200972	-	snRNA: RNU5A-8P	-	21.5	0.831	1.779	0.003203	0.01986	1.77905	up
	ENSG00000165553	NGB	neuroglobin	-	14.9	-1.349	-2.548	0.003204	0.01986	2.54771	down
	ENSG00000216775	-	transcribed_unprocessed_pseudogene: RP1-152L7.5	-	210.7	-0.76	-1.693	0.003207	0.01986	1.69308	down
	ENSG00000175664	TEX26	testis expressed 26	-	2736.4	-0.739	-1.668	0.003212	0.01988	1.66846	down
	ENSG00000189058	APOD	apolipoprotein D	-	504.3	-0.595	-1.51	0.003232	0.01997	1.51021	down
	ENSG00000213261	-	processed_pseudogene: EEF1B2P6	-	93.9	0.618	1.535	0.003249	0.02005	1.53504	up
	ENSG00000151224	MAT1A	methionine adenosyltransferase 1A	Cysteine and methionine metabo...	184.1	-0.598	-1.514	0.003325	0.0204	1.51376	down
	ENSG00000183397	C19orf71	chromosome 19 open reading frame 71	-	9.1	-0.977	-1.968	0.003335	0.02044	1.96797	down
	ENSG00000189057	FAM111B	family with sequence similarity 111 member B	-	51.1	-0.961	-1.947	0.003344	0.02046	1.94671	down
	ENSG00000213082	-	processed_pseudogene: PPP1R14BP2	-	19.5	1.044	2.062	0.003347	0.02047	2.06187	up
	ENSG00000273132	-	antisense: RP11-350J20.12	-	36.3	0.847	1.799	0.003366	0.02057	1.79867	up
	ENSG00000258957	-	lincRNA: RP11-363J20.1	-	21.7	-0.838	-1.787	0.003378	0.02063	1.78737	down
	ENSG00000117152	RGS4	regulator of G-protein signaling 4	-	86.3	-0.602	-1.517	0.003386	0.02065	1.51747	down
	ENSG00000263011	-	sense_overlapping: RP11-473M20.11	-	49.3	-0.76	-1.694	0.003387	0.02065	1.69365	down
	ENSG00000120820	GLT8D2	glycosyltransferase 8 domain containing 2	-	22.3	-1.116	-2.168	0.003396	0.02068	2.16774	down
	ENSG00000237359	-	lincRNA: RP11-509J21.2	-	31.7	-0.768	-1.702	0.003423	0.02083	1.70246	down
	ENSG00000179058	C9orf50	chromosome 9 open reading frame 50	-	4.3	-1.234	-2.353	0.003431	0.02086	2.35281	down
	ENSG00000163661	PTX3	pentraxin 3	-	7	-1.252	-2.382	0.003439	0.02089	2.3815	down
	ENSG00000259941	-	lincRNA: RP11-48G14.2	-	12.8	-0.74	-1.67	0.003458	0.02097	1.6698	down
	ENSG00000206190	ATP10A	ATPase phospholipid transporting 10A (putative)	-	43	-0.673	-1.595	0.003467	0.02102	1.59472	down
	ENSG00000152137	HSPB8	heat shock protein family B (small) member 8	-	172.3	0.794	1.734	0.003483	0.02108	1.7336	up
	ENSG00000168140	VASN	vasorin	-	80.2	0.652	1.571	0.003487	0.0211	1.57141	up
	ENSG00000237709	-	processed_pseudogene: EEF1A1P28	-	31.8	0.843	1.794	0.003489	0.0211	1.79375	up
	ENSG00000234835	-	processed_pseudogene: PHBP13	-	9.8	-0.916	-1.887	0.003496	0.02113	1.88709	down
	ENSG00000269927	-	lincRNA: RP6-91H8.3	-	6.7	1.908	3.752	0.003513	0.0212	3.75164	up
	ENSG00000236383	-	protein_coding: LINC00854	-	23.2	-0.812	-1.756	0.003519	0.02121	1.75565	down
	ENSG00000253250	C8orf88	chromosome 8 open reading frame 88	-	14.5	-0.83	-1.778	0.003522	0.02122	1.778	down
	ENSG00000028277	POU2F2	POU class 2 homeobox 2	-	17.7	-0.706	-1.631	0.003555	0.02133	1.63111	down
	ENSG00000206651	-	misc_RNA: Y_RNA	-	8.9	1.273	2.416	0.003556	0.02133	2.41623	up
	ENSG00000133661	SFTPD	surfactant protein D	Phagosome	13.5	-0.826	-1.773	0.003571	0.0214	1.77291	down
	ENSG00000258057	BCDIN3D-AS1	BCDIN3D antisense RNA 1	-	31.1	-0.789	-1.728	0.00358	0.02143	1.7283	down
	ENSG00000143556	S100A7	S100 calcium binding protein A7	-	200.2	1.395	2.63	0.003595	0.02151	2.62953	up
	ENSG00000205930	-	antisense: C21orf62-AS1	-	65.1	-0.702	-1.627	0.003607	0.02158	1.62679	down
	ENSG00000172936	MYD88	myeloid differentiation primary response 88	NF-kappa B signaling pathwayApoptosisToll-like receptor signaling p...Salmonella infectionPertussisLegionellosisLeishmaniasisChagas disease (American trypa...African trypanosomiasisMalariaToxoplasmosisTuberculosisHepatitis BMeaslesInfluenza AHerpes simplex infection	626.5	0.757	1.689	0.003626	0.02165	1.68944	up
	ENSG00000147509	RGS20	regulator of G-protein signaling 20	-	46.1	0.735	1.665	0.003635	0.02169	1.66474	up
	ENSG00000196912	ANKRD36B	ankyrin repeat domain 36B	-	673.6	0.65	1.569	0.003639	0.02171	1.56939	up
	ENSG00000187867	PALM3	paralemmin 3	-	5.7	-1.605	-3.041	0.003641	0.02171	3.04096	down
	ENSG00000259133	-	antisense: RP11-1085N6.3	-	22	-1.063	-2.089	0.003647	0.02173	2.08942	down
	ENSG00000115232	ITGA4	integrin subunit alpha 4	PI3K-Akt signaling pathwayFocal adhesionECM-receptor interactionCell adhesion molecules (CAMs)Hematopoietic cell lineageLeukocyte transendothelial mig...Intestinal immune network for ...Regulation of actin cytoskelet...LeishmaniasisHypertrophic cardiomyopathy (H...Arrhythmogenic right ventricul...Dilated cardiomyopathy	19.7	-1.543	-2.913	0.003651	0.02173	2.91318	down
	ENSG00000230939	-	lincRNA: RP11-314C16.1	-	12.5	-0.982	-1.975	0.003663	0.02178	1.97518	down
	ENSG00000165023	DIRAS2	DIRAS family GTPase 2	-	15.9	-1.232	-2.349	0.0037	0.02197	2.34885	down
	ENSG00000228606	-	antisense: RP11-574F21.2	-	14.9	-0.668	-1.588	0.003708	0.02198	1.58836	down
	ENSG00000226690	LOC102725191	uncharacterized LOC102725191	-	367.8	-0.633	-1.551	0.003713	0.022	1.55085	down
	ENSG00000257698	-	lincRNA: RP11-620J15.3	-	485.1	-0.601	-1.517	0.003721	0.02204	1.51667	down
	ENSG00000242034	-	processed_pseudogene: RP11-1396O13.1	-	28	-0.886	-1.849	0.00378	0.02231	1.8485	down
	ENSG00000235513	-	antisense: RP4-756G23.5	-	16.5	0.622	1.539	0.003792	0.02236	1.53922	up
	ENSG00000214274	ANG	angiogenin	-	94.1	-0.715	-1.641	0.0038	0.02238	1.64121	down
	ENSG00000165799	RNASE7	ribonuclease A family member 7	-	68.5	0.883	1.844	0.003826	0.02251	1.84367	up
	ENSG00000265158	-	transcribed_processed_pseudogene: LRRC37A7P	-	32.1	-0.718	-1.644	0.003826	0.02251	1.64437	down
	ENSG00000170312	CDK1	cyclin dependent kinase 1	Cell cycleOocyte meiosisp53 signaling pathwayGap junctionProgesterone-mediated oocyte m...Herpes simplex infectionEpstein-Barr virus infectionViral carcinogenesis	386.7	-0.692	-1.616	0.00383	0.02253	1.61569	down
	ENSG00000118971	CCND2	cyclin D2	FoxO signaling pathwayCell cyclep53 signaling pathwayPI3K-Akt signaling pathwayWnt signaling pathwayHippo signaling pathwayFocal adhesionJak-STAT signaling pathwayProlactin signaling pathwayMeaslesHTLV-I infectionTranscriptional misregulation ...Viral carcinogenesisMicroRNAs in cancer	1699.2	-0.699	-1.623	0.003832	0.02253	1.62301	down
	ENSG00000034053	APBA2	amyloid beta precursor protein binding family A member 2	-	10.3	0.961	1.946	0.003834	0.02254	1.94599	up
	ENSG00000237186	-	processed_pseudogene: RP11-229A12.2	-	13.6	-0.734	-1.664	0.003837	0.02254	1.66359	down
	ENSG00000276644	DACH1	dachshund family transcription factor 1	-	7.2	-1.214	-2.319	0.003843	0.02257	2.31944	down
	ENSG00000159261	CLDN14	claudin 14	Cell adhesion molecules (CAMs)Tight junctionLeukocyte transendothelial mig...Hepatitis C	5.2	-1.815	-3.52	0.003849	0.0226	3.51951	down
	ENSG00000175048	ZDHHC14	zinc finger DHHC-type containing 14	-	48.1	0.611	1.528	0.003873	0.02268	1.52768	up
	ENSG00000189410	SH2D5	SH2 domain containing 5	-	20.5	1.013	2.018	0.003876	0.0227	2.01815	up
	ENSG00000242791	-	lincRNA: RP11-651P23.5	-	17.1	-0.809	-1.752	0.00388	0.0227	1.752	down
	ENSG00000124440	HIF3A	hypoxia inducible factor 3 alpha subunit	-	5.1	-1.129	-2.187	0.00388	0.0227	2.18688	down
	ENSG00000227582	-	transcribed_processed_pseudogene: ADGRF5P1	-	12.7	-0.612	-1.529	0.003883	0.02271	1.52853	down
	ENSG00000207751	MIR130B	microRNA 130b	-	16.1	-0.846	-1.798	0.003892	0.02274	1.79775	down
	ENSG00000114204	SERPINI2	serpin family I member 2	-	634.7	-0.665	-1.586	0.003911	0.02283	1.586	down
	ENSG00000228784	LINC00954	long intergenic non-protein coding RNA 954	-	35.1	-0.603	-1.519	0.003913	0.02283	1.51905	down
	ENSG00000228113	-	antisense: AC003991.3	-	23.5	-0.757	-1.69	0.003914	0.02283	1.69046	down
	ENSG00000139354	GAS2L3	growth arrest specific 2 like 3	-	37.6	-0.598	-1.514	0.003947	0.023	1.51376	down
	ENSG00000261373	VPS9D1-AS1	VPS9D1 antisense RNA 1	-	6.5	1.281	2.431	0.003974	0.02312	2.4308	up
	ENSG00000207562	MIR34C	microRNA 34c	MicroRNAs in cancer	147.3	-0.76	-1.693	0.003979	0.02314	1.69336	down
	ENSG00000261326	-	lincRNA: LINC01355	-	57.5	-0.771	-1.707	0.003984	0.02316	1.70685	down
	ENSG00000225156	-	lincRNA: AC012354.6	-	37.9	-0.677	-1.599	0.003985	0.02316	1.59907	down
	ENSG00000253882	LOC154761	family with sequence similarity 115, member C pseudogene	-	5.6	-1.684	-3.213	0.003987	0.02316	3.2126	down
	ENSG00000255428	LOC100132078	uncharacterized LOC100132078	-	40.3	-1.096	-2.137	0.003989	0.02317	2.13699	down
	ENSG00000125144	MT1G	metallothionein 1G	Mineral absorption	27.9	1.266	2.405	0.00399	0.02317	2.40516	up
	ENSG00000275191	-	sense_intronic: RP11-36I17.2	-	15.7	-0.973	-1.963	0.003994	0.02318	1.96301	down
	ENSG00000026751	SLAMF7	SLAM family member 7	-	42.3	1.281	2.429	0.004022	0.02328	2.42941	up
	ENSG00000213452	-	processed_pseudogene: AKR1B1P2	-	7.2	1.643	3.124	0.004039	0.02334	3.12386	up
	ENSG00000215196	-	antisense: AC091878.1	-	8.7	-1.58	-2.989	0.004048	0.02338	2.98869	down
	ENSG00000260552	LOC101927809	uncharacterized LOC101927809	-	36.5	-1.073	-2.104	0.004059	0.02342	2.10382	down
	ENSG00000129993	CBFA2T3	CBFA2/RUNX1 translocation partner 3	-	7.9	-1.1	-2.144	0.00406	0.02342	2.14411	down
	ENSG00000261732	-	protein_coding: LA16c-431H6.6	-	24.1	-0.735	-1.664	0.004062	0.02343	1.66415	down
	ENSG00000248429	-	antisense: RP11-597D13.9	-	22	0.707	1.632	0.004079	0.02351	1.63192	up
	ENSG00000215244	LOC399715	uncharacterized LOC399715	-	9.8	-1.17	-2.251	0.004112	0.02365	2.25086	down
	ENSG00000232801	-	processed_pseudogene: SDCBPP3	-	56.5	0.747	1.678	0.004119	0.02366	1.67812	up
	ENSG00000188766	SPRED3	sprouty related EVH1 domain containing 3	Jak-STAT signaling pathway	15.8	1.02	2.028	0.004141	0.02377	2.02824	up
	ENSG00000100031	GGT1	gamma-glutamyltransferase 1	Taurine and hypotaurine metabo...Cyanoamino acid metabolismGlutathione metabolismArachidonic acid metabolism	35.7	1.076	2.108	0.004157	0.02383	2.10799	up
	ENSG00000076716	GPC4	glypican 4	Wnt signaling pathway	440.9	-0.609	-1.525	0.004158	0.02383	1.52546	down
	ENSG00000257261	-	lincRNA: RP11-96H19.1	-	116.7	-0.617	-1.534	0.004166	0.02385	1.53417	down
	ENSG00000186862	PDZD7	PDZ domain containing 7	-	37.9	-0.627	-1.545	0.004176	0.02388	1.54458	down
	ENSG00000007968	E2F2	E2F transcription factor 2	Cell cycleHepatitis BHTLV-I infectionPathways in cancerMicroRNAs in cancerPancreatic cancerGliomaProstate cancerMelanomaBladder cancerChronic myeloid leukemiaSmall cell lung cancerNon-small cell lung cancer	28.5	-0.913	-1.882	0.004181	0.0239	1.8824	down
	ENSG00000215187	FAM166B	family with sequence similarity 166 member B	-	2962.9	-0.623	-1.541	0.004199	0.02396	1.54058	down
	ENSG00000109927	TECTA	tectorin alpha	-	20.3	-0.725	-1.653	0.004215	0.02402	1.65325	down
	ENSG00000165548	TMEM63C	transmembrane protein 63C	-	375.4	-0.773	-1.708	0.004257	0.02421	1.70846	down
	ENSG00000224667	-	processed_pseudogene: AC013470.8	-	13.1	-0.941	-1.92	0.004263	0.02423	1.92016	down
	ENSG00000261420	-	antisense: RP1-168L15.5	-	6	-1.2	-2.297	0.0043	0.0244	2.29702	down
	ENSG00000283646	-	lincRNA: RP11-24F11.5	-	6.1	1.533	2.893	0.004304	0.02441	2.89291	up
	ENSG00000280010	-	TEC: AP001350.4	-	40.7	-0.828	-1.776	0.004307	0.02442	1.77578	down
	ENSG00000233929	-	processed_pseudogene: MT1XP1	-	84.4	-0.607	-1.523	0.004318	0.02445	1.52336	down
	ENSG00000134343	ANO3	anoctamin 3	-	11.9	-0.916	-1.887	0.004348	0.02459	1.88748	down
	ENSG00000266490	-	lincRNA: CTD-2349P21.9	-	13.1	-0.826	-1.773	0.004358	0.02463	1.77279	down
	ENSG00000099953	MMP11	matrix metallopeptidase 11	-	8	1.013	2.018	0.004381	0.02475	2.01784	up
	ENSG00000234022	-	antisense: AC008278.2	-	33.3	-0.796	-1.737	0.004425	0.02496	1.73671	down
	ENSG00000230787	-	processed_pseudogene: PSAT1P3	-	13.7	1.266	2.405	0.00443	0.02498	2.40488	up
	ENSG00000153132	CLGN	calmegin	-	337	-0.633	-1.551	0.004443	0.02501	1.55076	down
	ENSG00000283486	-	protein_coding: RP11-392E22.9	-	5.6	-0.911	-1.88	0.004495	0.02527	1.88044	down
	ENSG00000149201	CCDC81	coiled-coil domain containing 81	-	858.1	-0.833	-1.782	0.004498	0.02528	1.78179	down
	ENSG00000040608	RTN4R	reticulon 4 receptor	-	19.2	0.676	1.598	0.004521	0.02538	1.59804	up
	ENSG00000169067	ACTBL2	actin, beta like 2	-	44.3	0.983	1.977	0.004522	0.02538	1.97718	up
	ENSG00000189002	-	unprocessed_pseudogene: PROS2P	-	9.3	-0.907	-1.875	0.00453	0.02541	1.87515	down
	ENSG00000269968	-	antisense: RP5-940J5.9	-	44.5	0.838	1.787	0.004535	0.02543	1.78735	up
	ENSG00000278396	-	sense_intronic: RP11-120E11.2	-	10.5	-0.788	-1.726	0.004551	0.02549	1.72647	down
	ENSG00000266439	-	misc_RNA: RN7SL493P	-	23.5	-0.644	-1.562	0.004559	0.02552	1.56244	down
	ENSG00000255337	LOC101928424	uncharacterized LOC101928424	-	12.4	-1.026	-2.036	0.00462	0.02577	2.03647	down
	ENSG00000108551	RASD1	ras related dexamethasone induced 1	Circadian entrainment	26.9	1.095	2.136	0.00464	0.02585	2.13601	up
	ENSG00000128165	ADM2	adrenomedullin 2	-	25.1	1.245	2.371	0.004644	0.02586	2.37092	up
	ENSG00000249139	EPPIN-WFDC6	EPPIN-WFDC6 readthrough	-	13.6	-0.819	-1.764	0.004678	0.02601	1.76381	down
	ENSG00000089685	BIRC5	baculoviral IAP repeat containing 5	Hippo signaling pathwayHepatitis BPathways in cancerColorectal cancer	40.5	-1.083	-2.118	0.004678	0.02601	2.11788	down
	ENSG00000224418	-	antisense: STK24-AS1	-	51.1	-0.638	-1.556	0.0047	0.02611	1.55616	down
	ENSG00000283526	-	protein_coding: RP11-40A7.2	-	10.3	-1.55	-2.928	0.004711	0.02617	2.92845	down
	ENSG00000235092	ID2-AS1	ID2 antisense RNA 1 (head to head)	-	9.9	-0.763	-1.697	0.004747	0.02632	1.69675	down
	ENSG00000260361	-	sense_intronic: CTD-2313J17.5	-	26.7	-0.696	-1.62	0.004764	0.02639	1.61994	down
	ENSG00000199753	-	snoRNA: SNORD104	-	10.3	0.804	1.746	0.004767	0.0264	1.74597	up
	ENSG00000266315	MIR4668	microRNA 4668	-	6.5	1.137	2.199	0.004793	0.02652	2.19885	up
	ENSG00000064225	ST3GAL6	ST3 beta-galactoside alpha-2,3-sialyltransferase 6	Glycosphingolipid biosynthesis...	442.9	-0.594	-1.509	0.004821	0.02662	1.50943	down
	ENSG00000103485	QPRT	quinolinate phosphoribosyltransferase	Nicotinate and nicotinamide me...	6.7	-1.593	-3.016	0.004821	0.02662	3.01619	down
	ENSG00000283438	-	misc_RNA: Metazoa_SRP	-	8.9	-0.801	-1.742	0.004824	0.02662	1.74197	down
	ENSG00000126787	DLGAP5	DLG associated protein 5	-	88.5	-1.001	-2.001	0.004824	0.02662	2.00127	down
	ENSG00000139219	COL2A1	collagen type II alpha 1 chain	PI3K-Akt signaling pathwayFocal adhesionECM-receptor interactionPlatelet activationProtein digestion and absorpti...Amoebiasis	5.8	-1.214	-2.319	0.004824	0.02662	2.31922	down
	ENSG00000275678	-	sense_intronic: RP4-547N15.3	-	203.5	-0.833	-1.781	0.004828	0.02664	1.78129	down
	ENSG00000257497	-	antisense: RP11-585P4.5	-	17	0.702	1.627	0.004839	0.02669	1.6268	up
	ENSG00000134323	MYCN	v-myc avian myelocytomatosis viral oncogene neuroblastoma derived homolog	Transcriptional misregulation ...	3.4	-1.837	-3.573	0.004852	0.02674	3.57307	down
	ENSG00000198959	TGM2	transglutaminase 2	Huntington's disease	1451.3	0.748	1.68	0.004859	0.02675	1.67972	up
	ENSG00000267383	-	antisense: CTC-260E6.6	-	16.3	-1.053	-2.075	0.004865	0.02675	2.07522	down
	ENSG00000250329	-	processed_pseudogene: KDELC1P1	-	28.1	-0.812	-1.756	0.004871	0.02676	1.75569	down
	ENSG00000240809	-	processed_pseudogene: RP11-550F7.1	-	93.4	0.658	1.578	0.00492	0.02696	1.57835	up
	ENSG00000180998	GPR137C	G protein-coupled receptor 137C	-	7.7	-0.782	-1.719	0.004927	0.02699	1.71941	down
	ENSG00000135116	HRK	harakiri, BCL2 interacting protein	-	87.7	-0.725	-1.653	0.004962	0.02713	1.65294	down
	ENSG00000139880	CDH24	cadherin 24	-	75.9	0.676	1.598	0.004967	0.02713	1.59793	up
	ENSG00000233730	-	lincRNA: RP4-666F24.3	-	415.1	-0.613	-1.529	0.00497	0.02713	1.52934	down
	ENSG00000117399	CDC20	cell division cycle 20	Cell cycleOocyte meiosisUbiquitin mediated proteolysisHTLV-I infectionViral carcinogenesis	94.7	-0.817	-1.762	0.00499	0.02722	1.76186	down
	ENSG00000250644	-	protein_coding: RP11-295K3.1	-	31.3	-0.945	-1.926	0.005001	0.02726	1.92561	down
	ENSG00000223820	CFL1P1	cofilin 1 pseudogene 1	-	8.3	-0.707	-1.632	0.005006	0.02728	1.63186	down
	ENSG00000184347	SLIT3	slit guidance ligand 3	Axon guidance	8.1	-1.275	-2.419	0.005032	0.02738	2.41942	down
	ENSG00000196090	PTPRT	protein tyrosine phosphatase, receptor type T	-	133.3	-1.222	-2.333	0.005038	0.02739	2.33335	down
	ENSG00000170899	GSTA4	glutathione S-transferase alpha 4	Glutathione metabolismMetabolism of xenobiotics by c...Drug metabolism - cytochrome P...Chemical carcinogenesis	214.2	-0.64	-1.558	0.005044	0.02741	1.55841	down
	ENSG00000166402	TUB	tubby bipartite transcription factor	-	421.3	-0.613	-1.53	0.005055	0.02744	1.52955	down
	ENSG00000253773	-	lincRNA: C8orf37-AS1	-	17.2	-1.86	-3.631	0.005071	0.02751	3.63092	down
	ENSG00000105329	TGFB1	transforming growth factor beta 1	MAPK signaling pathwayCytokine-cytokine receptor int...FoxO signaling pathwayCell cycleEndocytosisTGF-beta signaling pathwayOsteoclast differentiationHippo signaling pathwayIntestinal immune network for ...Non-alcoholic fatty liver dise...LeishmaniasisChagas disease (American trypa...MalariaToxoplasmosisAmoebiasisTuberculosisHepatitis BHTLV-I infectionPathways in cancerProteoglycans in cancerColo…	121.1	0.657	1.577	0.005078	0.02754	1.57728	up
	ENSG00000131620	ANO1	anoctamin 1	-	209.9	0.612	1.528	0.005105	0.02766	1.52792	up
	ENSG00000118785	SPP1	secreted phosphoprotein 1	PI3K-Akt signaling pathwayFocal adhesionECM-receptor interactionToll-like receptor signaling p...	9.3	2.447	5.452	0.005126	0.02776	5.45157	up
	ENSG00000117586	TNFSF4	tumor necrosis factor superfamily member 4	Cytokine-cytokine receptor int...	18.9	-0.748	-1.679	0.00513	0.02776	1.67931	down
	ENSG00000180071	ANKRD18A	ankyrin repeat domain 18A	-	193.8	-0.605	-1.521	0.00513	0.02776	1.52082	down
	ENSG00000124469	CEACAM8	carcinoembryonic antigen related cell adhesion molecule 8	-	5.2	1.576	2.982	0.005154	0.02785	2.98186	up
	ENSG00000146966	DENND2A	DENN domain containing 2A	-	14.9	-0.596	-1.512	0.005244	0.02818	1.51158	down
	ENSG00000251152	-	lincRNA: RP11-281P23.1	-	434.8	0.648	1.567	0.005262	0.02825	1.56671	up
	ENSG00000181458	TMEM45A	transmembrane protein 45A	-	155.5	-0.79	-1.729	0.005265	0.02826	1.72943	down
	ENSG00000266278	LOC101060542	uncharacterized LOC101060542	-	5.8	1.523	2.873	0.005273	0.0283	2.87333	up
	ENSG00000248773	-	sense_intronic: RP11-231L11.3	-	5.8	-0.957	-1.941	0.00531	0.02847	1.94123	down
	ENSG00000260077	-	lincRNA: RP11-254F7.2	-	13.2	-0.996	-1.995	0.005315	0.02848	1.99471	down
	ENSG00000254572	-	processed_pseudogene: GLULP3	-	97.3	0.61	1.527	0.005325	0.02851	1.52665	up
	ENSG00000259096	-	processed_pseudogene: FAM35CP	-	18.6	0.684	1.606	0.005339	0.02855	1.6061	up
	ENSG00000237481	-	antisense: RP4-803J11.2	-	10.3	-1.076	-2.109	0.005392	0.02879	2.10861	down
	ENSG00000229657	-	processed_pseudogene: RP11-494K3.2	-	8.3	-1.289	-2.444	0.0054	0.02881	2.44404	down
	ENSG00000186871	ERCC6L	ERCC excision repair 6 like, spindle assembly checkpoint helicase	-	44.6	-0.791	-1.73	0.005404	0.02882	1.73029	down
	ENSG00000267107	PCAT19	prostate cancer associated transcript 19 (non-protein coding)	-	9.5	-1.224	-2.336	0.005419	0.02888	2.33583	down
	ENSG00000198838	RYR3	ryanodine receptor 3	Calcium signaling pathwayCircadian entrainmentOxytocin signaling pathwaySalivary secretionAlzheimer's disease	13.3	-1.644	-3.126	0.005421	0.02888	3.12582	down
	ENSG00000175175	PPM1E	protein phosphatase, Mg2+/Mn2+ dependent 1E	-	113.9	-0.595	-1.51	0.005431	0.02891	1.51033	down
	ENSG00000279754	-	TEC: RP11-309J13.1	-	23.1	0.725	1.653	0.005435	0.02892	1.65327	up
	ENSG00000236235	-	unprocessed_pseudogene: LA16c-13E4.3	-	8.5	1.288	2.442	0.005444	0.02896	2.44184	up
	ENSG00000106631	MYL7	myosin light chain 7	Focal adhesionTight junctionLeukocyte transendothelial mig...Regulation of actin cytoskelet...	5.5	-1.544	-2.915	0.005452	0.02899	2.91548	down
	ENSG00000273062	-	antisense: RP11-428K3.1	-	18.7	-0.72	-1.648	0.005455	0.02899	1.64758	down
	ENSG00000243444	PALM2	paralemmin 2	-	21.9	-0.727	-1.655	0.005456	0.02899	1.65472	down
	ENSG00000184809	B3GALT5-AS1	B3GALT5 antisense RNA 1	-	97.2	0.644	1.562	0.005486	0.0291	1.56242	up
	ENSG00000066279	ASPM	abnormal spindle microtubule assembly	-	101.4	-0.95	-1.931	0.005488	0.0291	1.93128	down
	ENSG00000198846	TOX	thymocyte selection associated high mobility group box	-	14.6	-1.052	-2.073	0.005497	0.02914	2.07284	down
	ENSG00000230303	-	lincRNA: RP11-213G2.2	-	6.8	-1.166	-2.244	0.005499	0.02914	2.24423	down
	ENSG00000234602	MCIDAS	multiciliate differentiation and DNA synthesis associated cell cycle protein	-	116.7	-0.647	-1.566	0.005503	0.02916	1.56635	down
	ENSG00000261123	-	sense_intronic: RP11-304L19.3	-	10	-0.977	-1.969	0.005521	0.02924	1.96852	down
	ENSG00000111700	SLCO1B3	solute carrier organic anion transporter family member 1B3	Bile secretion	152.5	-0.642	-1.56	0.005526	0.02924	1.56005	down
	ENSG00000273300	-	antisense: AC000068.9	-	14.9	-0.77	-1.706	0.005526	0.02924	1.70576	down
	ENSG00000223813	-	antisense: AC007255.8	-	312.1	-0.627	-1.544	0.005533	0.02927	1.54421	down
	ENSG00000163531	NFASC	neurofascin	Cell adhesion molecules (CAMs)	618.1	-0.592	-1.507	0.005555	0.02934	1.50749	down
	ENSG00000164932	CTHRC1	collagen triple helix repeat containing 1	-	15.5	-1.348	-2.545	0.005564	0.02935	2.54485	down
	ENSG00000244630	-	processed_pseudogene: RP11-241J12.1	-	9.1	-1.716	-3.285	0.005576	0.02941	3.28545	down
	ENSG00000278002	-	lincRNA: RP11-596C23.2	-	6.3	-0.827	-1.774	0.005579	0.02942	1.77383	down
	ENSG00000137745	MMP13	matrix metallopeptidase 13	-	1711.5	-1.496	-2.821	0.005598	0.02949	2.8208	down
	ENSG00000158125	XDH	xanthine dehydrogenase	Purine metabolismCaffeine metabolismDrug metabolism - other enzyme...Peroxisome	329.9	0.996	1.994	0.005632	0.02961	1.99425	up
	ENSG00000134762	DSC3	desmocollin 3	-	2112.2	-0.619	-1.535	0.005642	0.02965	1.53547	down
	ENSG00000172554	SNTG2	syntrophin gamma 2	-	30.7	-0.671	-1.592	0.005667	0.02977	1.59163	down
	ENSG00000250305	KIAA1456	KIAA1456	-	2201	-0.638	-1.556	0.00568	0.02983	1.55643	down
	ENSG00000213781	-	processed_pseudogene: PSMC1P2	-	7.8	1.006	2.008	0.005714	0.02996	2.00823	up
	ENSG00000233392	LOC200772	uncharacterized LOC200772	-	9.3	-1.891	-3.71	0.005723	0.02998	3.70985	down
	ENSG00000229644	-	processed_pseudogene: NAMPTP1	-	424.5	0.649	1.568	0.005725	0.02998	1.5683	up
	ENSG00000186326	RGS9BP	regulator of G-protein signaling 9 binding protein	-	21.7	-0.793	-1.733	0.005752	0.03007	1.73258	down
	ENSG00000060303	-	processed_pseudogene: RPS17P5	-	26.3	0.752	1.684	0.00578	0.03017	1.68391	up
	ENSG00000274602	PI4KAP1	phosphatidylinositol 4-kinase alpha pseudogene 1	-	23.9	0.593	1.508	0.005784	0.03018	1.50845	up
	ENSG00000233862	-	antisense: AC016907.3	-	13.5	-0.836	-1.784	0.005816	0.03026	1.78448	down
	ENSG00000072163	LIMS2	LIM zinc finger domain containing 2	-	5.1	-1.469	-2.769	0.005826	0.03029	2.76872	down
	ENSG00000163467	TSACC	TSSK6 activating cochaperone	-	14.1	0.717	1.644	0.005854	0.03039	1.64383	up
	ENSG00000279733	-	TEC: RP11-685B24.1	-	6.7	1.113	2.163	0.005933	0.03075	2.16268	up
	ENSG00000109255	NMU	neuromedin U	-	24	-1.085	-2.121	0.00595	0.03082	2.12149	down
	ENSG00000251131	-	antisense: CTD-2035E11.3	-	27.9	-0.661	-1.582	0.005961	0.03084	1.58164	down
	ENSG00000188282	RUFY4	RUN and FYVE domain containing 4	-	8.2	-0.794	-1.734	0.005968	0.03085	1.73367	down
	ENSG00000118557	PMFBP1	polyamine modulated factor 1 binding protein 1	-	45.3	-0.805	-1.747	0.00597	0.03085	1.74717	down
	ENSG00000225931	-	TEC: RP3-395M20.7	-	9.3	-0.78	-1.717	0.005987	0.03093	1.71658	down
	ENSG00000090975	PITPNM2	phosphatidylinositol transfer protein membrane associated 2	-	39.6	0.959	1.944	0.005991	0.03093	1.94383	up
	ENSG00000225742	LOC100505920	uncharacterized LOC100505920	-	7.9	1.145	2.212	0.005995	0.03093	2.21212	up
	ENSG00000152580	IGSF10	immunoglobulin superfamily member 10	-	1835.9	-0.668	-1.589	0.006006	0.03097	1.58855	down
	ENSG00000186462	NAP1L2	nucleosome assembly protein 1 like 2	-	24	0.748	1.679	0.006031	0.03108	1.67907	up
	ENSG00000213344	-	processed_pseudogene: PCNPP3	-	6	1.338	2.527	0.006038	0.03111	2.52741	up
	ENSG00000273682	-	processed_pseudogene: RP11-427P5.3	-	5.5	-1.054	-2.077	0.006057	0.03118	2.07689	down
	ENSG00000162975	KCNF1	potassium voltage-gated channel modifier subfamily F member 1	-	6.6	-1.689	-3.224	0.006103	0.03137	3.22433	down
	ENSG00000072195	SPEG	SPEG complex locus	-	45.1	-0.632	-1.55	0.006111	0.0314	1.54965	down
	ENSG00000167759	KLK13	kallikrein related peptidase 13	-	144.2	1.069	2.098	0.006112	0.0314	2.09819	up
	ENSG00000276564	-	lincRNA: CTA-276F8.1	-	36.9	-0.925	-1.898	0.006163	0.03157	1.89827	down
	ENSG00000154118	JPH3	junctophilin 3	-	17	-0.89	-1.853	0.006172	0.03161	1.85289	down
	ENSG00000261970	-	processed_pseudogene: RP11-342L8.2	-	14.5	-0.893	-1.857	0.00619	0.03167	1.85671	down
	ENSG00000267289	-	lincRNA: CTD-2623N2.11	-	7.3	-0.911	-1.88	0.00619	0.03167	1.87988	down
	ENSG00000258534	-	lincRNA: CTD-2134A5.4	-	6.2	-1.309	-2.478	0.006199	0.03169	2.47819	down
	ENSG00000182263	FIGN	fidgetin, microtubule severing factor	-	25.7	-0.604	-1.52	0.006234	0.03184	1.51993	down
	ENSG00000272442	-	protein_coding: RP11-444E17.6	-	7.3	-1	-2	0.006235	0.03184	1.99979	down
	ENSG00000107984	DKK1	dickkopf WNT signaling pathway inhibitor 1	Wnt signaling pathway	121.3	1.21	2.314	0.006303	0.03213	2.31382	up
	ENSG00000115226	FNDC4	fibronectin type III domain containing 4	-	31.9	0.814	1.758	0.006338	0.03227	1.75767	up
	ENSG00000241832	CECR3	cat eye syndrome chromosome region, candidate 3 (non-protein coding)	-	8.1	-2.003	-4.008	0.006338	0.03227	4.00771	down
	ENSG00000243629	LINC00880	long intergenic non-protein coding RNA 880	-	21.5	0.724	1.652	0.006343	0.03229	1.65217	up
	ENSG00000252473	-	snoRNA: SNORA67	-	14.7	-0.782	-1.719	0.006356	0.03234	1.71904	down
	ENSG00000231473	LINC00441	long intergenic non-protein coding RNA 441	-	19.1	-0.809	-1.752	0.006358	0.03234	1.75202	down
	ENSG00000231772	-	lincRNA: RP1-154K9.2	-	10.7	-1.054	-2.076	0.006364	0.03237	2.07629	down
	ENSG00000277586	NEFL	neurofilament, light polypeptide	Amyotrophic lateral sclerosis ...	5.5	-1.825	-3.542	0.00638	0.03242	3.54234	down
	ENSG00000183378	OVCH2	ovochymase 2 (gene/pseudogene)	-	14.9	-1.698	-3.244	0.006406	0.03253	3.24361	down
	ENSG00000165821	SALL2	spalt like transcription factor 2	-	26.3	-0.726	-1.654	0.006408	0.03253	1.65398	down
	ENSG00000089041	P2RX7	purinergic receptor P2X 7	Calcium signaling pathwayNeuroactive ligand-receptor in...	8.5	-1.374	-2.591	0.006423	0.03259	2.59108	down
	ENSG00000234373	-	processed_pseudogene: SNX18P7	-	37.7	-0.741	-1.671	0.006457	0.0327	1.67146	down
	ENSG00000279029	-	TEC: RP11-144I2.1	-	4.7	-1.664	-3.168	0.006459	0.03271	3.16794	down
	ENSG00000137135	ARHGEF39	Rho guanine nucleotide exchange factor 39	-	12.4	-0.674	-1.596	0.006489	0.03282	1.59578	down
	ENSG00000255274	TMPRSS4-AS1	TMPRSS4 antisense RNA 1	-	34.5	-1.044	-2.061	0.0065	0.03286	2.06125	down
	ENSG00000176029	C11orf16	chromosome 11 open reading frame 16	-	1211.1	-0.596	-1.512	0.006507	0.03287	1.51175	down
	ENSG00000106538	RARRES2	retinoic acid receptor responder 2	-	95.1	0.642	1.561	0.006518	0.0329	1.56085	up
	ENSG00000225704	-	processed_pseudogene: RP4-798A17.5	-	9.1	-0.858	-1.812	0.006574	0.03313	1.81201	down
	ENSG00000159958	TNFRSF13C	TNF receptor superfamily member 13C	Cytokine-cytokine receptor int...NF-kappa B signaling pathwayIntestinal immune network for ...HTLV-I infectionPrimary immunodeficiency	6.1	-0.918	-1.89	0.00665	0.03344	1.89	down
	ENSG00000150394	CDH8	cadherin 8	-	11.5	-1.427	-2.689	0.006676	0.03355	2.68932	down
	ENSG00000243284	VSIG8	V-set and immunoglobulin domain containing 8	-	17.3	-0.786	-1.724	0.006724	0.03374	1.72437	down
	ENSG00000227195	MIR663AHG	MIR663A host gene	-	6.9	1.113	2.164	0.006732	0.03378	2.16364	up
	ENSG00000069535	MAOB	monoamine oxidase B	Glycineserine and threonine metabolis...Arginine and proline metabolis...Histidine metabolismTyrosine metabolismPhenylalanine metabolismTryptophan metabolismDrug metabolism - cytochrome P...Serotonergic synapseDopaminergic synapseCocaine addictionAmphetamine addictionAlcoholism	76.4	-0.933	-1.909	0.00675	0.03383	1.90895	down
	ENSG00000240050	DSE	dermatan sulfate epimerase	Glycosaminoglycan biosynthesis...	26.3	-0.785	-1.723	0.006758	0.03384	1.72275	down
	ENSG00000241935	HOGA1	4-hydroxy-2-oxoglutarate aldolase 1	Arginine and proline metabolis...Glyoxylate and dicarboxylate m...	26.7	-0.721	-1.648	0.006765	0.03384	1.64825	down
	ENSG00000258947	TUBB3	tubulin beta 3 class III	PhagosomeGap junctionPathogenic Escherichia coli in...	5.7	1.543	2.915	0.006766	0.03384	2.91499	up
	ENSG00000235321	-	antisense: AC007556.3	-	22.2	0.766	1.701	0.00677	0.03384	1.70069	up
	ENSG00000228541	-	lincRNA: AC093159.1	-	6.6	-1.173	-2.255	0.006781	0.03387	2.25454	down
	ENSG00000118193	KIF14	kinesin family member 14	-	48.6	-0.892	-1.856	0.006786	0.03387	1.85631	down
	ENSG00000223688	-	processed_pseudogene: RPS24P14	-	10.3	-0.796	-1.736	0.006855	0.03411	1.73592	down
	ENSG00000243305	-	antisense: RP11-362A9.3	-	16.2	-1.108	-2.156	0.00693	0.03442	2.15579	down
	ENSG00000196787	HIST1H2AG	histone cluster 1 H2A family member g	AlcoholismSystemic lupus erythematosus	142	-0.622	-1.539	0.006934	0.03442	1.53855	down
	ENSG00000158055	GRHL3	grainyhead like transcription factor 3	-	254.6	0.611	1.528	0.006961	0.03453	1.52763	up
	ENSG00000231107	LINC01508	long intergenic non-protein coding RNA 1508	-	7.3	-0.965	-1.952	0.006976	0.03459	1.95219	down
	ENSG00000153956	CACNA2D1	calcium voltage-gated channel auxiliary subunit alpha2delta 1	MAPK signaling pathwayCardiac muscle contractionAdrenergic signaling in cardio...Oxytocin signaling pathwayHypertrophic cardiomyopathy (H...Arrhythmogenic right ventricul...Dilated cardiomyopathy	57	-0.635	-1.553	0.006986	0.03462	1.55307	down
	ENSG00000260686	-	sense_overlapping: CTB-36H16.2	-	70.9	-0.61	-1.526	0.007025	0.03476	1.52603	down
	ENSG00000255250	-	lincRNA: CTD-2005H7.2	-	12.3	-0.622	-1.539	0.007026	0.03476	1.53937	down
	ENSG00000250420	AACSP1	acetoacetyl-CoA synthetase pseudogene 1	-	12.3	-0.848	-1.8	0.007032	0.03478	1.79994	down
[truncated: 208 more rows]

## Sheet: S3 3R4F 48hrs pFDR<.05 FC>1.5
Supplementary Table S3: Differentially expressed RNA features for 3R4F 1/30 vs Air 48hrs post-exposure at pFDR<0.05 and FC>[1.5]
Charts	FeatureID	Symbol	Description	KEGG Pathways	AvRds	logFC	FC	P.Value	adj.P.Val	absFC	dirFC
	ENSG00000168542	COL3A1	collagen type III alpha 1 chain	PI3K-Akt signaling pathwayFocal adhesionECM-receptor interactionPlatelet activationProtein digestion and absorpti...Amoebiasis	222.1	-5.763	-54.288	3.149e-20	6.938e-16	54.2878	down
	ENSG00000138061	CYP1B1	cytochrome P450 family 1 subfamily B member 1	Steroid hormone biosynthesisTryptophan metabolismMetabolism of xenobiotics by c...Ovarian steroidogenesisChemical carcinogenesisMicroRNAs in cancer	13094.4	4.905	29.963	1.43e-19	1.575e-15	29.9635	up
	ENSG00000136235	GPNMB	glycoprotein nmb	-	1300.5	-2.236	-4.711	3.224e-16	2.23e-12	4.71104	down
	ENSG00000140465	CYP1A1	cytochrome P450 family 1 subfamily A member 1	Steroid hormone biosynthesisTryptophan metabolismRetinol metabolismMetabolism of xenobiotics by c...Ovarian steroidogenesisChemical carcinogenesis	1034.5	9.776	876.925	4.048e-16	2.23e-12	876.925	up
	ENSG00000103257	SLC7A5	solute carrier family 7 member 5	Central carbon metabolism in c...	1081.1	3.073	8.414	1.684e-15	7.421e-12	8.41433	up
	ENSG00000142623	PADI1	peptidyl arginine deiminase 1	-	576.3	2.516	5.721	2.104e-15	7.728e-12	5.72145	up
	ENSG00000102265	TIMP1	TIMP metallopeptidase inhibitor 1	HIF-1 signaling pathway	441.6	2.302	4.933	8.51e-15	2.679e-11	4.93283	up
	ENSG00000107968	MAP3K8	mitogen-activated protein kinase kinase kinase 8	MAPK signaling pathwayToll-like receptor signaling p...T cell receptor signaling path...TNF signaling pathway	1280.2	0.98	1.973	1.182e-14	3.256e-11	1.97302	up
	ENSG00000151012	SLC7A11	solute carrier family 7 member 11	-	1374.4	2.67	6.365	6.994e-14	1.713e-10	6.36528	up
	ENSG00000253339	-	lincRNA: RP11-434I12.3	-	357.5	2.205	4.611	8.022e-13	1.669e-09	4.61112	up
	ENSG00000184254	ALDH1A3	aldehyde dehydrogenase 1 family member A3	Glycolysis / GluconeogenesisHistidine metabolismTyrosine metabolismPhenylalanine metabolismbeta-Alanine metabolismMetabolism of xenobiotics by c...Drug metabolism - cytochrome P...Chemical carcinogenesis	27126.8	1.73	3.317	8.332e-13	1.669e-09	3.31708	up
	ENSG00000139626	ITGB7	integrin subunit beta 7	PI3K-Akt signaling pathwayFocal adhesionECM-receptor interactionCell adhesion molecules (CAMs)Intestinal immune network for ...Regulation of actin cytoskelet...Transcriptional misregulation ...Hypertrophic cardiomyopathy (H...Arrhythmogenic right ventricul...Dilated cardiomyopathy	182.3	3.096	8.551	1.427e-12	2.62e-09	8.55074	up
	ENSG00000166670	MMP10	matrix metallopeptidase 10	-	2666.6	-3.153	-8.897	1.673e-12	2.696e-09	8.89721	down
	ENSG00000164692	COL1A2	collagen type I alpha 2 chain	PI3K-Akt signaling pathwayFocal adhesionECM-receptor interactionPlatelet activationProtein digestion and absorpti...Amoebiasis	37.8	-4.66	-25.277	1.713e-12	2.696e-09	25.2771	down
	ENSG00000165966	PDZRN4	PDZ domain containing ring finger 4	-	35.8	-4.511	-22.806	2.558e-12	3.534e-09	22.8065	down
	ENSG00000113140	SPARC	secreted protein acidic and cysteine rich	-	194.7	-2.392	-5.25	2.566e-12	3.534e-09	5.24988	down
	ENSG00000070669	ASNS	asparagine synthetase (glutamine-hydrolyzing)	Alanine, aspartate and glutama...	809.9	1.437	2.708	2.786e-12	3.576e-09	2.70808	up
	ENSG00000136826	KLF4	Kruppel like factor 4	Signaling pathways regulating ...	958.4	1.024	2.033	2.972e-12	3.576e-09	2.03305	up
	ENSG00000109321	AREG	amphiregulin	ErbB signaling pathwayHippo signaling pathway	1197.5	2.118	4.34	3.084e-12	3.576e-09	4.34049	up
	ENSG00000145675	PIK3R1	phosphoinositide-3-kinase regulatory subunit 1	ErbB signaling pathwayRas signaling pathwayRap1 signaling pathwaycGMP-PKG signaling pathwaycAMP signaling pathwayChemokine signaling pathwayHIF-1 signaling pathwayFoxO signaling pathwayPhosphatidylinositol signaling...Sphingolipid signaling pathwaymTOR signaling pathwayPI3K-Akt signaling pathwayAMPK signaling pathwayApoptosisAdrenergic signaling in cardio...VEGF signaling pathwayOsteoclast differ…	1623	-1.403	-2.645	4.217e-12	4.447e-09	2.64534	down
	ENSG00000115758	ODC1	ornithine decarboxylase 1	Arginine and proline metabolis...Glutathione metabolism	1312.4	1.211	2.315	4.238e-12	4.447e-09	2.31531	up
	ENSG00000181195	PENK	proenkephalin	-	122.2	-5.935	-61.177	5.696e-12	5.697e-09	61.1775	down
	ENSG00000124882	EREG	epiregulin	ErbB signaling pathway	141.2	2.55	5.858	5.947e-12	5.697e-09	5.858	up
	ENSG00000139292	LGR5	leucine rich repeat containing G protein-coupled receptor 5	-	84.9	-2.929	-7.618	6.326e-12	5.808e-09	7.61827	down
	ENSG00000156234	CXCL13	C-X-C motif chemokine ligand 13	Cytokine-cytokine receptor int...Chemokine signaling pathway	44.1	-6.109	-69.002	6.735e-12	5.927e-09	69.0024	down
	ENSG00000128342	LIF	leukemia inhibitory factor	Cytokine-cytokine receptor int...Signaling pathways regulating ...Jak-STAT signaling pathwayTNF signaling pathway	586.1	2.189	4.558	6.993e-12	5.927e-09	4.55839	up
	ENSG00000101825	MXRA5	matrix remodeling associated 5	-	66.5	-2.71	-6.542	8.65e-12	7.06e-09	6.54246	down
	ENSG00000113070	HBEGF	heparin binding EGF like growth factor	ErbB signaling pathwayGnRH signaling pathwayEstrogen signaling pathwayEpithelial cell signaling in H...Proteoglycans in cancer	958.1	2.171	4.504	1.397e-11	1.099e-08	4.50386	up
	ENSG00000086991	NOX4	NADPH oxidase 4	-	368.9	-2.419	-5.347	1.764e-11	1.341e-08	5.34709	down
	ENSG00000172201	ID4	inhibitor of DNA binding 4, HLH protein	TGF-beta signaling pathwaySignaling pathways regulating ...	489.4	-1.089	-2.128	1.829e-11	1.344e-08	2.12794	down
	ENSG00000163659	TIPARP	TCDD inducible poly(ADP-ribose) polymerase	-	4392.5	1.506	2.841	2.01e-11	1.429e-08	2.84074	up
	ENSG00000139289	PHLDA1	pleckstrin homology like domain family A member 1	-	717.4	1.754	3.374	2.269e-11	1.517e-08	3.37399	up
	ENSG00000105388	CEACAM5	carcinoembryonic antigen related cell adhesion molecule 5	-	3441.4	3.125	8.721	2.272e-11	1.517e-08	8.72112	up
	ENSG00000137965	IFI44	interferon induced protein 44	-	1038.5	0.872	1.83	2.479e-11	1.607e-08	1.82969	up
	ENSG00000115008	IL1A	interleukin 1 alpha	MAPK signaling pathwayCytokine-cytokine receptor int...ApoptosisOsteoclast differentiationHematopoietic cell lineageNon-alcoholic fatty liver dise...Type I diabetes mellitusPrion diseasesSalmonella infectionPertussisLeishmaniasisTuberculosisMeaslesInfluenza AInflammatory bowel disease (IB...Rheumatoid arthritisGraft-versus-host disease	1551.2	2.867	7.297	2.693e-11	1.696e-08	7.29736	up
	ENSG00000135114	OASL	2'-5'-oligoadenylate synthetase like	-	97.5	2.425	5.371	2.906e-11	1.779e-08	5.3708	up
	ENSG00000170962	PDGFD	platelet derived growth factor D	Ras signaling pathwayRap1 signaling pathwayPI3K-Akt signaling pathwayFocal adhesionGap junctionRegulation of actin cytoskelet...Prostate cancerMelanomaCholine metabolism in cancer	38.1	-2.23	-4.691	3.067e-11	1.801e-08	4.69093	down
	ENSG00000204262	COL5A2	collagen type V alpha 2 chain	PI3K-Akt signaling pathwayFocal adhesionECM-receptor interactionPlatelet activationProtein digestion and absorpti...Amoebiasis	660.8	-1.787	-3.451	3.155e-11	1.801e-08	3.45112	down
	ENSG00000077942	FBLN1	fibulin 1	-	283	-1.245	-2.37	3.188e-11	1.801e-08	2.36966	down
	ENSG00000262406	MMP12	matrix metallopeptidase 12	-	244.6	-2.777	-6.854	3.318e-11	1.808e-08	6.85361	down
	ENSG00000144369	FAM171B	family with sequence similarity 171 member B	-	479.4	-0.992	-1.99	3.364e-11	1.808e-08	1.98958	down
	ENSG00000182601	HS3ST4	heparan sulfate-glucosamine 3-sulfotransferase 4	-	15.2	-2.393	-5.252	3.909e-11	2.051e-08	5.25241	down
	ENSG00000166825	ANPEP	alanyl aminopeptidase, membrane	Glutathione metabolismRenin-angiotensin systemHematopoietic cell lineage	446.6	-1.771	-3.413	4.008e-11	2.054e-08	3.41298	down
	ENSG00000145050	MANF	mesencephalic astrocyte derived neurotrophic factor	-	491.9	0.861	1.816	4.105e-11	2.056e-08	1.81601	up
	ENSG00000164951	PDP1	pyruvate dehyrogenase phosphatase catalytic subunit 1	-	2577.4	1.399	2.638	4.3e-11	2.105e-08	2.638	up
	ENSG00000137331	IER3	immediate early response 3	-	2780.5	1.474	2.778	5.197e-11	2.49e-08	2.77837	up
	ENSG00000136689	IL1RN	interleukin 1 receptor antagonist	-	3341.7	1.646	3.129	5.36e-11	2.513e-08	3.1293	up
	ENSG00000002587	HS3ST1	heparan sulfate-glucosamine 3-sulfotransferase 1	Glycosaminoglycan biosynthesis...	926	1.078	2.111	5.584e-11	2.563e-08	2.11106	up
	ENSG00000106105	GARS	glycyl-tRNA synthetase	Aminoacyl-tRNA biosynthesis	1995.7	0.848	1.801	5.699e-11	2.563e-08	1.80056	up
	ENSG00000077092	RARB	retinoic acid receptor beta	Pathways in cancerSmall cell lung cancerNon-small cell lung cancer	667.9	-0.669	-1.59	5.887e-11	2.595e-08	1.59022	down
	ENSG00000185022	MAFF	MAF bZIP transcription factor F	-	712.1	1.552	2.933	6.916e-11	2.988e-08	2.93325	up
	ENSG00000172183	ISG20	interferon stimulated exonuclease gene 20	-	333.9	0.887	1.849	7.318e-11	3.101e-08	1.84893	up
	ENSG00000121039	RDH10	retinol dehydrogenase 10 (all-trans)	Retinol metabolism	9543.5	1.098	2.141	7.605e-11	3.162e-08	2.14068	up
	ENSG00000177494	ZBED2	zinc finger BED-type containing 2	-	273.1	1.847	3.597	7.821e-11	3.192e-08	3.59707	up
	ENSG00000106541	AGR2	anterior gradient 2, protein disulphide isomerase family member	-	10894.6	0.851	1.804	8.215e-11	3.291e-08	1.80409	up
	ENSG00000140937	CDH11	cadherin 11	-	295.9	-1.278	-2.426	8.769e-11	3.451e-08	2.42573	down
	ENSG00000187498	COL4A1	collagen type IV alpha 1 chain	PI3K-Akt signaling pathwayFocal adhesionECM-receptor interactionProtein digestion and absorpti...AmoebiasisPathways in cancerSmall cell lung cancer	400.5	-1.388	-2.618	9.371e-11	3.623e-08	2.61789	down
	ENSG00000265972	TXNIP	thioredoxin interacting protein	-	11692.5	-0.971	-1.96	1.082e-10	4.11e-08	1.96028	down
	ENSG00000100889	PCK2	phosphoenolpyruvate carboxykinase 2, mitochondrial	Glycolysis / GluconeogenesisCitrate cycle (TCA cycle)Pyruvate metabolismPPAR signaling pathwayFoxO signaling pathwayPI3K-Akt signaling pathwayAMPK signaling pathwayInsulin signaling pathwayAdipocytokine signaling pathwa...Glucagon signaling pathwayProximal tubule bicarbonate re...	411	1.303	2.468	1.133e-10	4.161e-08	2.4678	up
	ENSG00000101311	FERMT1	fermitin family member 1	-	1897.6	1.602	3.037	1.133e-10	4.161e-08	3.03668	up
	ENSG00000074590	NUAK1	NUAK family kinase 1	-	817	-1.071	-2.101	1.199e-10	4.269e-08	2.10096	down
	ENSG00000078725	BRINP1	BMP/retinoic acid inducible neural specific 1	-	76.2	-2.013	-4.037	1.201e-10	4.269e-08	4.03695	down
	ENSG00000124664	SPDEF	SAM pointed domain containing ETS transcription factor	-	533.8	1.451	2.734	1.329e-10	4.65e-08	2.73444	up
	ENSG00000163520	FBLN2	fibulin 2	-	258.5	-2.433	-5.399	1.366e-10	4.703e-08	5.39898	down
	ENSG00000117394	SLC2A1	solute carrier family 2 member 1	HIF-1 signaling pathwayInsulin secretionThyroid hormone signaling path...Adipocytokine signaling pathwa...Glucagon signaling pathwayBile secretionHTLV-I infectionPathways in cancerRenal cell carcinomaCentral carbon metabolism in c...	5530.1	0.75	1.682	1.434e-10	4.861e-08	1.68195	up
	ENSG00000188643	S100A16	S100 calcium binding protein A16	-	3309.3	0.924	1.897	1.696e-10	5.579e-08	1.89694	up
	ENSG00000164099	PRSS12	protease, serine 12	-	3063.5	-0.68	-1.602	1.847e-10	5.986e-08	1.60172	down
	ENSG00000103888	CEMIP	cell migration inducing hyaluronan binding protein	-	98.9	1.21	2.313	2.181e-10	6.964e-08	2.31283	up
	ENSG00000164176	EDIL3	EGF like repeats and discoidin domains 3	-	110.7	-1.903	-3.74	2.273e-10	7.155e-08	3.74014	down
	ENSG00000134830	C5AR2	complement component 5a receptor 2	-	77.1	2.208	4.62	2.316e-10	7.187e-08	4.62001	up
	ENSG00000196230	TUBB	tubulin beta class I	PhagosomeGap junctionPathogenic Escherichia coli in...	5055.6	1.026	2.036	2.561e-10	7.838e-08	2.03598	up
	ENSG00000188761	BCL2L15	BCL2 like 15	-	232.3	1.431	2.695	2.872e-10	8.671e-08	2.6954	up
	ENSG00000161055	SCGB3A1	secretoglobin family 3A member 1	-	347.4	-2.538	-5.809	3.491e-10	1.04e-07	5.80851	down
	ENSG00000182752	PAPPA	pappalysin 1	-	134.4	-1.882	-3.687	3.604e-10	1.059e-07	3.6867	down
	ENSG00000135069	PSAT1	phosphoserine aminotransferase 1	Glycineserine and threonine metabolis...Vitamin B6 metabolism	783.9	1.485	2.798	4.331e-10	1.256e-07	2.79846	up
	ENSG00000168309	FAM107A	family with sequence similarity 107 member A	-	485.7	-2.033	-4.093	4.565e-10	1.306e-07	4.09304	down
	ENSG00000205213	LGR4	leucine rich repeat containing G protein-coupled receptor 4	-	2074.4	-0.658	-1.578	4.915e-10	1.389e-07	1.57823	down
	ENSG00000101417	PXMP4	peroxisomal membrane protein 4	Peroxisome	383.4	-0.697	-1.621	5.226e-10	1.426e-07	1.6214	down
	ENSG00000186871	ERCC6L	ERCC excision repair 6 like, spindle assembly checkpoint helicase	-	25.1	-1.59	-3.01	5.259e-10	1.426e-07	3.01011	down
	ENSG00000108829	LRRC59	leucine rich repeat containing 59	-	3488.2	0.704	1.629	5.317e-10	1.426e-07	1.62942	up
	ENSG00000048740	CELF2	CUGBP, Elav-like family member 2	-	166.5	-1.704	-3.258	5.37e-10	1.426e-07	3.25763	down
	ENSG00000168497	SDPR	serum deprivation response	-	123.1	-1.432	-2.698	5.372e-10	1.426e-07	2.69818	down
	ENSG00000108840	HDAC5	histone deacetylase 5	AlcoholismEpstein-Barr virus infectionViral carcinogenesis	845.3	-0.723	-1.651	5.638e-10	1.479e-07	1.65069	down
	ENSG00000248771	-	protein_coding: LINC01207	-	717.7	0.843	1.794	5.823e-10	1.51e-07	1.79438	up
	ENSG00000058056	USP13	ubiquitin specific peptidase 13 (isopeptidase T-3)	-	140.9	-1.029	-2.04	5.924e-10	1.518e-07	2.0402	down
	ENSG00000251191	LINC00589	long intergenic non-protein coding RNA 589	-	106.7	1.818	3.525	6.007e-10	1.521e-07	3.52513	up
	ENSG00000138759	FRAS1	Fraser extracellular matrix complex subunit 1	-	640.5	-0.967	-1.955	6.419e-10	1.603e-07	1.95536	down
	ENSG00000147041	SYTL5	synaptotagmin like 5	-	1103.9	1.158	2.231	6.473e-10	1.603e-07	2.2309	up
	ENSG00000134873	CLDN10	claudin 10	Cell adhesion molecules (CAMs)Tight junctionLeukocyte transendothelial mig...Hepatitis C	497.9	2.123	4.356	6.622e-10	1.621e-07	4.35564	up
	ENSG00000108950	FAM20A	FAM20A, golgi associated secretory pathway pseudokinase	-	38.6	-2.014	-4.039	6.782e-10	1.642e-07	4.03927	down
	ENSG00000151715	TMEM45B	transmembrane protein 45B	-	3540.6	0.724	1.652	7.247e-10	1.719e-07	1.65152	up
	ENSG00000174175	SELP	selectin P	Cell adhesion molecules (CAMs)MalariaStaphylococcus aureus infectio...	80.3	-1.893	-3.713	7.253e-10	1.719e-07	3.71279	down
	ENSG00000167553	TUBA1C	tubulin alpha 1c	PhagosomeGap junctionPathogenic Escherichia coli in...	3182.9	0.79	1.729	7.644e-10	1.792e-07	1.72873	up
	ENSG00000107731	UNC5B	unc-5 netrin receptor B	Axon guidance	1094.4	-0.731	-1.66	7.803e-10	1.81e-07	1.66006	down
	ENSG00000073756	PTGS2	prostaglandin-endoperoxide synthase 2	Arachidonic acid metabolismNF-kappa B signaling pathwayVEGF signaling pathwayTNF signaling pathwayRetrograde endocannabinoid sig...Serotonergic synapseOvarian steroidogenesisOxytocin signaling pathwayLeishmaniasisPathways in cancerChemical carcinogenesisMicroRNAs in cancerSmall cell lung cancer	989.4	2.058	4.165	9.715e-10	2.23e-07	4.16493	up
	ENSG00000174469	CNTNAP2	contactin associated protein-like 2	Cell adhesion molecules (CAMs)	351.7	-1.516	-2.859	1.1e-09	2.473e-07	2.85935	down
	ENSG00000270571	-	antisense: RP11-355F16.1	-	126.9	-3.151	-8.882	1.12e-09	2.478e-07	8.88223	down
	ENSG00000162551	ALPL	alkaline phosphatase, liver/bone/kidney	Folate biosynthesis	76.5	-1.701	-3.251	1.125e-09	2.478e-07	3.25081	down
	ENSG00000104332	SFRP1	secreted frizzled related protein 1	Wnt signaling pathway	41.8	-1.54	-2.909	1.156e-09	2.522e-07	2.90893	down
	ENSG00000120254	MTHFD1L	methylenetetrahydrofolate dehydrogenase (NADP+ dependent) 1-like	One carbon pool by folate	372.3	0.962	1.948	1.188e-09	2.566e-07	1.94778	up
	ENSG00000146938	NLGN4X	neuroligin 4, X-linked	Cell adhesion molecules (CAMs)	65.6	-1.505	-2.839	1.211e-09	2.591e-07	2.83896	down
	ENSG00000137648	TMPRSS4	transmembrane protease, serine 4	Influenza A	4749.1	0.9	1.866	1.239e-09	2.625e-07	1.86574	up
	ENSG00000130203	APOE	apolipoprotein E	Alzheimer's disease	84.1	-1.595	-3.022	1.311e-09	2.716e-07	3.02161	down
	ENSG00000136205	TNS3	tensin 3	-	465.9	-1.028	-2.039	1.321e-09	2.716e-07	2.03929	down
	ENSG00000138166	DUSP5	dual specificity phosphatase 5	MAPK signaling pathway	1138.8	1.634	3.105	1.325e-09	2.716e-07	3.10479	up
	ENSG00000154188	ANGPT1	angiopoietin 1	Ras signaling pathwayRap1 signaling pathwayHIF-1 signaling pathwayPI3K-Akt signaling pathwayRheumatoid arthritis	213.1	-1.525	-2.877	1.331e-09	2.716e-07	2.87732	down
	ENSG00000114126	TFDP2	transcription factor Dp-2	Cell cycle	1286.5	-0.604	-1.52	1.365e-09	2.76e-07	1.51973	down
	ENSG00000142731	PLK4	polo like kinase 4	FoxO signaling pathway	139.1	-1.714	-3.281	1.492e-09	2.988e-07	3.28061	down
	ENSG00000011426	ANLN	anillin actin binding protein	-	221.1	-1.364	-2.575	1.604e-09	3.164e-07	2.5746	down
	ENSG00000123933	MXD4	MAX dimerization protein 4	-	858.3	-0.781	-1.718	1.608e-09	3.164e-07	1.71795	down
	ENSG00000175592	FOSL1	FOS like 1, AP-1 transcription factor subunit	Wnt signaling pathwayOsteoclast differentiationHTLV-I infection	176.1	2.243	4.735	1.768e-09	3.418e-07	4.73474	up
	ENSG00000164733	CTSB	cathepsin B	LysosomeAntigen processing and present...	15507.5	-0.628	-1.545	1.808e-09	3.464e-07	1.54491	down
	ENSG00000188001	TPRG1	tumor protein p63 regulated 1	-	95.6	1.137	2.2	2.126e-09	4.038e-07	2.19987	up
	ENSG00000166562	SEC11C	SEC11 homolog C, signal peptidase complex subunit	Protein export	719.5	0.739	1.669	2.278e-09	4.259e-07	1.66943	up
	ENSG00000167183	PRR15L	proline rich 15 like	-	803.4	-0.903	-1.87	2.28e-09	4.259e-07	1.87031	down
	ENSG00000100100	PIK3IP1	phosphoinositide-3-kinase interacting protein 1	-	1070.6	-0.736	-1.665	2.399e-09	4.442e-07	1.66541	down
	ENSG00000111885	MAN1A1	mannosidase alpha class 1A member 1	N-Glycan biosynthesisProtein processing in endoplas...	423.2	-1.053	-2.074	2.649e-09	4.785e-07	2.07427	down
	ENSG00000169469	SPRR1B	small proline rich protein 1B	-	1492.5	1.594	3.018	2.685e-09	4.81e-07	3.01826	up
	ENSG00000171243	SOSTDC1	sclerostin domain containing 1	-	10.1	-3.5	-11.316	2.726e-09	4.845e-07	11.3162	down
	ENSG00000145284	SCD5	stearoyl-CoA desaturase 5	Biosynthesis of unsaturated fa...PPAR signaling pathwayAMPK signaling pathway	1069.9	-0.872	-1.83	2.834e-09	4.967e-07	1.82977	down
	ENSG00000100767	PAPLN	papilin, proteoglycan like sulfated glycoprotein	-	159.8	-1.864	-3.64	2.874e-09	4.967e-07	3.63965	down
	ENSG00000168679	SLC16A4	solute carrier family 16 member 4	-	192.5	1.068	2.097	2.895e-09	4.967e-07	2.09668	up
	ENSG00000149212	SESN3	sestrin 3	p53 signaling pathway	1736.4	-1.712	-3.276	2.938e-09	4.967e-07	3.27583	down
	ENSG00000105643	ARRDC2	arrestin domain containing 2	-	353.6	-0.729	-1.657	2.953e-09	4.967e-07	1.65745	down
	ENSG00000250722	SELENOP	selenoprotein P	-	1452.6	-1.117	-2.169	3e-09	4.995e-07	2.16941	down
	ENSG00000149948	HMGA2	high mobility group AT-hook 2	Transcriptional misregulation ...MicroRNAs in cancer	305.6	0.984	1.978	3.015e-09	4.995e-07	1.97789	up
	ENSG00000140416	TPM1	tropomyosin 1 (alpha)	Cardiac muscle contractionAdrenergic signaling in cardio...MicroRNAs in cancerHypertrophic cardiomyopathy (H...Dilated cardiomyopathy	2219.4	-0.825	-1.772	3.057e-09	5.028e-07	1.77186	down
	ENSG00000156113	KCNMA1	potassium calcium-activated channel subfamily M alpha 1	cGMP-PKG signaling pathwayVascular smooth muscle contrac...Insulin secretionSalivary secretionPancreatic secretion	122.1	-3.247	-9.496	3.133e-09	5.114e-07	9.4961	down
	ENSG00000175155	YPEL2	yippee like 2	-	1166.5	-0.707	-1.632	3.276e-09	5.309e-07	1.63202	down
	ENSG00000196352	CD55	CD55 molecule (Cromer blood group)	Complement and coagulation cas...Hematopoietic cell lineageViral myocarditis	4141.8	0.806	1.748	3.364e-09	5.41e-07	1.74814	up
	ENSG00000137673	MMP7	matrix metallopeptidase 7	Wnt signaling pathway	285.1	-2.368	-5.161	3.603e-09	5.754e-07	5.16142	down
	ENSG00000168298	HIST1H1E	histone cluster 1 H1 family member e	-	3145.9	0.593	1.508	3.663e-09	5.808e-07	1.50838	up
	ENSG00000123416	TUBA1B	tubulin alpha 1b	PhagosomeGap junctionPathogenic Escherichia coli in...	5673.2	0.846	1.797	3.769e-09	5.933e-07	1.79691	up
	ENSG00000125538	IL1B	interleukin 1 beta	MAPK signaling pathwayCytokine-cytokine receptor int...NF-kappa B signaling pathwayApoptosisOsteoclast differentiationToll-like receptor signaling p...NOD-like receptor signaling pa...Cytosolic DNA-sensing pathwayHematopoietic cell lineageTNF signaling pathwayInflammatory mediator regulati...Non-alcoholic fatty liver dise...Type I diabetes mellitusAlzheimer's diseasePrion diseasesSalmonella infec…	363	2.815	7.038	3.811e-09	5.95e-07	7.03846	up
	ENSG00000101224	CDC25B	cell division cycle 25B	MAPK signaling pathwayCell cycleProgesterone-mediated oocyte m...MicroRNAs in cancer	191.2	1.228	2.343	3.834e-09	5.95e-07	2.34303	up
	ENSG00000144406	UNC80	unc-80 homolog, NALCN activator	-	26.2	-2.077	-4.219	3.89e-09	5.994e-07	4.21875	down
	ENSG00000133110	POSTN	periostin	-	39.8	-2.376	-5.19	3.936e-09	6.024e-07	5.18991	down
	ENSG00000086548	CEACAM6	carcinoembryonic antigen related cell adhesion molecule 6	-	7249.8	2.19	4.564	3.977e-09	6.043e-07	4.56384	up
	ENSG00000115252	PDE1A	phosphodiesterase 1A	Purine metabolismCalcium signaling pathwayTaste transductionMorphine addiction	17.9	-1.875	-3.667	4.097e-09	6.184e-07	3.66727	down
	ENSG00000139174	PRICKLE1	prickle planar cell polarity protein 1	Wnt signaling pathway	89.5	-1.08	-2.114	4.246e-09	6.365e-07	2.11382	down
	ENSG00000154122	ANKH	ANKH inorganic pyrophosphate transport regulator	-	166.9	-2.499	-5.653	4.417e-09	6.577e-07	5.65272	down
	ENSG00000134258	VTCN1	V-set domain containing T cell activation inhibitor 1	Cell adhesion molecules (CAMs)	551.8	-0.951	-1.934	4.534e-09	6.685e-07	1.93353	down
	ENSG00000117407	ARTN	artemin	-	204.2	2.168	4.494	4.55e-09	6.685e-07	4.49429	up
	ENSG00000143147	GPR161	G protein-coupled receptor 161	-	244.7	-0.826	-1.773	4.674e-09	6.821e-07	1.77329	down
	ENSG00000168003	SLC3A2	solute carrier family 3 member 2	Protein digestion and absorpti...	2085.8	1.157	2.23	4.755e-09	6.894e-07	2.22979	up
	ENSG00000079308	TNS1	tensin 1	-	544.6	-1.299	-2.46	4.796e-09	6.907e-07	2.45996	down
	ENSG00000134871	COL4A2	collagen type IV alpha 2 chain	PI3K-Akt signaling pathwayFocal adhesionECM-receptor interactionProtein digestion and absorpti...AmoebiasisPathways in cancerSmall cell lung cancer	377.1	-1.298	-2.458	4.849e-09	6.938e-07	2.45838	down
	ENSG00000115353	TACR1	tachykinin receptor 1	Calcium signaling pathwayNeuroactive ligand-receptor in...Measles	76	-2.987	-7.931	4.927e-09	7.005e-07	7.93079	down
	ENSG00000174080	CTSF	cathepsin F	Lysosome	156.9	-0.99	-1.986	5.261e-09	7.431e-07	1.98587	down
	ENSG00000145824	CXCL14	C-X-C motif chemokine ligand 14	Cytokine-cytokine receptor int...Chemokine signaling pathway	181.9	-3.549	-11.702	5.503e-09	7.702e-07	11.7021	down
	ENSG00000136869	TLR4	toll like receptor 4	NF-kappa B signaling pathwayHIF-1 signaling pathwayPhagosomePI3K-Akt signaling pathwayToll-like receptor signaling p...Pathogenic Escherichia coli in...Salmonella infectionPertussisLegionellosisLeishmaniasisChagas disease (American trypa...MalariaToxoplasmosisAmoebiasisTuberculosisHepatitis BMeaslesInfluenza AProteoglycans in cancerInflammatory bowel disease (IB...Rheumatoid arthritis	311.6	-1.115	-2.166	5.523e-09	7.702e-07	2.16603	down
	ENSG00000169429	CXCL8	C-X-C motif chemokine ligand 8	Cytokine-cytokine receptor int...Chemokine signaling pathwayNF-kappa B signaling pathwayToll-like receptor signaling p...NOD-like receptor signaling pa...RIG-I-like receptor signaling ...Non-alcoholic fatty liver dise...Epithelial cell signaling in H...ShigellosisSalmonella infectionPertussisLegionellosisChagas disease (American trypa...MalariaAmoebiasisHepatitis CHepatitis BInfluenza APathways i…	5495.5	2.411	5.319	5.741e-09	7.957e-07	5.3187	up
	ENSG00000118849	RARRES1	retinoic acid receptor responder 1	-	5606.5	2.071	4.201	5.841e-09	8.045e-07	4.20064	up
	ENSG00000113361	CDH6	cadherin 6	-	766.8	-1.826	-3.547	5.932e-09	8.119e-07	3.54675	down
	ENSG00000244067	GSTA2	glutathione S-transferase alpha 2	Glutathione metabolismMetabolism of xenobiotics by c...Drug metabolism - cytochrome P...Chemical carcinogenesis	290.6	-1.929	-3.809	6.15e-09	8.359e-07	3.80862	down
	ENSG00000197355	UAP1L1	UDP-N-acetylglucosamine pyrophosphorylase 1 like 1	Amino sugar and nucleotide sug...	39.2	-1.341	-2.533	6.183e-09	8.359e-07	2.53341	down
	ENSG00000111110	PPM1H	protein phosphatase, Mg2+/Mn2+ dependent 1H	-	3771.4	-0.747	-1.679	6.308e-09	8.426e-07	1.67878	down
	ENSG00000034510	TMSB10	thymosin beta 10	-	7585.8	0.827	1.774	6.309e-09	8.426e-07	1.77406	up
	ENSG00000185432	METTL7A	methyltransferase like 7A	-	7302.8	-1.286	-2.439	6.739e-09	8.892e-07	2.43933	down
	ENSG00000029153	ARNTL2	aryl hydrocarbon receptor nuclear translocator like 2	-	2070.7	1.068	2.097	6.799e-09	8.918e-07	2.09656	up
	ENSG00000204381	LAYN	layilin	-	1117.6	-0.612	-1.528	7.024e-09	9.159e-07	1.5281	down
	ENSG00000115339	GALNT3	polypeptide N-acetylgalactosaminyltransferase 3	Mucin type O-Glycan biosynthes...	2168.1	0.657	1.577	7.189e-09	9.319e-07	1.57651	up
	ENSG00000142273	CBLC	Cbl proto-oncogene C	ErbB signaling pathwayUbiquitin mediated proteolysisEndocytosisJak-STAT signaling pathwayT cell receptor signaling path...Insulin signaling pathwayBacterial invasion of epitheli...Pathways in cancerProteoglycans in cancerChronic myeloid leukemia	351.8	0.741	1.671	7.47e-09	9.626e-07	1.67092	up
	ENSG00000127824	TUBA4A	tubulin alpha 4a	PhagosomeGap junctionPathogenic Escherichia coli in...	1761.8	1.152	2.222	7.659e-09	9.813e-07	2.22249	up
	ENSG00000136997	MYC	v-myc avian myelocytomatosis viral oncogene homolog	MAPK signaling pathwayErbB signaling pathwayCell cyclePI3K-Akt signaling pathwayWnt signaling pathwayTGF-beta signaling pathwayHippo signaling pathwaySignaling pathways regulating ...Jak-STAT signaling pathwayThyroid hormone signaling path...Hepatitis BHTLV-I infectionEpstein-Barr virus infectionPathways in cancerTranscriptional misregulation ...Proteoglycans in cancerMicroRNAs in cancerColorecta…	774.7	0.846	1.798	7.709e-09	9.82e-07	1.79778	up
	ENSG00000205268	PDE7A	phosphodiesterase 7A	Purine metabolismMorphine addiction	577.8	-0.772	-1.707	7.861e-09	9.898e-07	1.70717	down
	ENSG00000024526	DEPDC1	DEP domain containing 1	-	36.5	-1.912	-3.763	7.942e-09	9.924e-07	3.76347	down
	ENSG00000165731	RET	ret proto-oncogene	EndocytosisPathways in cancerThyroid cancerCentral carbon metabolism in c...	31.9	-1.785	-3.447	7.971e-09	9.924e-07	3.4473	down
	ENSG00000153292	ADGRF1	adhesion G protein-coupled receptor F1	-	9861.1	1.202	2.3	8.297e-09	1.027e-06	2.30045	up
	ENSG00000187134	AKR1C1	aldo-keto reductase family 1 member C1	Steroid hormone biosynthesisMetabolism of xenobiotics by c...	9623.7	-1.213	-2.319	8.375e-09	1.031e-06	2.31858	down
	ENSG00000173706	HEG1	heart development protein with EGF like domains 1	-	240.7	-1.189	-2.28	8.621e-09	1.047e-06	2.27961	down
	ENSG00000175793	SFN	stratifin	Cell cyclep53 signaling pathwayAldosterone-regulated sodium r...	2714.1	1.043	2.061	8.679e-09	1.047e-06	2.06097	up
	ENSG00000181649	PHLDA2	pleckstrin homology like domain family A member 2	-	174.2	1.24	2.361	8.698e-09	1.047e-06	2.36142	up
	ENSG00000168453	HR	hair growth associated	-	147.3	-1.666	-3.174	8.899e-09	1.066e-06	3.17436	down
	ENSG00000171227	TMEM37	transmembrane protein 37	-	410.6	-1.681	-3.207	9.321e-09	1.11e-06	3.20687	down
	ENSG00000137767	SQRDL	sulfide quinone reductase-like (yeast)	Sulfur metabolism	954.9	0.93	1.905	9.427e-09	1.116e-06	1.90519	up
	ENSG00000169403	PTAFR	platelet activating factor receptor	Calcium signaling pathwayNeuroactive ligand-receptor in...Staphylococcus aureus infectio...	842.6	1.088	2.125	9.469e-09	1.116e-06	2.12529	up
	ENSG00000261553	-	processed_transcript: RP11-29G8.3	-	137.5	1	2.001	9.559e-09	1.12e-06	2.0006	up
	ENSG00000101255	TRIB3	tribbles pseudokinase 3	-	168.9	2.599	6.057	9.604e-09	1.12e-06	6.05668	up
	ENSG00000146197	SCUBE3	signal peptide, CUB domain and EGF like domain containing 3	-	36.5	-1.145	-2.212	9.939e-09	1.153e-06	2.212	down
	ENSG00000095587	TLL2	tolloid like 2	-	30.7	-1.854	-3.614	1.01e-08	1.158e-06	3.61397	down
	ENSG00000132386	SERPINF1	serpin family F member 1	-	1833.9	-1.07	-2.1	1.01e-08	1.158e-06	2.10013	down
	ENSG00000092068	SLC7A8	solute carrier family 7 member 8	Protein digestion and absorpti...	181.5	-1.398	-2.636	1.016e-08	1.158e-06	2.6355	down
	ENSG00000010438	PRSS3	protease, serine 3	Neuroactive ligand-receptor in...Pancreatic secretionProtein digestion and absorpti...Influenza A	124.1	1.84	3.58	1.02e-08	1.158e-06	3.58007	up
	ENSG00000069431	ABCC9	ATP binding cassette subfamily C member 9	ABC transporters	235.5	-1.802	-3.488	1.061e-08	1.193e-06	3.48819	down
	ENSG00000144642	RBMS3	RNA binding motif single stranded interacting protein 3	-	279.5	-0.982	-1.975	1.08e-08	1.202e-06	1.97498	down
	ENSG00000166265	CYYR1	cysteine and tyrosine rich 1	-	81.9	-1.21	-2.313	1.111e-08	1.23e-06	2.31277	down
	ENSG00000184374	COLEC10	collectin subfamily member 10	-	26.5	-2.443	-5.439	1.116e-08	1.23e-06	5.43894	down
	ENSG00000233237	-	lincRNA: LINC00472	-	204.6	-0.722	-1.65	1.142e-08	1.25e-06	1.64959	down
	ENSG00000104689	TNFRSF10A	TNF receptor superfamily member 10a	Cytokine-cytokine receptor int...ApoptosisNatural killer cell mediated c...MeaslesInfluenza A	462.8	1.338	2.528	1.146e-08	1.25e-06	2.52846	up
	ENSG00000135773	CAPN9	calpain 9	-	183.6	-1.243	-2.367	1.184e-08	1.279e-06	2.36662	down
	ENSG00000196418	ZNF124	zinc finger protein 124	-	575.6	-0.642	-1.56	1.195e-08	1.284e-06	1.56037	down
	ENSG00000133943	C14orf159	chromosome 14 open reading frame 159	-	903.6	-0.64	-1.559	1.238e-08	1.318e-06	1.55866	down
	ENSG00000178662	CSRNP3	cysteine and serine rich nuclear protein 3	-	81.6	-0.987	-1.981	1.246e-08	1.32e-06	1.98141	down
	ENSG00000127528	KLF2	Kruppel like factor 2	FoxO signaling pathway	107.9	1.603	3.038	1.259e-08	1.327e-06	3.03765	up
	ENSG00000183508	FAM46C	family with sequence similarity 46 member C	-	559.8	-1.299	-2.461	1.298e-08	1.362e-06	2.46124	down
	ENSG00000138615	CILP	cartilage intermediate layer protein	-	20.2	-2.218	-4.651	1.329e-08	1.388e-06	4.65128	down
	ENSG00000197696	NMB	neuromedin B	-	219.8	1.098	2.141	1.341e-08	1.388e-06	2.14093	up
	ENSG00000117650	NEK2	NIMA related kinase 2	-	135.3	-1.369	-2.583	1.348e-08	1.388e-06	2.58278	down
	ENSG00000113739	STC2	stanniocalcin 2	-	115.6	2.206	4.614	1.384e-08	1.418e-06	4.61373	up
	ENSG00000108244	KRT23	keratin 23	-	3170.3	1.103	2.148	1.409e-08	1.437e-06	2.14815	up
	ENSG00000107551	RASSF4	Ras association domain family member 4	-	602.9	-1.071	-2.101	1.445e-08	1.459e-06	2.1014	down
	ENSG00000120875	DUSP4	dual specificity phosphatase 4	MAPK signaling pathway	2702.3	1.641	3.118	1.45e-08	1.459e-06	3.11834	up
	ENSG00000153551	CMTM7	CKLF like MARVEL transmembrane domain containing 7	-	331.1	0.97	1.959	1.483e-08	1.478e-06	1.95864	up
	ENSG00000214336	FOXI3	forkhead box I3	-	19.9	-1.614	-3.061	1.505e-08	1.493e-06	3.06095	down
	ENSG00000170425	ADORA2B	adenosine A2b receptor	Rap1 signaling pathwayCalcium signaling pathwayNeuroactive ligand-receptor in...Vascular smooth muscle contrac...Alcoholism	322.2	0.843	1.794	1.537e-08	1.509e-06	1.7937	up
	ENSG00000079215	SLC1A3	solute carrier family 1 member 3	Glutamatergic synapse	88.5	-1.379	-2.601	1.541e-08	1.509e-06	2.6007	down
	ENSG00000144857	BOC	BOC cell adhesion associated, oncogene regulated	-	93.2	-1.366	-2.578	1.569e-08	1.53e-06	2.57765	down
	ENSG00000026025	VIM	vimentin	Epstein-Barr virus infectionMicroRNAs in cancer	1664.2	-0.923	-1.897	1.653e-08	1.599e-06	1.89665	down
	ENSG00000057657	PRDM1	PR/SET domain 1	-	333.6	1.441	2.715	1.658e-08	1.599e-06	2.71514	up
	ENSG00000213626	LBH	limb bud and heart development	-	812.5	-1.234	-2.352	1.662e-08	1.599e-06	2.35233	down
	ENSG00000188089	PLA2G4E	phospholipase A2 group IVE	Glycerophospholipid metabolismEther lipid metabolismArachidonic acid metabolismLinoleic acid metabolismalpha-Linolenic acid metabolis...MAPK signaling pathwayRas signaling pathwayVascular smooth muscle contrac...VEGF signaling pathwayPlatelet activationFc epsilon RI signaling pathwa...Fc gamma R-mediated phagocytos...Glutamatergic synapseSerotonergic synapseLong-term depressionInflammatory mediat…	73.9	1.719	3.292	1.691e-08	1.613e-06	3.2923	up
	ENSG00000116574	RHOU	ras homolog family member U	-	1256	-0.693	-1.616	1.691e-08	1.613e-06	1.61647	down
	ENSG00000232973	CYP1B1-AS1	CYP1B1 antisense RNA 1	-	32.7	2.017	4.046	1.716e-08	1.63e-06	4.0465	up
	ENSG00000182782	HCAR2	hydroxycarboxylic acid receptor 2	cAMP signaling pathway	308.8	-1.513	-2.854	1.784e-08	1.662e-06	2.85384	down
	ENSG00000144810	COL8A1	collagen type VIII alpha 1 chain	-	18.1	-2.066	-4.188	1.788e-08	1.662e-06	4.1879	down
	ENSG00000216775	-	transcribed_unprocessed_pseudogene: RP1-152L7.5	-	131.7	-1.208	-2.31	1.813e-08	1.679e-06	2.30995	down
	ENSG00000173546	CSPG4	chondroitin sulfate proteoglycan 4	-	29.4	-2.073	-4.209	1.833e-08	1.69e-06	4.20892	down
	ENSG00000140263	SORD	sorbitol dehydrogenase	Pentose and glucuronate interc...Fructose and mannose metabolis...	2007.2	-0.959	-1.944	1.851e-08	1.7e-06	1.9435	down
	ENSG00000115414	FN1	fibronectin 1	PI3K-Akt signaling pathwayFocal adhesionECM-receptor interactionRegulation of actin cytoskelet...Bacterial invasion of epitheli...AmoebiasisPathways in cancerProteoglycans in cancerSmall cell lung cancer	16406.6	-1.613	-3.06	1.959e-08	1.791e-06	3.0599	down
	ENSG00000100784	RPS6KA5	ribosomal protein S6 kinase A5	MAPK signaling pathwayAdrenergic signaling in cardio...TNF signaling pathwayCircadian entrainmentNeurotrophin signaling pathwayMicroRNAs in cancerBladder cancer	652.1	-1	-2	1.983e-08	1.803e-06	1.99982	down
	ENSG00000109906	ZBTB16	zinc finger and BTB domain containing 16	Pathways in cancerTranscriptional misregulation ...Acute myeloid leukemia	148.2	-1.683	-3.21	1.988e-08	1.803e-06	3.21041	down
	ENSG00000172986	GXYLT2	glucoside xylosyltransferase 2	Other types of O-glycan biosyn...	465.2	-1.239	-2.361	2.015e-08	1.82e-06	2.36111	down
	ENSG00000196167	-	antisense: COLCA1	-	2617.6	-1.401	-2.641	2.025e-08	1.821e-06	2.64145	down
	ENSG00000049540	ELN	elastin	Protein digestion and absorpti...	43.8	-3.342	-10.143	2.064e-08	1.847e-06	10.1433	down
	ENSG00000173846	PLK3	polo like kinase 3	FoxO signaling pathwayTuberculosis	327.9	1.239	2.36	2.077e-08	1.847e-06	2.36035	up
	ENSG00000176014	TUBB6	tubulin beta 6 class V	PhagosomeGap junctionPathogenic Escherichia coli in...	1246.4	1.036	2.051	2.079e-08	1.847e-06	2.05098	up
	ENSG00000166482	MFAP4	microfibrillar associated protein 4	-	4.5	-3.832	-14.246	2.101e-08	1.852e-06	14.246	down
	ENSG00000130222	GADD45G	growth arrest and DNA damage inducible gamma	MAPK signaling pathwayFoxO signaling pathwayCell cyclep53 signaling pathway	50.5	-1.259	-2.394	2.108e-08	1.852e-06	2.39385	down
	ENSG00000174501	-	protein_coding: ANKRD36C	-	3304.5	1.388	2.618	2.109e-08	1.852e-06	2.61778	up
	ENSG00000268104	SLC6A14	solute carrier family 6 member 14	-	8547.7	1.218	2.326	2.132e-08	1.865e-06	2.32602	up
	ENSG00000167779	IGFBP6	insulin like growth factor binding protein 6	-	32.6	2.224	4.671	2.151e-08	1.874e-06	4.67112	up
	ENSG00000131067	GGT7	gamma-glutamyltransferase 7	Taurine and hypotaurine metabo...Cyanoamino acid metabolismGlutathione metabolism	750.5	-0.636	-1.554	2.197e-08	1.902e-06	1.55366	down
	ENSG00000259479	-	transcribed_unprocessed_pseudogene: SORD2P	-	584	-1.294	-2.452	2.231e-08	1.92e-06	2.45176	down
	ENSG00000084674	APOB	apolipoprotein B	Fat digestion and absorptionVitamin digestion and absorpti...	26.6	-2.176	-4.518	2.279e-08	1.954e-06	4.51825	down
	ENSG00000196878	LAMB3	laminin subunit beta 3	PI3K-Akt signaling pathwayFocal adhesionECM-receptor interactionToxoplasmosisAmoebiasisPathways in cancerSmall cell lung cancer	13124.2	1.554	2.936	2.347e-08	1.997e-06	2.93597	up
	ENSG00000125257	ABCC4	ATP binding cassette subfamily C member 4	ABC transporterscAMP signaling pathwayBile secretion	236.1	-1.187	-2.277	2.39e-08	2.026e-06	2.2769	down
	ENSG00000176971	FIBIN	fin bud initiation factor homolog (zebrafish)	-	44.4	-3.329	-10.051	2.444e-08	2.063e-06	10.051	down
	ENSG00000155760	FZD7	frizzled class receptor 7	Wnt signaling pathwayHippo signaling pathwaySignaling pathways regulating ...MelanogenesisHTLV-I infectionPathways in cancerProteoglycans in cancerBasal cell carcinoma	61.4	-1.195	-2.29	2.455e-08	2.065e-06	2.2899	down
	ENSG00000106714	CNTNAP3	contactin associated protein-like 3	-	129.9	-1.034	-2.048	2.531e-08	2.121e-06	2.04763	down
	ENSG00000028116	VRK2	vaccinia related kinase 2	-	1284.4	0.668	1.589	2.567e-08	2.143e-06	1.58866	up
	ENSG00000163221	S100A12	S100 calcium binding protein A12	-	60.8	2.115	4.333	2.581e-08	2.146e-06	4.33334	up
	ENSG00000105835	NAMPT	nicotinamide phosphoribosyltransferase	Nicotinate and nicotinamide me...	5078.1	0.767	1.701	2.66e-08	2.203e-06	1.70142	up
	ENSG00000111186	WNT5B	Wnt family member 5B	Wnt signaling pathwayHedgehog signaling pathwayHippo signaling pathwaySignaling pathways regulating ...MelanogenesisHTLV-I infectionPathways in cancerProteoglycans in cancerBasal cell carcinoma	147.4	-1.108	-2.155	2.735e-08	2.257e-06	2.15521	down
	ENSG00000176771	NCKAP5	NCK associated protein 5	-	44	-1.902	-3.738	2.807e-08	2.308e-06	3.73835	down
	ENSG00000183696	UPP1	uridine phosphorylase 1	Pyrimidine metabolismDrug metabolism - other enzyme...	240.5	2.303	4.935	2.819e-08	2.309e-06	4.93488	up
	ENSG00000116774	OLFML3	olfactomedin like 3	-	30.5	-2.068	-4.192	2.889e-08	2.358e-06	4.19206	down
	ENSG00000005249	PRKAR2B	protein kinase cAMP-dependent type II regulatory subunit beta	ApoptosisInsulin signaling pathway	205.8	-1.504	-2.836	2.94e-08	2.382e-06	2.83592	down
	ENSG00000137809	ITGA11	integrin subunit alpha 11	PI3K-Akt signaling pathwayFocal adhesionECM-receptor interactionRegulation of actin cytoskelet...Hypertrophic cardiomyopathy (H...Arrhythmogenic right ventricul...Dilated cardiomyopathy	5.4	-2.927	-7.604	3.019e-08	2.437e-06	7.60368	down
	ENSG00000280409	LINC01101	long intergenic non-protein coding RNA 1101	-	23.4	-3.829	-14.214	3.104e-08	2.497e-06	14.2139	down
	ENSG00000196562	SULF2	sulfatase 2	-	1990.6	-0.888	-1.851	3.19e-08	2.556e-06	1.85081	down
	ENSG00000143341	HMCN1	hemicentin 1	-	82	-2.406	-5.3	3.24e-08	2.587e-06	5.29972	down
	ENSG00000053254	FOXN3	forkhead box N3	-	1965.6	-0.867	-1.824	3.3e-08	2.625e-06	1.82411	down
	ENSG00000198331	HYLS1	HYLS1, centriolar and ciliogenesis associated	-	126.4	-0.775	-1.711	3.401e-08	2.696e-06	1.71139	down
	ENSG00000137672	TRPC6	transient receptor potential cation channel subfamily C member 6	cGMP-PKG signaling pathway	33.4	-2.711	-6.546	3.43e-08	2.7e-06	6.54553	down
	ENSG00000065911	MTHFD2	methylenetetrahydrofolate dehydrogenase (NADP+ dependent) 2, methenyltetrahydrofolate cyclohydrolase	One carbon pool by folate	1232.1	0.693	1.617	3.431e-08	2.7e-06	1.6168	up
	ENSG00000077274	CAPN6	calpain 6	-	3.6	-3.377	-10.389	3.478e-08	2.722e-06	10.3889	down
	ENSG00000115884	SDC1	syndecan 1	ECM-receptor interactionCell adhesion molecules (CAMs)MalariaProteoglycans in cancer	8231.5	0.643	1.562	3.49e-08	2.722e-06	1.56184	up
	ENSG00000180354	MTURN	maturin, neural progenitor differentiation regulator homolog	-	1947.5	-0.72	-1.648	3.496e-08	2.722e-06	1.64753	down
	ENSG00000187258	NPSR1	neuropeptide S receptor 1	-	18.9	-2.651	-6.283	3.508e-08	2.722e-06	6.28304	down
	ENSG00000168502	MTCL1	microtubule crosslinking factor 1	-	106.5	-1.014	-2.019	3.527e-08	2.727e-06	2.0195	down
	ENSG00000136155	SCEL	sciellin	-	1752.8	1.925	3.797	3.714e-08	2.852e-06	3.79719	up
	ENSG00000117318	ID3	inhibitor of DNA binding 3, HLH protein	TGF-beta signaling pathwaySignaling pathways regulating ...	619.9	-1.011	-2.015	3.741e-08	2.853e-06	2.01514	down
	ENSG00000160789	LMNA	lamin A/C	Hypertrophic cardiomyopathy (H...Arrhythmogenic right ventricul...Dilated cardiomyopathy	3677.9	0.629	1.546	3.742e-08	2.853e-06	1.54638	up
	ENSG00000165181	C9orf84	chromosome 9 open reading frame 84	-	115.8	1.125	2.181	4.049e-08	3.077e-06	2.18076	up
	ENSG00000185565	LSAMP	limbic system-associated membrane protein	-	26.2	-3.444	-10.882	4.118e-08	3.119e-06	10.8816	down
	ENSG00000185736	ADARB2	adenosine deaminase, RNA specific B2 (inactive)	-	117.4	-0.845	-1.796	4.209e-08	3.177e-06	1.79585	down
	ENSG00000272087	-	lincRNA: RP11-379F4.7	-	60.2	1.671	3.185	4.312e-08	3.232e-06	3.18464	up
	ENSG00000168743	NPNT	nephronectin	-	94.8	-1.54	-2.908	4.36e-08	3.246e-06	2.9084	down
	ENSG00000145358	DDIT4L	DNA damage inducible transcript 4 like	-	507.1	-1.373	-2.59	4.469e-08	3.313e-06	2.59018	down
	ENSG00000172264	MACROD2	MACRO domain containing 2	-	122.1	-1.523	-2.874	4.48e-08	3.313e-06	2.87365	down
	ENSG00000144655	CSRNP1	cysteine and serine rich nuclear protein 1	-	629.6	0.661	1.581	4.551e-08	3.353e-06	1.58128	up
	ENSG00000102312	PORCN	porcupine homolog (Drosophila)	Wnt signaling pathway	818.5	1.106	2.152	4.573e-08	3.353e-06	2.15249	up
	ENSG00000143797	MBOAT2	membrane bound O-acyltransferase domain containing 2	Glycerolipid metabolismGlycerophospholipid metabolism	2960.6	0.681	1.603	4.579e-08	3.353e-06	1.60273	up
	ENSG00000119900	OGFRL1	opioid growth factor receptor like 1	-	1910.7	-1.207	-2.308	4.673e-08	3.398e-06	2.30841	down
	ENSG00000178033	FAM26E	family with sequence similarity 26 member E	-	36.6	-2.101	-4.291	4.673e-08	3.398e-06	4.29104	down
	ENSG00000132432	SEC61G	Sec61 translocon gamma subunit	Protein exportProtein processing in endoplas...PhagosomeVibrio cholerae infection	630	0.592	1.507	4.71e-08	3.414e-06	1.50743	up
	ENSG00000164120	HPGD	hydroxyprostaglandin dehydrogenase 15-(NAD)	Transcriptional misregulation ...	134.8	-1.392	-2.624	4.748e-08	3.43e-06	2.6236	down
	ENSG00000102174	PHEX	phosphate regulating endopeptidase homolog, X-linked	-	526.9	-0.857	-1.811	4.763e-08	3.43e-06	1.81116	down
	ENSG00000117525	F3	coagulation factor III, tissue factor	Complement and coagulation cas...	20575.4	0.781	1.718	4.907e-08	3.522e-06	1.71846	up
	ENSG00000256940	-	antisense: RP11-783K16.5	-	34.6	1.631	3.098	4.939e-08	3.53e-06	3.09772	up
	ENSG00000198796	ALPK2	alpha kinase 2	-	8.4	-3.077	-8.441	4.964e-08	3.53e-06	8.44072	down
	ENSG00000109452	INPP4B	inositol polyphosphate-4-phosphatase type II B	Inositol phosphate metabolismPhosphatidylinositol signaling...	2130.9	0.629	1.547	4.971e-08	3.53e-06	1.54674	up
	ENSG00000163590	PPM1L	protein phosphatase, Mg2+/Mn2+ dependent 1L	-	1981.1	-1.116	-2.167	4.983e-08	3.53e-06	2.16709	down
	ENSG00000179023	KLHDC7A	kelch domain containing 7A	-	716.4	-0.986	-1.981	5.03e-08	3.552e-06	1.98095	down
	ENSG00000235848	-	antisense: RMDN2-AS1	-	6.5	3.886	14.782	5.112e-08	3.599e-06	14.7819	up
	ENSG00000197838	CYP2A13	cytochrome P450 family 2 subfamily A member 13	Metabolism of xenobiotics by c...Chemical carcinogenesis	385.7	-1.81	-3.507	5.133e-08	3.602e-06	3.50701	down
	ENSG00000116106	EPHA4	EPH receptor A4	Axon guidance	1395.9	-0.712	-1.638	5.239e-08	3.665e-06	1.63791	down
	ENSG00000135404	CD63	CD63 molecule	LysosomeProteoglycans in cancer	4331.4	0.599	1.514	5.332e-08	3.718e-06	1.51428	up
	ENSG00000176092	AIM1L	absent in melanoma 1-like	-	245.8	1.035	2.049	5.495e-08	3.82e-06	2.04945	up
	ENSG00000233198	RNF224	ring finger protein 224	-	75.2	1.862	3.634	5.598e-08	3.867e-06	3.63434	up
	ENSG00000226237	GAS1RR	GAS1 adjacent regulatory RNA	-	47.3	-1.41	-2.658	5.737e-08	3.938e-06	2.65792	down
	ENSG00000090382	LYZ	lysozyme	Salivary secretion	148.3	0.928	1.902	5.754e-08	3.938e-06	1.90207	up
	ENSG00000180694	TMEM64	transmembrane protein 64	-	561.8	-0.721	-1.649	5.786e-08	3.947e-06	1.6486	down
	ENSG00000170482	SLC23A1	solute carrier family 23 member 1	Vitamin digestion and absorpti...	874.8	-2.205	-4.61	5.958e-08	4.028e-06	4.60996	down
	ENSG00000169679	BUB1	BUB1 mitotic checkpoint serine/threonine kinase	Cell cycleOocyte meiosisProgesterone-mediated oocyte m...	53.2	-1.511	-2.851	6.103e-08	4.1e-06	2.85075	down
	ENSG00000157193	LRP8	LDL receptor related protein 8	-	215.1	0.902	1.869	6.251e-08	4.187e-06	1.86853	up
	ENSG00000147394	ZNF185	zinc finger protein 185 (LIM domain)	-	1773.4	1.166	2.243	6.298e-08	4.206e-06	2.24317	up
	ENSG00000115738	ID2	inhibitor of DNA binding 2, HLH protein	TGF-beta signaling pathwayHippo signaling pathwaySignaling pathways regulating ...Transcriptional misregulation ...	671.2	-0.884	-1.845	6.354e-08	4.23e-06	1.84496	down
	ENSG00000117616	RSRP1	arginine and serine rich protein 1	-	2004.1	-0.638	-1.556	6.427e-08	4.266e-06	1.55578	down
	ENSG00000065534	MYLK	myosin light chain kinase	Calcium signaling pathwaycGMP-PKG signaling pathwayVascular smooth muscle contrac...Focal adhesionPlatelet activationRegulation of actin cytoskelet...Oxytocin signaling pathwayGastric acid secretion	1111.5	-1.396	-2.631	6.452e-08	4.27e-06	2.63137	down
	ENSG00000203485	INF2	inverted formin, FH2 and WH2 domain containing	-	418.3	1.014	2.019	6.52e-08	4.301e-06	2.01905	up
	ENSG00000143412	ANXA9	annexin A9	-	89	-1.113	-2.163	7.044e-08	4.592e-06	2.16265	down
	ENSG00000169302	STK32A	serine/threonine kinase 32A	-	27.4	-1.844	-3.589	7.108e-08	4.62e-06	3.58897	down
	ENSG00000244242	IFITM10	interferon induced transmembrane protein 10	-	137.3	-1.26	-2.395	7.179e-08	4.653e-06	2.39531	down
	ENSG00000168646	AXIN2	axin 2	Wnt signaling pathwayHippo signaling pathwaySignaling pathways regulating ...Pathways in cancerColorectal cancerEndometrial cancerBasal cell carcinoma	242.5	-1.419	-2.673	7.302e-08	4.691e-06	2.67325	down
	ENSG00000115461	IGFBP5	insulin like growth factor binding protein 5	-	2844.4	-1.73	-3.318	7.38e-08	4.728e-06	3.31811	down
	ENSG00000173457	PPP1R14B	protein phosphatase 1 regulatory inhibitor subunit 14B	-	730.9	0.988	1.984	7.41e-08	4.733e-06	1.98411	up
	ENSG00000156802	ATAD2	ATPase family, AAA domain containing 2	-	882.5	-0.69	-1.613	7.502e-08	4.778e-06	1.61342	down
	ENSG00000150672	DLG2	discs large MAGUK scaffold protein 2	Hippo signaling pathway	47.3	-1.062	-2.088	7.637e-08	4.849e-06	2.08846	down
	ENSG00000139209	SLC38A4	solute carrier family 38 member 4	-	22.8	-1.988	-3.966	7.701e-08	4.849e-06	3.96562	down
	ENSG00000119938	PPP1R3C	protein phosphatase 1 regulatory subunit 3C	Insulin signaling pathway	82.8	-1.069	-2.098	7.702e-08	4.849e-06	2.09766	down
	ENSG00000129194	SOX15	SRY-box 15	-	212.8	0.995	1.993	7.745e-08	4.862e-06	1.99273	up
	ENSG00000117507	FMO6P	flavin containing monooxygenase 6 pseudogene	-	188.1	-1.044	-2.062	7.825e-08	4.899e-06	2.0623	down
	ENSG00000251856	MIR449C	microRNA 449c	-	3.6	-2.846	-7.192	7.933e-08	4.952e-06	7.19202	down
	ENSG00000103942	HOMER2	homer scaffolding protein 2	FoxO signaling pathwayGlutamatergic synapse	3071.6	-0.798	-1.739	8.356e-08	5.191e-06	1.73898	down
	ENSG00000197782	ZNF780A	zinc finger protein 780A	-	390.5	-0.629	-1.546	8.362e-08	5.191e-06	1.54637	down
	ENSG00000137801	THBS1	thrombospondin 1	Rap1 signaling pathwayp53 signaling pathwayPhagosomePI3K-Akt signaling pathwayTGF-beta signaling pathwayFocal adhesionECM-receptor interactionMalariaProteoglycans in cancerMicroRNAs in cancerBladder cancer	4599.7	1.226	2.339	8.448e-08	5.214e-06	2.33939	up
	ENSG00000131236	CAP1	adenylate cyclase associated protein 1	-	7108.7	0.645	1.564	8.654e-08	5.327e-06	1.56354	up
	ENSG00000130600	H19	H19, imprinted maternally expressed transcript (non-protein coding)	-	31.3	2.849	7.205	8.975e-08	5.509e-06	7.20525	up
	ENSG00000172197	MBOAT1	membrane bound O-acyltransferase domain containing 1	Glycerolipid metabolismGlycerophospholipid metabolism	949.8	-0.588	-1.503	9.064e-08	5.548e-06	1.50287	down
	ENSG00000163235	TGFA	transforming growth factor alpha	ErbB signaling pathwayPathways in cancerRenal cell carcinomaPancreatic cancerGliomaProstate cancerNon-small cell lung cancer	2079.6	0.772	1.708	9.245e-08	5.643e-06	1.70803	up
	ENSG00000116299	KIAA1324	KIAA1324	-	1059.8	-1.933	-3.818	9.383e-08	5.706e-06	3.81789	down
	ENSG00000135378	PRRG4	proline rich and Gla domain 4	-	2431.5	-0.663	-1.583	9.515e-08	5.76e-06	1.58338	down
	ENSG00000102359	SRPX2	sushi repeat containing protein, X-linked 2	-	458.9	0.823	1.769	9.812e-08	5.924e-06	1.76854	up
	ENSG00000158125	XDH	xanthine dehydrogenase	Purine metabolismCaffeine metabolismDrug metabolism - other enzyme...Peroxisome	366.3	1.852	3.611	1.01e-07	6.061e-06	3.61085	up
	ENSG00000231160	KLF3-AS1	KLF3 antisense RNA 1	-	98.1	-1.62	-3.074	1.017e-07	6.076e-06	3.07429	down
	ENSG00000164849	GPR146	G protein-coupled receptor 146	-	23.3	-1.707	-3.264	1.022e-07	6.088e-06	3.26443	down
	ENSG00000164287	CDC20B	cell division cycle 20B	-	137.9	-1.657	-3.153	1.025e-07	6.089e-06	3.15284	down
	ENSG00000156299	TIAM1	T-cell lymphoma invasion and metastasis 1	Ras signaling pathwayRap1 signaling pathwaycAMP signaling pathwayChemokine signaling pathwayRegulation of actin cytoskelet...Proteoglycans in cancer	324.1	0.824	1.77	1.039e-07	6.152e-06	1.77016	up
	ENSG00000164684	ZNF704	zinc finger protein 704	-	287.9	-0.961	-1.946	1.042e-07	6.155e-06	1.94621	down
	ENSG00000108846	ABCC3	ATP binding cassette subfamily C member 3	ABC transportersBile secretion	214.5	0.838	1.788	1.058e-07	6.219e-06	1.7879	up
	ENSG00000140479	PCSK6	proprotein convertase subtilisin/kexin type 6	-	152.1	-0.925	-1.899	1.079e-07	6.325e-06	1.89907	down
	ENSG00000155792	DEPTOR	DEP domain containing MTOR-interacting protein	-	230.3	-1.713	-3.278	1.085e-07	6.342e-06	3.27754	down
	ENSG00000232931	-	lincRNA: LINC00342	-	456.2	1.31	2.479	1.092e-07	6.366e-06	2.47878	up
	ENSG00000203867	RBM20	RNA binding motif protein 20	-	264.9	-1.31	-2.48	1.113e-07	6.455e-06	2.47959	down
	ENSG00000146122	DAAM2	dishevelled associated activator of morphogenesis 2	Wnt signaling pathway	22.6	-1.226	-2.338	1.136e-07	6.551e-06	2.33838	down
	ENSG00000106366	SERPINE1	serpin family E member 1	HIF-1 signaling pathwayp53 signaling pathwayHippo signaling pathwayComplement and coagulation cas...Chagas disease (American trypa...	1833.2	1.634	3.105	1.148e-07	6.59e-06	3.10478	up
	ENSG00000152661	GJA1	gap junction protein alpha 1	Gap junctionArrhythmogenic right ventricul...	1033.8	-1.689	-3.224	1.152e-07	6.593e-06	3.22404	down
	ENSG00000165194	PCDH19	protocadherin 19	-	140.4	-1.945	-3.851	1.157e-07	6.603e-06	3.8509	down
	ENSG00000180251	SLC9A4	solute carrier family 9 member A4	Gastric acid secretion	109.9	-1.584	-2.997	1.16e-07	6.605e-06	2.99729	down
	ENSG00000125384	PTGER2	prostaglandin E receptor 2	cAMP signaling pathwayNeuroactive ligand-receptor in...Inflammatory mediator regulati...Pathways in cancer	113.8	-1.125	-2.181	1.182e-07	6.711e-06	2.18137	down
	ENSG00000142494	SLC47A1	solute carrier family 47 member 1	-	11.1	-2.57	-5.94	1.197e-07	6.779e-06	5.93982	down
	ENSG00000035664	DAPK2	death associated protein kinase 2	Pathways in cancerBladder cancer	155.6	-0.845	-1.796	1.201e-07	6.779e-06	1.79611	down
	ENSG00000125148	MT2A	metallothionein 2A	Mineral absorption	1572.5	0.857	1.811	1.203e-07	6.779e-06	1.81105	up
	ENSG00000100298	APOBEC3H	apolipoprotein B mRNA editing enzyme catalytic subunit 3H	-	12.1	3.673	12.758	1.209e-07	6.796e-06	12.7578	up
	ENSG00000109819	PPARGC1A	PPARG coactivator 1 alpha	AMPK signaling pathwayInsulin signaling pathwayAdipocytokine signaling pathwa...Glucagon signaling pathwayHuntington's disease	354.5	-1.988	-3.967	1.231e-07	6.902e-06	3.96708	down
	ENSG00000197119	SLC25A29	solute carrier family 25 member 29	-	1233.1	-0.695	-1.618	1.235e-07	6.908e-06	1.61843	down
	ENSG00000189184	PCDH18	protocadherin 18	-	4.5	-3.476	-11.128	1.241e-07	6.912e-06	11.1279	down
	ENSG00000115363	EVA1A	eva-1 homolog A, regulator of programmed cell death	-	72.2	-1.08	-2.114	1.257e-07	6.959e-06	2.1142	down
	ENSG00000090376	IRAK3	interleukin 1 receptor associated kinase 3	ApoptosisNeurotrophin signaling pathway	2621.6	0.886	1.848	1.287e-07	7.092e-06	1.84817	up
	ENSG00000131747	TOP2A	topoisomerase (DNA) II alpha	-	184.2	-1.778	-3.43	1.292e-07	7.1e-06	3.42966	down
	ENSG00000120658	ENOX1	ecto-NOX disulfide-thiol exchanger 1	-	24.6	-2.047	-4.131	1.306e-07	7.122e-06	4.13115	down
	ENSG00000115419	GLS	glutaminase	Alanineaspartate and glutamate metabo...Arginine and proline metabolis...D-Glutamine and D-glutamate me...Glutamatergic synapseGABAergic synapseProximal tubule bicarbonate re...MicroRNAs in cancerCentral carbon metabolism in c...	1214.3	-0.622	-1.539	1.317e-07	7.154e-06	1.53883	down
	ENSG00000172037	LAMB2	laminin subunit beta 2	PI3K-Akt signaling pathwayFocal adhesionECM-receptor interactionToxoplasmosisAmoebiasisPathways in cancerSmall cell lung cancer	2957.5	-0.706	-1.631	1.318e-07	7.154e-06	1.63076	down
	ENSG00000089127	OAS1	2'-5'-oligoadenylate synthetase 1	Hepatitis CMeaslesInfluenza AHerpes simplex infection	639.4	0.658	1.578	1.321e-07	7.154e-06	1.57805	up
	ENSG00000227051	C14orf132	chromosome 14 open reading frame 132	-	684.1	-2.148	-4.432	1.327e-07	7.165e-06	4.43243	down
	ENSG00000249364	LOC101928858	uncharacterized LOC101928858	-	11.1	-2.824	-7.084	1.377e-07	7.381e-06	7.08357	down
	ENSG00000173610	UGT2A1	UDP glucuronosyltransferase family 2 member A1 complex locus	Pentose and glucuronate interc...Ascorbate and aldarate metabol...Steroid hormone biosynthesisStarch and sucrose metabolismRetinol metabolismPorphyrin and chlorophyll meta...Metabolism of xenobiotics by c...Drug metabolism - cytochrome P...Drug metabolism - other enzyme...Chemical carcinogenesis	790.4	-2.105	-4.301	1.383e-07	7.396e-06	4.30095	down
	ENSG00000146700	SSC4D	scavenger receptor cysteine rich family member with 4 domains	-	89.2	-1.919	-3.78	1.394e-07	7.432e-06	3.78044	down
	ENSG00000148677	ANKRD1	ankyrin repeat domain 1	-	37.7	-2.023	-4.064	1.396e-07	7.432e-06	4.06357	down
	ENSG00000178127	NDUFV2	NADH:ubiquinone oxidoreductase core subunit V2	Oxidative phosphorylationNon-alcoholic fatty liver dise...Alzheimer's diseaseParkinson's diseaseHuntington's disease	68.1	0.796	1.736	1.412e-07	7.481e-06	1.73578	up
	ENSG00000071282	LMCD1	LIM and cysteine rich domains 1	-	193.5	-0.905	-1.872	1.425e-07	7.53e-06	1.87204	down
	ENSG00000137628	DDX60	DEXD/H-box helicase 60	-	2684.1	0.987	1.982	1.438e-07	7.582e-06	1.98209	up
	ENSG00000221968	FADS3	fatty acid desaturase 3	-	114.2	1.089	2.127	1.452e-07	7.619e-06	2.12708	up
	ENSG00000211445	GPX3	glutathione peroxidase 3	Glutathione metabolismArachidonic acid metabolismThyroid hormone synthesis	577.9	1.153	2.224	1.457e-07	7.627e-06	2.22372	up
	ENSG00000166912	MTMR10	myotubularin related protein 10	-	751.1	-0.928	-1.903	1.492e-07	7.775e-06	1.90291	down
	ENSG00000151468	CCDC3	coiled-coil domain containing 3	-	230.8	-2.294	-4.905	1.504e-07	7.815e-06	4.90465	down
	ENSG00000125775	SDCBP2	syndecan binding protein 2	-	642.6	1.213	2.319	1.507e-07	7.816e-06	2.31861	up
	ENSG00000241544	LOC105374177	uncharacterized LOC105374177	-	47.4	2.56	5.897	1.527e-07	7.862e-06	5.89747	up
	ENSG00000117399	CDC20	cell division cycle 20	Cell cycleOocyte meiosisUbiquitin mediated proteolysisHTLV-I infectionViral carcinogenesis	50.6	-1.504	-2.836	1.542e-07	7.904e-06	2.83621	down
	ENSG00000136108	CKAP2	cytoskeleton associated protein 2	-	315.4	-0.715	-1.641	1.545e-07	7.904e-06	1.64131	down
	ENSG00000112561	TFEB	transcription factor EB	-	422.8	-0.758	-1.691	1.546e-07	7.904e-06	1.69146	down
	ENSG00000271605	MILR1	mast cell immunoglobulin like receptor 1	-	23.6	2.961	7.786	1.556e-07	7.937e-06	7.78612	up
	ENSG00000171016	PYGO1	pygopus family PHD finger 1	-	95.8	-0.722	-1.649	1.576e-07	8.022e-06	1.64939	down
	ENSG00000152766	ANKRD22	ankyrin repeat domain 22	-	71.4	1.363	2.573	1.635e-07	8.243e-06	2.57298	up
	ENSG00000053747	LAMA3	laminin subunit alpha 3	PI3K-Akt signaling pathwayFocal adhesionECM-receptor interactionToxoplasmosisAmoebiasisPathways in cancerSmall cell lung cancer	10814.3	0.899	1.864	1.647e-07	8.267e-06	1.86415	up
	ENSG00000110492	MDK	midkine (neurite growth-promoting factor 2)	-	680	1.131	2.19	1.654e-07	8.281e-06	2.1901	up
	ENSG00000140600	SH3GL3	SH3 domain containing GRB2 like 3, endophilin A3	Endocytosis	74.9	-1.382	-2.607	1.69e-07	8.406e-06	2.60714	down
	ENSG00000106123	EPHB6	EPH receptor B6	Axon guidance	103.8	-1.065	-2.093	1.726e-07	8.555e-06	2.09252	down
	ENSG00000159445	THEM4	thioesterase superfamily member 4	PI3K-Akt signaling pathway	192.5	0.603	1.519	1.728e-07	8.555e-06	1.51922	up
	ENSG00000067840	PDZD4	PDZ domain containing 4	-	19.6	-1.234	-2.352	1.754e-07	8.667e-06	2.35197	down
	ENSG00000218336	TENM3	teneurin transmembrane protein 3	-	35.5	-1.265	-2.404	1.764e-07	8.679e-06	2.40385	down
	ENSG00000018236	CNTN1	contactin 1	Cell adhesion molecules (CAMs)	70.9	-1.4	-2.639	1.764e-07	8.679e-06	2.63921	down
	ENSG00000162337	LRP5	LDL receptor related protein 5	Wnt signaling pathway	994.1	0.913	1.883	1.773e-07	8.687e-06	1.88278	up
	ENSG00000143013	LMO4	LIM domain only 4	-	2939.5	-0.911	-1.881	1.774e-07	8.687e-06	1.88082	down
	ENSG00000156298	TSPAN7	tetraspanin 7	Transcriptional misregulation ...	79	-2.171	-4.504	1.794e-07	8.766e-06	4.504	down
	ENSG00000160211	G6PD	glucose-6-phosphate dehydrogenase	Pentose phosphate pathwayGlutathione metabolismCentral carbon metabolism in c...	868.1	0.774	1.71	1.81e-07	8.825e-06	1.71006	up
	ENSG00000143365	RORC	RAR related orphan receptor C	Circadian rhythmInflammatory bowel disease (IB...	371.8	-1.307	-2.474	1.869e-07	9.07e-06	2.47374	down
	ENSG00000101871	MID1	midline 1	Ubiquitin mediated proteolysis	1758.6	-0.596	-1.512	1.879e-07	9.101e-06	1.51197	down
	ENSG00000112964	GHR	growth hormone receptor	Cytokine-cytokine receptor int...Neuroactive ligand-receptor in...PI3K-Akt signaling pathwayJak-STAT signaling pathway	22.2	-1.59	-3.01	1.896e-07	9.162e-06	3.0098	down
	ENSG00000112559	MDFI	MyoD family inhibitor	-	297.2	0.934	1.911	1.901e-07	9.168e-06	1.91114	up
	ENSG00000254343	-	lincRNA: RP11-760H22.2	-	24.8	-1.697	-3.241	1.952e-07	9.392e-06	3.24115	down
	ENSG00000204889	KRT40	keratin 40	-	45.6	1.311	2.482	1.963e-07	9.425e-06	2.48193	up
	ENSG00000255282	WTAPP1	Wilms tumor 1 associated protein pseudogene 1	-	66.8	-1.118	-2.171	1.993e-07	9.532e-06	2.17075	down
	ENSG00000011201	ANOS1	anosmin 1	-	179.6	-1.241	-2.364	1.994e-07	9.532e-06	2.36368	down
	ENSG00000248323	LUCAT1	lung cancer associated transcript 1 (non-protein coding)	-	133.6	1.111	2.16	2.05e-07	9.766e-06	2.15988	up
	ENSG00000144591	GMPPA	GDP-mannose pyrophosphorylase A	Fructose and mannose metabolis...Amino sugar and nucleotide sug...	457.5	0.625	1.542	2.052e-07	9.766e-06	1.54239	up
	ENSG00000150471	ADGRL3	adhesion G protein-coupled receptor L3	-	85.5	-1.918	-3.779	2.101e-07	9.972e-06	3.77866	down
	ENSG00000109189	USP46	ubiquitin specific peptidase 46	-	1938.1	-0.594	-1.509	2.112e-07	9.972e-06	1.50914	down
	ENSG00000132938	MTUS2	microtubule associated tumor suppressor candidate 2	-	31.3	-2.262	-4.795	2.113e-07	9.972e-06	4.7953	down
	ENSG00000134323	MYCN	v-myc avian myelocytomatosis viral oncogene neuroblastoma derived homolog	Transcriptional misregulation ...	4.4	-3.346	-10.167	2.14e-07	1.005e-05	10.1665	down
	ENSG00000163993	S100P	S100 calcium binding protein P	-	3090.9	1.063	2.089	2.15e-07	1.006e-05	2.08947	up
	ENSG00000163328	GPR155	G protein-coupled receptor 155	-	649.2	-1.145	-2.212	2.151e-07	1.006e-05	2.21199	down
	ENSG00000261490	-	sense_overlapping: RP11-448G15.3	-	106.7	0.695	1.619	2.191e-07	1.021e-05	1.61931	up
	ENSG00000171124	FUT3	fucosyltransferase 3 (Lewis blood group)	Glycosphingolipid biosynthesis...	1171	0.607	1.524	2.22e-07	1.032e-05	1.52353	up
	ENSG00000278484	-	lincRNA: RP11-95I16.6	-	27.9	-1.993	-3.982	2.255e-07	1.042e-05	3.98194	down
	ENSG00000204622	-	transcribed_unprocessed_pseudogene: HLA-J	-	280.4	-1.065	-2.092	2.286e-07	1.054e-05	2.09189	down
	ENSG00000125772	GPCPD1	glycerophosphocholine phosphodiesterase 1	Glycerophospholipid metabolismCholine metabolism in cancer	1623.8	0.896	1.86	2.356e-07	1.082e-05	1.86036	up
	ENSG00000128165	ADM2	adrenomedullin 2	-	33.6	1.854	3.614	2.357e-07	1.082e-05	3.61377	up
	ENSG00000133069	TMCC2	transmembrane and coiled-coil domain family 2	-	213.4	-1.309	-2.479	2.399e-07	1.099e-05	2.47853	down
	ENSG00000007171	NOS2	nitric oxide synthase 2	Arginine and proline metabolis...Calcium signaling pathwayHIF-1 signaling pathwayPeroxisomeSalmonella infectionPertussisLeishmaniasisChagas disease (American trypa...ToxoplasmosisAmoebiasisTuberculosisPathways in cancerSmall cell lung cancer	1725.6	-2.888	-7.405	2.458e-07	1.124e-05	7.40495	down
	ENSG00000042062	FAM65C	family with sequence similarity 65 member C	-	38.5	-1.171	-2.251	2.482e-07	1.133e-05	2.25105	down
	ENSG00000203709	MIR29B2	microRNA 29b-2	MicroRNAs in cancer	883.7	-0.611	-1.527	2.531e-07	1.151e-05	1.5269	down
	ENSG00000172927	MYEOV	myeloma overexpressed	-	110.3	1.576	2.982	2.534e-07	1.151e-05	2.98162	up
	ENSG00000142910	TINAGL1	tubulointerstitial nephritis antigen like 1	-	942.5	0.883	1.844	2.576e-07	1.166e-05	1.8441	up
	ENSG00000116990	MYCL	v-myc avian myelocytomatosis viral oncogene lung carcinoma derived homolog	-	512.9	-0.653	-1.573	2.646e-07	1.195e-05	1.57263	down
	ENSG00000247809	NR2F2-AS1	NR2F2 antisense RNA 1	-	42.6	-0.977	-1.968	2.723e-07	1.222e-05	1.96792	down
	ENSG00000102934	PLLP	plasmolipin	-	427.9	-0.647	-1.566	2.745e-07	1.23e-05	1.56555	down
	ENSG00000124762	CDKN1A	cyclin dependent kinase inhibitor 1A	ErbB signaling pathwayHIF-1 signaling pathwayFoxO signaling pathwayCell cyclep53 signaling pathwayPI3K-Akt signaling pathwayOxytocin signaling pathwayHepatitis CHepatitis BHTLV-I infectionEpstein-Barr virus infectionPathways in cancerTranscriptional misregulation ...Viral carcinogenesisProteoglycans in cancerMicroRNAs in cancerGliomaProstate cancerMelanomaBladder cancerChronic myeloid leukemia	8955.6	1.136	2.198	2.79e-07	1.247e-05	2.19779	up
	ENSG00000117724	CENPF	centromere protein F	-	382.2	-1.209	-2.312	2.952e-07	1.311e-05	2.31224	down
	ENSG00000151623	NR3C2	nuclear receptor subfamily 3 group C member 2	Aldosterone-regulated sodium r...	1079	-0.813	-1.757	2.958e-07	1.311e-05	1.75732	down
	ENSG00000123983	ACSL3	acyl-CoA synthetase long-chain family member 3	Fatty acid biosynthesisFatty acid degradationPPAR signaling pathwayPeroxisomeAdipocytokine signaling pathwa...	6796.8	0.586	1.501	2.965e-07	1.312e-05	1.50134	up
	ENSG00000175832	ETV4	ETS variant 4	Transcriptional misregulation ...	37.1	1.902	3.738	2.981e-07	1.316e-05	3.73843	up
	ENSG00000067798	NAV3	neuron navigator 3	-	26.4	2.304	4.937	3.027e-07	1.334e-05	4.93684	up
	ENSG00000092929	UNC13D	unc-13 homolog D	-	53.8	1.649	3.137	3.041e-07	1.337e-05	3.1365	up
	ENSG00000117592	PRDX6	peroxiredoxin 6	Phenylalanine metabolism	2541.4	-0.619	-1.536	3.054e-07	1.341e-05	1.53566	down
	ENSG00000113594	LIFR	leukemia inhibitory factor receptor alpha	Cytokine-cytokine receptor int...Signaling pathways regulating ...Jak-STAT signaling pathway	768.1	-0.684	-1.606	3.074e-07	1.347e-05	1.60605	down
	ENSG00000229544	NKX1-2	NK1 homeobox 2	-	95.9	-1.101	-2.145	3.09e-07	1.351e-05	2.14529	down
	ENSG00000166501	PRKCB	protein kinase C beta	MAPK signaling pathwayErbB signaling pathwayRas signaling pathwayRap1 signaling pathwayCalcium signaling pathwayChemokine signaling pathwayNF-kappa B signaling pathwayHIF-1 signaling pathwayPhosphatidylinositol signaling...Sphingolipid signaling pathwaymTOR signaling pathwayVascular smooth muscle contrac...Wnt signaling pathwayVEGF signaling pathwayFocal adhesionTight junctionGap junctionNatural …	38.1	-2.863	-7.273	3.124e-07	1.36e-05	7.27282	down
	ENSG00000135362	PRR5L	proline rich 5 like	-	633.3	-0.687	-1.61	3.183e-07	1.381e-05	1.61002	down
	ENSG00000039139	DNAH5	dynein axonemal heavy chain 5	Huntington's disease	17862.3	-1.171	-2.251	3.194e-07	1.383e-05	2.25126	down
	ENSG00000130598	TNNI2	troponin I2, fast skeletal type	-	83.2	-1.087	-2.124	3.205e-07	1.383e-05	2.12419	down
	ENSG00000105650	PDE4C	phosphodiesterase 4C	Purine metabolismcAMP signaling pathwayMorphine addiction	85.7	1.209	2.312	3.24e-07	1.391e-05	2.31195	up
	ENSG00000160183	TMPRSS3	transmembrane protease, serine 3	-	491.2	-0.92	-1.892	3.259e-07	1.395e-05	1.89203	down
	ENSG00000197415	VEPH1	ventricular zone expressed PH domain containing 1	-	86.4	-1.149	-2.217	3.274e-07	1.398e-05	2.21715	down
	ENSG00000124391	IL17C	interleukin 17C	-	18.1	1.865	3.643	3.305e-07	1.409e-05	3.64318	up
	ENSG00000164949	GEM	GTP binding protein overexpressed in skeletal muscle	-	25.3	-1.279	-2.426	3.371e-07	1.434e-05	2.42645	down
	ENSG00000130035	KCNA6	potassium voltage-gated channel subfamily A member 6	-	36.9	-2.378	-5.198	3.392e-07	1.44e-05	5.19776	down
	ENSG00000186160	CYP4Z1	cytochrome P450 family 4 subfamily Z member 1	-	92.1	-1.025	-2.034	3.407e-07	1.444e-05	2.03446	down
	ENSG00000188505	NCCRP1	non-specific cytotoxic cell receptor protein 1 homolog (zebrafish)	-	413.9	1.125	2.181	3.431e-07	1.451e-05	2.18115	up
	ENSG00000126005	-	protein_coding: MMP24-AS1	-	755.4	0.603	1.519	3.444e-07	1.454e-05	1.5186	up
	ENSG00000124615	MOCS1	molybdenum cofactor synthesis 1	Folate biosynthesisSulfur relay system	125	-0.69	-1.613	3.514e-07	1.478e-05	1.61291	down
	ENSG00000197632	SERPINB2	serpin family B member 2	Amoebiasis	2670	1.329	2.513	3.622e-07	1.517e-05	2.51264	up
	ENSG00000163220	S100A9	S100 calcium binding protein A9	-	22032.2	1.03	2.043	3.665e-07	1.532e-05	2.04252	up
	ENSG00000079385	CEACAM1	carcinoembryonic antigen related cell adhesion molecule 1	-	434.3	1.713	3.28	3.741e-07	1.555e-05	3.27953	up
	ENSG00000137872	SEMA6D	semaphorin 6D	Axon guidance	20.3	-1.554	-2.936	3.787e-07	1.569e-05	2.93585	down
	ENSG00000171067	C11orf24	chromosome 11 open reading frame 24	-	256.3	0.972	1.961	3.788e-07	1.569e-05	1.96136	up
	ENSG00000180638	SLC47A2	solute carrier family 47 member 2	-	137.9	-1.726	-3.309	3.817e-07	1.578e-05	3.30882	down
	ENSG00000187650	VMAC	vimentin-type intermediate filament associated coiled-coil protein	-	169.8	-0.588	-1.503	3.837e-07	1.583e-05	1.50322	down
	ENSG00000120885	CLU	clusterin	-	6027.9	-0.701	-1.626	3.885e-07	1.6e-05	1.62573	down
	ENSG00000113657	DPYSL3	dihydropyrimidinase like 3	-	387.2	-0.601	-1.517	3.947e-07	1.62e-05	1.51666	down
	ENSG00000177459	ERICH5	glutamate rich 5	-	830.3	-0.629	-1.547	3.969e-07	1.626e-05	1.54678	down
	ENSG00000165810	BTNL9	butyrophilin like 9	-	255.6	-2.492	-5.625	3.998e-07	1.635e-05	5.62498	down
	ENSG00000180447	GAS1	growth arrest specific 1	Hedgehog signaling pathway	105.8	-2.233	-4.7	4.044e-07	1.649e-05	4.70049	down
	ENSG00000131781	FMO5	flavin containing monooxygenase 5	Drug metabolism - cytochrome P...	120.3	-1.121	-2.174	4.063e-07	1.649e-05	2.17432	down
	ENSG00000149043	SYT8	synaptotagmin 8	-	630.9	-1.06	-2.085	4.136e-07	1.671e-05	2.08517	down
	ENSG00000278771	-	misc_RNA: Metazoa_SRP	-	4064.8	0.711	1.637	4.141e-07	1.671e-05	1.63745	up
	ENSG00000143786	CNIH3	cornichon family AMPA receptor auxiliary protein 3	-	243.8	-0.974	-1.964	4.16e-07	1.676e-05	1.96377	down
	ENSG00000164488	DACT2	dishevelled binding antagonist of beta catenin 2	-	18.5	-1.684	-3.213	4.174e-07	1.679e-05	3.21312	down
	ENSG00000165323	FAT3	FAT atypical cadherin 3	-	126.2	-2.556	-5.879	4.214e-07	1.683e-05	5.87913	down
	ENSG00000232926	-	processed_pseudogene: AC000078.5	-	6	-2.818	-7.051	4.218e-07	1.683e-05	7.05105	down
	ENSG00000150593	PDCD4	programmed cell death 4 (neoplastic transformation inhibitor)	Proteoglycans in cancerMicroRNAs in cancer	3310.6	-0.895	-1.86	4.223e-07	1.683e-05	1.86015	down
	ENSG00000120693	SMAD9	SMAD family member 9	TGF-beta signaling pathwaySignaling pathways regulating ...	246.1	-1.186	-2.275	4.306e-07	1.71e-05	2.27521	down
	ENSG00000148053	NTRK2	neurotrophic receptor tyrosine kinase 2	MAPK signaling pathwayNeurotrophin signaling pathwayAlcoholism	32	-1.822	-3.535	4.328e-07	1.715e-05	3.53465	down
	ENSG00000163297	ANTXR2	anthrax toxin receptor 2	-	426.1	0.88	1.841	4.402e-07	1.736e-05	1.84092	up
	ENSG00000058453	CROCC	ciliary rootlet coiled-coil, rootletin	-	3111.6	-1.27	-2.412	4.472e-07	1.756e-05	2.41169	down
	ENSG00000113578	FGF1	fibroblast growth factor 1	MAPK signaling pathwayRas signaling pathwayRap1 signaling pathwayPI3K-Akt signaling pathwayHippo signaling pathwayRegulation of actin cytoskelet...Pathways in cancerMelanoma	128.9	-1.547	-2.921	4.479e-07	1.756e-05	2.92129	down
	ENSG00000176842	IRX5	iroquois homeobox 5	-	67.1	1.018	2.025	4.516e-07	1.764e-05	2.02539	up
	ENSG00000134070	IRAK2	interleukin 1 receptor associated kinase 2	ApoptosisNeurotrophin signaling pathwayTuberculosis	368.9	1.254	2.385	4.573e-07	1.783e-05	2.38486	up
	ENSG00000137812	KNL1	kinetochore scaffold 1	-	106.2	-0.883	-1.845	4.619e-07	1.798e-05	1.84482	down
	ENSG00000117594	HSD11B1	hydroxysteroid 11-beta dehydrogenase 1	Steroid hormone biosynthesisMetabolism of xenobiotics by c...Chemical carcinogenesis	21.4	1.507	2.843	4.674e-07	1.81e-05	2.84281	up
	ENSG00000214357	NEURL1B	neuralized E3 ubiquitin protein ligase 1B	-	587.4	-0.605	-1.521	4.706e-07	1.82e-05	1.52082	down
	ENSG00000186767	SPIN4	spindlin family member 4	-	313.4	-1.065	-2.092	4.731e-07	1.823e-05	2.09189	down
	ENSG00000143502	SUSD4	sushi domain containing 4	-	298.9	-0.877	-1.837	4.733e-07	1.823e-05	1.83688	down
	ENSG00000217801	-	transcribed_unprocessed_pseudogene: RP11-465B22.3	-	11.6	2.545	5.835	4.753e-07	1.828e-05	5.83545	up
	ENSG00000123689	G0S2	G0/G1 switch 2	-	187	2.347	5.089	4.822e-07	1.851e-05	5.08885	up
	ENSG00000072071	ADGRL1	adhesion G protein-coupled receptor L1	-	529.2	-0.588	-1.504	4.869e-07	1.866e-05	1.50367	down
	ENSG00000185133	INPP5J	inositol polyphosphate-5-phosphatase J	Inositol phosphate metabolismPhosphatidylinositol signaling...	50.5	-1.242	-2.365	4.899e-07	1.874e-05	2.36455	down
	ENSG00000102755	FLT1	fms related tyrosine kinase 1	Ras signaling pathwayRap1 signaling pathwayCytokine-cytokine receptor int...HIF-1 signaling pathwayEndocytosisPI3K-Akt signaling pathwayFocal adhesionTranscriptional misregulation ...Rheumatoid arthritis	199.8	-1.296	-2.456	4.928e-07	1.879e-05	2.45551	down
	ENSG00000239268	-	lincRNA: RP11-384F7.2	-	3	-2.758	-6.763	4.929e-07	1.879e-05	6.76288	down
	ENSG00000019144	PHLDB1	pleckstrin homology like domain family B member 1	-	313.6	-0.955	-1.939	4.943e-07	1.879e-05	1.93896	down
	ENSG00000139304	PTPRQ	protein tyrosine phosphatase, receptor type Q	-	52.3	-1.427	-2.689	4.945e-07	1.879e-05	2.68937	down
	ENSG00000041982	TNC	tenascin C	PI3K-Akt signaling pathwayFocal adhesionECM-receptor interactionMicroRNAs in cancer	6732.5	-1.157	-2.23	5.065e-07	1.918e-05	2.22952	down
	ENSG00000101445	PPP1R16B	protein phosphatase 1 regulatory subunit 16B	-	610.5	-0.827	-1.774	5.083e-07	1.918e-05	1.77374	down
	ENSG00000248307	LINC00616	long intergenic non-protein coding RNA 616	-	7.5	4.113	17.305	5.149e-07	1.939e-05	17.3049	up
	ENSG00000169241	SLC50A1	solute carrier family 50 member 1	-	565.6	0.605	1.521	5.197e-07	1.951e-05	1.5212	up
	ENSG00000181191	PJA1	praja ring finger ubiquitin ligase 1	-	486.1	0.745	1.676	5.263e-07	1.969e-05	1.67605	up
	ENSG00000100196	KDELR3	KDEL endoplasmic reticulum protein retention receptor 3	Vibrio cholerae infection	121.1	0.894	1.859	5.48e-07	2.033e-05	1.85884	up
	ENSG00000053524	MCF2L2	MCF.2 cell line derived transforming sequence-like 2	-	74	-1.229	-2.345	5.493e-07	2.035e-05	2.34482	down
	ENSG00000026103	FAS	Fas cell surface death receptor	MAPK signaling pathwayCytokine-cytokine receptor int...p53 signaling pathwayApoptosisNatural killer cell mediated c...TNF signaling pathwayNon-alcoholic fatty liver dise...Type I diabetes mellitusAlzheimer's diseaseChagas disease (American trypa...African trypanosomiasisHepatitis BMeaslesInfluenza AHerpes simplex infectionPathways in cancerProteoglycans in cancerAutoimmune thyroid diseaseAllograf…	965.5	0.591	1.506	5.557e-07	2.054e-05	1.50636	up
	ENSG00000197446	CYP2F1	cytochrome P450 family 2 subfamily F member 1	Metabolism of xenobiotics by c...	3100.4	-1.598	-3.026	5.57e-07	2.056e-05	3.02645	down
	ENSG00000154153	FAM134B	family with sequence similarity 134 member B	-	336.7	-1.329	-2.513	5.617e-07	2.068e-05	2.51271	down
	ENSG00000166828	SCNN1G	sodium channel epithelial 1 gamma subunit	Taste transductionAldosterone-regulated sodium r...	33.2	-1.107	-2.154	5.624e-07	2.068e-05	2.15393	down
	ENSG00000280032	-	TEC: RP11-832A4.7	-	115.5	-0.716	-1.642	5.805e-07	2.121e-05	1.64219	down
	ENSG00000269896	LOC100129534	small nuclear ribonucleoprotein polypeptide N pseudogene	-	150.4	-0.895	-1.86	5.822e-07	2.124e-05	1.86024	down
	ENSG00000159674	SPON2	spondin 2	-	1133.8	-1.274	-2.419	6.014e-07	2.179e-05	2.4188	down
	ENSG00000123096	SSPN	sarcospan	-	126.8	-0.829	-1.777	6.022e-07	2.179e-05	1.77687	down
	ENSG00000187244	BCAM	basal cell adhesion molecule (Lutheran blood group)	-	419.4	-0.837	-1.786	6.102e-07	2.204e-05	1.78604	down
	ENSG00000106025	TSPAN12	tetraspanin 12	-	219.5	-0.779	-1.716	6.129e-07	2.204e-05	1.71567	down
	ENSG00000141639	MAPK4	mitogen-activated protein kinase 4	-	19.9	-2.201	-4.597	6.215e-07	2.227e-05	4.59663	down
	ENSG00000186517	ARHGAP30	Rho GTPase activating protein 30	-	46.2	1.026	2.036	6.296e-07	2.249e-05	2.03586	up
	ENSG00000153822	KCNJ16	potassium voltage-gated channel subfamily J member 16	Gastric acid secretion	89.1	-1.509	-2.846	6.341e-07	2.261e-05	2.84629	down
	ENSG00000087245	MMP2	matrix metallopeptidase 2	Leukocyte transendothelial mig...GnRH signaling pathwayEstrogen signaling pathwayPathways in cancerProteoglycans in cancerBladder cancer	163.4	-1.149	-2.217	6.485e-07	2.309e-05	2.21696	down
	ENSG00000101349	PAK5	p21 (RAC1) activated kinase 5	ErbB signaling pathwayRas signaling pathwayAxon guidanceFocal adhesionT cell receptor signaling path...Regulation of actin cytoskelet...Renal cell carcinoma	5.6	-2.206	-4.613	6.524e-07	2.319e-05	4.61301	down
	ENSG00000119514	GALNT12	polypeptide N-acetylgalactosaminyltransferase 12	Mucin type O-Glycan biosynthes...	671.3	0.822	1.768	6.557e-07	2.325e-05	1.76816	up
	ENSG00000100985	MMP9	matrix metallopeptidase 9	TNF signaling pathwayLeukocyte transendothelial mig...Estrogen signaling pathwayHepatitis BPathways in cancerTranscriptional misregulation ...Proteoglycans in cancerMicroRNAs in cancerBladder cancer	1144.6	1.734	3.325	6.564e-07	2.325e-05	3.32541	up
	ENSG00000133816	MICAL2	microtubule associated monooxygenase, calponin and LIM domain containing 2	-	591.9	0.775	1.711	6.576e-07	2.326e-05	1.71101	up
	ENSG00000118503	TNFAIP3	TNF alpha induced protein 3	NF-kappa B signaling pathwayNOD-like receptor signaling pa...TNF signaling pathwayMeaslesEpstein-Barr virus infection	3897.4	0.705	1.63	6.609e-07	2.334e-05	1.63001	up
	ENSG00000197766	CFD	complement factor D	Complement and coagulation cas...Staphylococcus aureus infectio...	91.2	-0.886	-1.848	6.63e-07	2.338e-05	1.84848	down
	ENSG00000080031	PTPRH	protein tyrosine phosphatase, receptor type H	-	115.8	2.596	6.047	6.775e-07	2.381e-05	6.04694	up
	ENSG00000126016	AMOT	angiomotin	Hippo signaling pathway	1239.6	-0.589	-1.505	6.856e-07	2.406e-05	1.50461	down
	ENSG00000237118	-	unitary_pseudogene: CYP2F2P	-	77.4	-1.68	-3.203	6.937e-07	2.43e-05	3.20327	down
	ENSG00000172232	AZU1	azurocidin 1	-	7.8	-1.755	-3.375	6.986e-07	2.44e-05	3.37455	down
	ENSG00000171840	NINJ2	ninjurin 2	-	46.1	-0.94	-1.919	6.992e-07	2.44e-05	1.91876	down
	ENSG00000206052	DOK6	docking protein 6	-	6.5	-2.955	-7.753	7.06e-07	2.458e-05	7.75267	down
	ENSG00000161905	ALOX15	arachidonate 15-lipoxygenase	Arachidonic acid metabolismLinoleic acid metabolismSerotonergic synapse	11102.4	-1.111	-2.16	7.109e-07	2.471e-05	2.1599	down
	ENSG00000197191	CYSRT1	cysteine rich tail 1	-	267.6	1.505	2.839	7.25e-07	2.512e-05	2.83874	up
	ENSG00000159399	HK2	hexokinase 2	Glycolysis / GluconeogenesisFructose and mannose metabolis...Galactose metabolismStarch and sucrose metabolismAmino sugar and nucleotide sug...Butirosin and neomycin biosynt...HIF-1 signaling pathwayInsulin signaling pathwayType II diabetes mellitusCarbohydrate digestion and abs...Central carbon metabolism in c...	532.3	0.816	1.76	7.325e-07	2.527e-05	1.76014	up
	ENSG00000161714	PLCD3	phospholipase C delta 3	Inositol phosphate metabolismCalcium signaling pathwayPhosphatidylinositol signaling...Thyroid hormone signaling path...	541.1	1.404	2.647	7.397e-07	2.543e-05	2.64682	up
	ENSG00000262097	LOC101927311	uncharacterized LOC101927311	-	64.8	-2.299	-4.923	7.434e-07	2.552e-05	4.92275	down
	ENSG00000167996	FTH1	ferritin heavy chain 1	Mineral absorption	16171.9	0.927	1.902	7.505e-07	2.572e-05	1.90161	up
	ENSG00000150551	LYPD1	LY6/PLAUR domain containing 1	-	31	-1.678	-3.201	7.655e-07	2.607e-05	3.20055	down
	ENSG00000138448	ITGAV	integrin subunit alpha V	PhagosomePI3K-Akt signaling pathwayFocal adhesionECM-receptor interactionCell adhesion molecules (CAMs)Regulation of actin cytoskelet...Thyroid hormone signaling path...Pathways in cancerProteoglycans in cancerSmall cell lung cancerHypertrophic cardiomyopathy (H...Arrhythmogenic right ventricul...Dilated cardiomyopathy	10429.6	-0.844	-1.796	7.726e-07	2.623e-05	1.79561	down
	ENSG00000096060	FKBP5	FK506 binding protein 5	Estrogen signaling pathway	1412.2	-0.701	-1.625	7.738e-07	2.623e-05	1.62543	down
	ENSG00000163637	PRICKLE2	prickle planar cell polarity protein 2	Wnt signaling pathway	852.6	-0.94	-1.919	7.755e-07	2.625e-05	1.91885	down
	ENSG00000232536	-	sense_intronic: RP11-74C1.4	-	23.1	-1.25	-2.379	7.83e-07	2.646e-05	2.37876	down
	ENSG00000265374	-	lincRNA: RP11-57J16.1	-	134.8	-1.23	-2.346	8.143e-07	2.735e-05	2.34648	down
	ENSG00000184226	PCDH9	protocadherin 9	-	52.2	-1.477	-2.783	8.223e-07	2.758e-05	2.78338	down
	ENSG00000139725	RHOF	ras homolog family member F, filopodia associated	-	89.1	2.458	5.496	8.245e-07	2.761e-05	5.49606	up
	ENSG00000138792	ENPEP	glutamyl aminopeptidase	Renin-angiotensin system	80.3	1.541	2.91	8.314e-07	2.772e-05	2.91036	up
	ENSG00000188624	IGFL3	IGF like family member 3	-	3.2	-2.863	-7.274	8.328e-07	2.772e-05	7.2737	down
	ENSG00000129538	RNASE1	ribonuclease A family member 1, pancreatic	-	95.9	-1.511	-2.85	8.367e-07	2.781e-05	2.85041	down
	ENSG00000117308	GALE	UDP-galactose-4-epimerase	Galactose metabolismAmino sugar and nucleotide sug...	903.8	0.817	1.762	8.421e-07	2.792e-05	1.7621	up
	ENSG00000186496	ZNF396	zinc finger protein 396	-	340.1	-0.793	-1.732	8.425e-07	2.792e-05	1.73216	down
	ENSG00000077150	NFKB2	nuclear factor kappa B subunit 2	MAPK signaling pathwayNF-kappa B signaling pathwayOsteoclast differentiationLegionellosisHTLV-I infectionEpstein-Barr virus infectionPathways in cancerViral carcinogenesis	714.9	1.085	2.122	8.474e-07	2.804e-05	2.12181	up
	ENSG00000063180	CA11	carbonic anhydrase 11	-	229.1	-0.697	-1.621	8.5e-07	2.808e-05	1.62083	down
	ENSG00000170011	MYRIP	myosin VIIA and Rab interacting protein	-	71.9	-1.77	-3.41	8.516e-07	2.809e-05	3.4097	down
	ENSG00000143387	CTSK	cathepsin K	LysosomeOsteoclast differentiationToll-like receptor signaling p...Rheumatoid arthritis	78.8	-0.991	-1.988	8.55e-07	2.816e-05	1.98821	down
	ENSG00000140254	DUOXA1	dual oxidase maturation factor 1	-	1167.8	-0.626	-1.544	8.613e-07	2.833e-05	1.54364	down
	ENSG00000142867	BCL10	B-cell CLL/lymphoma 10	NF-kappa B signaling pathwayT cell receptor signaling path...B cell receptor signaling path...Tuberculosis	1222.8	0.645	1.564	8.767e-07	2.862e-05	1.56381	up
	ENSG00000100321	SYNGR1	synaptogyrin 1	-	300.1	-0.799	-1.739	8.836e-07	2.88e-05	1.73948	down
	ENSG00000166869	CHP2	calcineurin like EF-hand protein 2	-	623.6	-1.899	-3.729	8.857e-07	2.881e-05	3.72915	down
	ENSG00000180739	S1PR5	sphingosine-1-phosphate receptor 5	Sphingolipid signaling pathwayNeuroactive ligand-receptor in...	97.5	-1.707	-3.264	8.865e-07	2.881e-05	3.26429	down
	ENSG00000114120	SLC25A36	solute carrier family 25 member 36	-	1829.6	-0.603	-1.519	8.89e-07	2.883e-05	1.51899	down
	ENSG00000122786	CALD1	caldesmon 1	Vascular smooth muscle contrac...	1659.8	-0.631	-1.549	8.897e-07	2.883e-05	1.54902	down
	ENSG00000058085	LAMC2	laminin subunit gamma 2	PI3K-Akt signaling pathwayFocal adhesionECM-receptor interactionToxoplasmosisAmoebiasisPathways in cancerSmall cell lung cancer	24542.8	0.873	1.831	8.952e-07	2.89e-05	1.83107	up
	ENSG00000116039	ATP6V1B1	ATPase H+ transporting V1 subunit B1	Oxidative phosphorylationPhagosomeSynaptic vesicle cycleCollecting duct acid secretionVibrio cholerae infectionEpithelial cell signaling in H...Rheumatoid arthritis	58.9	-2.283	-4.866	9.038e-07	2.903e-05	4.86612	down
	ENSG00000249816	LINC00964	long intergenic non-protein coding RNA 964	-	38.1	-1.727	-3.311	9.056e-07	2.905e-05	3.3108	down
	ENSG00000228791	-	processed_transcript: THRB-AS1	-	21.6	-1.197	-2.293	9.104e-07	2.916e-05	2.29304	down
	ENSG00000238266	LINC00707	long intergenic non-protein coding RNA 707	-	22.4	2.491	5.622	9.185e-07	2.927e-05	5.62203	up
	ENSG00000185950	IRS2	insulin receptor substrate 2	cGMP-PKG signaling pathwayFoxO signaling pathwayAMPK signaling pathwayInsulin signaling pathwayAdipocytokine signaling pathwa...Type II diabetes mellitusNon-alcoholic fatty liver dise...MicroRNAs in cancer	705.8	0.719	1.646	9.192e-07	2.927e-05	1.64595	up
	ENSG00000197603	C5orf42	chromosome 5 open reading frame 42	-	4261.4	-0.594	-1.509	9.309e-07	2.956e-05	1.50942	down
	ENSG00000187260	WDR86	WD repeat domain 86	-	95.6	-1.194	-2.288	9.513e-07	3.012e-05	2.28793	down
	ENSG00000116285	ERRFI1	ERBB receptor feedback inhibitor 1	-	2063.4	0.642	1.56	9.626e-07	3.03e-05	1.5604	up
	ENSG00000196159	FAT4	FAT atypical cadherin 4	-	104.9	-0.824	-1.77	9.691e-07	3.043e-05	1.77048	down
	ENSG00000169855	ROBO1	roundabout guidance receptor 1	Axon guidance	987.8	-0.73	-1.659	9.706e-07	3.043e-05	1.65868	down
	ENSG00000163209	SPRR3	small proline rich protein 3	-	3543.6	2.364	5.148	9.708e-07	3.043e-05	5.14781	up
	ENSG00000160051	IQCC	IQ motif containing C	-	121.4	-0.598	-1.513	9.762e-07	3.056e-05	1.51343	down
	ENSG00000142224	IL19	interleukin 19	Cytokine-cytokine receptor int...Jak-STAT signaling pathway	27.2	2.417	5.342	9.871e-07	3.07e-05	5.34211	up
	ENSG00000171903	CYP4F11	cytochrome P450 family 4 subfamily F member 11	-	219.6	0.753	1.685	9.892e-07	3.07e-05	1.68518	up
	ENSG00000183779	ZNF703	zinc finger protein 703	-	180.5	-0.642	-1.56	9.945e-07	3.082e-05	1.56045	down
	ENSG00000196611	MMP1	matrix metallopeptidase 1	PPAR signaling pathwayPathways in cancerBladder cancerRheumatoid arthritis	222.9	-1.228	-2.342	9.987e-07	3.091e-05	2.34186	down
	ENSG00000110092	CCND1	cyclin D1	FoxO signaling pathwayCell cyclep53 signaling pathwayPI3K-Akt signaling pathwayAMPK signaling pathwayWnt signaling pathwayHippo signaling pathwayFocal adhesionJak-STAT signaling pathwayProlactin signaling pathwayThyroid hormone signaling path...Oxytocin signaling pathwayHepatitis BMeaslesHTLV-I infectionPathways in cancerViral carcinogenesisProteoglycans in cancerMicroRNAs in cancerColorectal can…	6666.9	0.753	1.686	1.001e-06	3.095e-05	1.68562	up
	ENSG00000224397	-	lincRNA: LINC01272	-	11.6	1.863	3.637	1.007e-06	3.104e-05	3.63695	up
	ENSG00000112742	TTK	TTK protein kinase	Cell cycle	60.9	-1	-2.001	1.018e-06	3.123e-05	2.00055	down
	ENSG00000138131	LOXL4	lysyl oxidase like 4	-	707.4	-1.159	-2.233	1.021e-06	3.13e-05	2.23319	down
	ENSG00000175505	CLCF1	cardiotrophin-like cytokine factor 1	Cytokine-cytokine receptor int...Jak-STAT signaling pathway	97.2	1.379	2.6	1.028e-06	3.146e-05	2.6	up
	ENSG00000225826	LINC00626	long intergenic non-protein coding RNA 626	-	9.4	-2.682	-6.416	1.038e-06	3.172e-05	6.41649	down
	ENSG00000242372	EIF6	eukaryotic translation initiation factor 6	Ribosome biogenesis in eukaryo...	1049.2	0.6	1.516	1.051e-06	3.209e-05	1.51615	up
	ENSG00000160471	COX6B2	cytochrome c oxidase subunit 6B2	Oxidative phosphorylationCardiac muscle contractionNon-alcoholic fatty liver dise...Alzheimer's diseaseParkinson's diseaseHuntington's disease	33.2	1.151	2.221	1.056e-06	3.22e-05	2.22075	up
	ENSG00000234667	-	unitary_pseudogene: ACTBP13	-	8.3	2.158	4.463	1.111e-06	3.376e-05	4.46333	up
	ENSG00000129451	KLK10	kallikrein related peptidase 10	-	1203.9	1.089	2.128	1.132e-06	3.423e-05	2.1279	up
	ENSG00000198740	ZNF652	zinc finger protein 652	-	1893.7	-0.633	-1.551	1.135e-06	3.423e-05	1.55096	down
	ENSG00000105641	SLC5A5	solute carrier family 5 member 5	Thyroid hormone synthesis	388.4	-1.112	-2.161	1.135e-06	3.423e-05	2.16116	down
	ENSG00000239521	GATS	GATS, stromal antigen 3 opposite strand	-	835.8	-0.616	-1.532	1.149e-06	3.455e-05	1.53243	down
	ENSG00000231419	LINC00689	long intergenic non-protein coding RNA 689	-	115.5	-1.431	-2.696	1.162e-06	3.488e-05	2.6962	down
	ENSG00000229848	-	antisense: RP13-766D20.2	-	11.5	-1.291	-2.447	1.17e-06	3.509e-05	2.44708	down
	ENSG00000248359	-	lincRNA: CTC-537E7.2	-	13.9	-3.091	-8.523	1.182e-06	3.531e-05	8.52333	down
	ENSG00000274114	-	transcribed_unprocessed_pseudogene: CTC-281F24.3	-	107.5	-1.08	-2.114	1.197e-06	3.559e-05	2.11393	down
	ENSG00000215475	SIAH3	siah E3 ubiquitin protein ligase family member 3	-	56.8	-1.233	-2.351	1.2e-06	3.559e-05	2.35102	down
	ENSG00000113083	LOX	lysyl oxidase	-	202.9	-1.456	-2.743	1.209e-06	3.579e-05	2.74298	down
	ENSG00000266258	LOC101927481	uncharacterized LOC101927481	-	23.6	-1.166	-2.244	1.213e-06	3.588e-05	2.24356	down
	ENSG00000253846	PCDHGA10	protocadherin gamma subfamily A, 10	-	75.9	0.671	1.592	1.215e-06	3.589e-05	1.59168	up
	ENSG00000136720	HS6ST1	heparan sulfate 6-O-sulfotransferase 1	Glycosaminoglycan biosynthesis...	951.2	-0.615	-1.532	1.227e-06	3.619e-05	1.53198	down
	ENSG00000164087	POC1A	POC1 centriolar protein A	-	63.1	-0.622	-1.539	1.231e-06	3.624e-05	1.53906	down
	ENSG00000227702	-	lincRNA: LINC00111	-	14.9	-1.534	-2.897	1.232e-06	3.624e-05	2.89652	down
	ENSG00000168350	DEGS2	delta 4-desaturase, sphingolipid 2	Sphingolipid metabolismSphingolipid signaling pathway	788	-1.275	-2.419	1.239e-06	3.641e-05	2.41934	down
	ENSG00000005001	PRSS22	protease, serine 22	-	1352.2	0.598	1.514	1.251e-06	3.671e-05	1.51365	up
	ENSG00000185088	RPS27L	ribosomal protein S27 like	Ribosome	1461.7	0.844	1.795	1.253e-06	3.673e-05	1.79527	up
	ENSG00000168077	SCARA3	scavenger receptor class A member 3	-	852.4	-1.242	-2.365	1.264e-06	3.7e-05	2.36545	down
	ENSG00000236333	-	processed_transcript: TRHDE-AS1	-	8.2	-2.516	-5.721	1.284e-06	3.748e-05	5.72111	down
	ENSG00000249241	LOC101060498	uncharacterized LOC101060498	-	45.5	-1.172	-2.253	1.287e-06	3.752e-05	2.2534	down
	ENSG00000250280	-	sense_intronic: RP11-305O6.3	-	36.6	-1.71	-3.272	1.289e-06	3.753e-05	3.27193	down
	ENSG00000154099	DNAAF1	dynein axonemal assembly factor 1	-	4785.9	-0.837	-1.787	1.293e-06	3.753e-05	1.78661	down
	ENSG00000227376	-	processed_pseudogene: FTH1P16	-	171.5	0.779	1.716	1.293e-06	3.753e-05	1.71625	up
	ENSG00000100234	TIMP3	TIMP metallopeptidase inhibitor 3	Proteoglycans in cancerMicroRNAs in cancer	437.8	0.751	1.683	1.301e-06	3.772e-05	1.68348	up
	ENSG00000151117	TMEM86A	transmembrane protein 86A	-	45.3	-0.91	-1.879	1.32e-06	3.823e-05	1.87921	down
	ENSG00000147689	FAM83A	family with sequence similarity 83 member A	-	946	1.357	2.561	1.325e-06	3.832e-05	2.56114	up
	ENSG00000100490	CDKL1	cyclin dependent kinase like 1	-	536.6	-0.819	-1.764	1.333e-06	3.848e-05	1.76373	down
	ENSG00000115919	KYNU	kynureninase	Tryptophan metabolism	1281.9	1.153	2.224	1.334e-06	3.848e-05	2.2237	up
	ENSG00000198759	EGFL6	EGF like domain multiple 6	-	136.6	-2.29	-4.889	1.34e-06	3.854e-05	4.88903	down
	ENSG00000261578	-	sense_overlapping: RP11-21L23.2	-	37.6	-1.248	-2.376	1.358e-06	3.896e-05	2.37561	down
	ENSG00000187837	HIST1H1C	histone cluster 1 H1 family member c	-	3421	0.598	1.513	1.361e-06	3.9e-05	1.51347	up
	ENSG00000135549	PKIB	protein kinase (cAMP-dependent, catalytic) inhibitor beta	-	232.4	-1.088	-2.125	1.369e-06	3.913e-05	2.1255	down
	ENSG00000162040	HS3ST6	heparan sulfate-glucosamine 3-sulfotransferase 6	-	194.9	-1.697	-3.241	1.377e-06	3.931e-05	3.24117	down
	ENSG00000237515	SHISA9	shisa family member 9	-	31.6	-1.901	-3.736	1.387e-06	3.953e-05	3.73581	down
	ENSG00000197879	MYO1C	myosin IC	-	1389	0.602	1.517	1.398e-06	3.981e-05	1.51743	up
	ENSG00000279029	-	TEC: RP11-144I2.1	-	4.1	-2.699	-6.492	1.406e-06	3.999e-05	6.4925	down
	ENSG00000196581	AJAP1	adherens junctions associated protein 1	-	63.1	-1.47	-2.77	1.433e-06	4.069e-05	2.76985	down
	ENSG00000100065	CARD10	caspase recruitment domain family member 10	-	158.5	0.715	1.642	1.443e-06	4.081e-05	1.64179	up
	ENSG00000197930	ERO1A	endoplasmic reticulum oxidoreductase 1 alpha	Protein processing in endoplas...Vibrio cholerae infection	2440.3	0.59	1.505	1.446e-06	4.081e-05	1.50537	up
	ENSG00000158246	FAM46B	family with sequence similarity 46 member B	-	385.4	-0.785	-1.723	1.476e-06	4.145e-05	1.72264	down
	ENSG00000038295	TLL1	tolloid like 1	-	355.8	-1.125	-2.181	1.497e-06	4.197e-05	2.18063	down
	ENSG00000116717	GADD45A	growth arrest and DNA damage inducible alpha	MAPK signaling pathwayFoxO signaling pathwayCell cyclep53 signaling pathway	1103.5	0.628	1.545	1.51e-06	4.229e-05	1.54512	up
	ENSG00000144063	MALL	mal, T-cell differentiation protein like	-	248.8	0.762	1.696	1.53e-06	4.269e-05	1.69618	up
	ENSG00000171885	AQP4	aquaporin 4	Vasopressin-regulated water re...Bile secretion	242.6	-0.992	-1.989	1.534e-06	4.273e-05	1.98875	down
	ENSG00000111261	MANSC1	MANSC domain containing 1	-	634.1	0.736	1.665	1.56e-06	4.34e-05	1.66512	up
	ENSG00000092964	DPYSL2	dihydropyrimidinase like 2	Axon guidance	126.2	-0.824	-1.771	1.596e-06	4.423e-05	1.77071	down
	ENSG00000233569	LOC101928797	uncharacterized LOC101928797	-	16.9	-1.45	-2.732	1.615e-06	4.464e-05	2.7323	down
	ENSG00000066382	MPPED2	metallophosphoesterase domain containing 2	-	9.8	-1.972	-3.924	1.616e-06	4.464e-05	3.92379	down
	ENSG00000149557	FEZ1	fasciculation and elongation protein zeta 1	-	141.6	1.394	2.627	1.637e-06	4.509e-05	2.62718	up
	ENSG00000149575	SCN2B	sodium voltage-gated channel beta subunit 2	-	7.9	-2.453	-5.476	1.676e-06	4.6e-05	5.4763	down
	ENSG00000169509	CRCT1	cysteine rich C-terminal 1	-	24.5	4.359	20.516	1.688e-06	4.609e-05	20.5157	up
	ENSG00000142959	BEST4	bestrophin 4	-	121.5	-1.392	-2.625	1.71e-06	4.662e-05	2.62477	down
	ENSG00000087086	FTL	ferritin light chain	Mineral absorption	14621.1	1.19	2.282	1.714e-06	4.668e-05	2.28181	up
	ENSG00000140519	RHCG	Rh family C glycoprotein	-	866.5	2.031	4.086	1.72e-06	4.68e-05	4.08645	up
	ENSG00000176697	BDNF	brain derived neurotrophic factor	MAPK signaling pathwaycAMP signaling pathwayNeurotrophin signaling pathwayHuntington's diseaseCocaine addictionAlcoholism	38.8	-1.236	-2.355	1.73e-06	4.7e-05	2.35495	down
	ENSG00000007216	SLC13A2	solute carrier family 13 member 2	-	113.5	-1.434	-2.702	1.77e-06	4.791e-05	2.7018	down
	ENSG00000123892	RAB38	RAB38, member RAS oncogene family	-	419.4	0.792	1.732	1.772e-06	4.792e-05	1.73194	up
	ENSG00000133216	EPHB2	EPH receptor B2	Axon guidance	1103.8	-0.589	-1.504	1.775e-06	4.794e-05	1.50414	down
	ENSG00000231574	KCCAT211	renal clear cell carcinoma-associated transcript 211	-	37.6	2.343	5.075	1.801e-06	4.852e-05	5.07519	up
	ENSG00000139508	SLC46A3	solute carrier family 46 member 3	-	1613.8	-0.732	-1.661	1.823e-06	4.894e-05	1.66121	down
	ENSG00000198092	TMPRSS11F	transmembrane protease, serine 11F	-	55.8	1.852	3.61	1.842e-06	4.921e-05	3.61028	up
	ENSG00000215182	MUC5AC	mucin 5AC, oligomeric mucus/gel-forming	-	77.3	2.719	6.585	1.862e-06	4.95e-05	6.58472	up
	ENSG00000129151	BBOX1	gamma-butyrobetaine hydroxylase 1	Lysine degradation	156.8	-1.411	-2.659	1.878e-06	4.985e-05	2.65926	down
	ENSG00000127530	OR7C1	olfactory receptor family 7 subfamily C member 1	Olfactory transduction	4.3	-2.956	-7.758	1.905e-06	5.041e-05	7.75824	down
	ENSG00000126787	DLGAP5	DLG associated protein 5	-	43.7	-1.838	-3.574	1.911e-06	5.045e-05	3.57412	down
	ENSG00000129521	EGLN3	egl-9 family hypoxia inducible factor 3	HIF-1 signaling pathwayPathways in cancerRenal cell carcinoma	665.5	-0.659	-1.579	1.912e-06	5.045e-05	1.57903	down
	ENSG00000167601	AXL	AXL receptor tyrosine kinase	-	93.4	-0.793	-1.732	1.932e-06	5.093e-05	1.73245	down
	ENSG00000012171	SEMA3B	semaphorin 3B	Axon guidance	56.4	1.871	3.657	1.953e-06	5.123e-05	3.65729	up
	ENSG00000183655	KLHL25	kelch like family member 25	-	153.4	-0.645	-1.563	1.982e-06	5.187e-05	1.56345	down
	ENSG00000203668	CHML	CHM like, Rab escort protein 2	-	377.1	0.681	1.603	1.992e-06	5.206e-05	1.60338	up
	ENSG00000132640	BTBD3	BTB domain containing 3	-	1379.4	-0.678	-1.599	2.009e-06	5.228e-05	1.59939	down
	ENSG00000130513	GDF15	growth differentiation factor 15	-	2070.8	1.751	3.365	2.013e-06	5.228e-05	3.3652	up
	ENSG00000115648	MLPH	melanophilin	-	927.7	0.754	1.687	2.014e-06	5.228e-05	1.68692	up
	ENSG00000143369	ECM1	extracellular matrix protein 1	-	288.6	1.806	3.497	2.018e-06	5.23e-05	3.49716	up
	ENSG00000163050	COQ8A	coenzyme Q8A	-	525.8	-0.793	-1.733	2.02e-06	5.23e-05	1.73253	down
	ENSG00000147257	GPC3	glypican 3	Proteoglycans in cancer	17.5	-1.757	-3.379	2.063e-06	5.321e-05	3.379	down
	ENSG00000152779	SLC16A12	solute carrier family 16 member 12	-	44.6	-1.176	-2.259	2.068e-06	5.323e-05	2.25894	down
	ENSG00000249736	-	lincRNA: RP11-83M16.5	-	3.6	-3.117	-8.675	2.112e-06	5.405e-05	8.67514	down
	ENSG00000204131	NHSL2	NHS like 2	-	21.4	-1.334	-2.521	2.114e-06	5.405e-05	2.52115	down
	ENSG00000253196	-	antisense: RP11-706C16.7	-	21.6	-1.229	-2.344	2.135e-06	5.446e-05	2.3442	down
	ENSG00000214222	-	processed_pseudogene: TUBBP2	-	61.6	1.056	2.079	2.138e-06	5.446e-05	2.07944	up
	ENSG00000069424	KCNAB2	potassium voltage-gated channel subfamily A regulatory beta subunit 2	-	122.1	-1.2	-2.297	2.14e-06	5.446e-05	2.29698	down
	ENSG00000197410	DCHS2	dachsous cadherin-related 2	-	14.4	-1.878	-3.677	2.151e-06	5.468e-05	3.67662	down
	ENSG00000184347	SLIT3	slit guidance ligand 3	Axon guidance	5.4	-2.376	-5.191	2.159e-06	5.481e-05	5.19144	down
	ENSG00000114770	ABCC5	ATP binding cassette subfamily C member 5	ABC transporters	2338.1	-0.714	-1.64	2.207e-06	5.598e-05	1.63988	down
	ENSG00000133067	LGR6	leucine rich repeat containing G protein-coupled receptor 6	-	11.8	-2.154	-4.451	2.222e-06	5.623e-05	4.45134	down
	ENSG00000229989	-	lincRNA: MIR181A1HG	-	68.5	0.885	1.847	2.223e-06	5.623e-05	1.84663	up
	ENSG00000235884	-	lincRNA: LINC00941	-	19.8	1.969	3.914	2.286e-06	5.75e-05	3.91445	up
	ENSG00000162772	ATF3	activating transcription factor 3	HTLV-I infection	1372.2	0.848	1.8	2.29e-06	5.753e-05	1.8	up
	ENSG00000072195	SPEG	SPEG complex locus	-	39.9	-0.756	-1.688	2.315e-06	5.804e-05	1.68846	down
	ENSG00000111331	OAS3	2'-5'-oligoadenylate synthetase 3	Hepatitis CMeaslesInfluenza AHerpes simplex infection	574.8	0.743	1.674	2.332e-06	5.841e-05	1.67371	up
	ENSG00000154277	UCHL1	ubiquitin C-terminal hydrolase L1	Parkinson's disease	106.7	2.947	7.712	2.352e-06	5.876e-05	7.71178	up
	ENSG00000100031	GGT1	gamma-glutamyltransferase 1	Taurine and hypotaurine metabo...Cyanoamino acid metabolismGlutathione metabolismArachidonic acid metabolism	41.3	1.509	2.847	2.355e-06	5.876e-05	2.84701	up
	ENSG00000162645	GBP2	guanylate binding protein 2	-	443.8	0.618	1.534	2.398e-06	5.977e-05	1.53444	up
	ENSG00000170312	CDK1	cyclin dependent kinase 1	Cell cycleOocyte meiosisp53 signaling pathwayGap junctionProgesterone-mediated oocyte m...Herpes simplex infectionEpstein-Barr virus infectionViral carcinogenesis	223.9	-1.052	-2.074	2.416e-06	6.008e-05	2.07384	down
	ENSG00000078295	ADCY2	adenylate cyclase 2	Purine metabolismRap1 signaling pathwayCalcium signaling pathwaycGMP-PKG signaling pathwaycAMP signaling pathwayChemokine signaling pathwayOocyte meiosisAdrenergic signaling in cardio...Vascular smooth muscle contrac...Gap junctionPlatelet activationCircadian entrainmentRetrograde endocannabinoid sig...Glutamatergic synapseCholinergic synapseGABAergic synapseInflammatory mediator regulati...Insul…	562.7	-1.981	-3.947	2.416e-06	6.008e-05	3.9474	down
	ENSG00000073067	CYP2W1	cytochrome P450 family 2 subfamily W member 1	-	13.5	-3.109	-8.626	2.438e-06	6.044e-05	8.62613	down
	ENSG00000124713	GNMT	glycine N-methyltransferase	Glycine, serine and threonine ...	19.8	-1.514	-2.856	2.457e-06	6.083e-05	2.85605	down
	ENSG00000154930	ACSS1	acyl-CoA synthetase short-chain family member 1	Glycolysis / GluconeogenesisPyruvate metabolismPropanoate metabolism	875.6	-1.223	-2.335	2.487e-06	6.145e-05	2.33479	down
	ENSG00000227292	-	lincRNA: AC009229.5	-	6.2	2.6	6.065	2.549e-06	6.27e-05	6.06469	up
	ENSG00000242960	-	processed_pseudogene: FTH1P23	-	161.4	0.727	1.655	2.555e-06	6.271e-05	1.65548	up
	ENSG00000120915	EPHX2	epoxide hydrolase 2	Arachidonic acid metabolismPeroxisome	380.6	-0.832	-1.78	2.609e-06	6.389e-05	1.77992	down
	ENSG00000137880	GCHFR	GTP cyclohydrolase I feedback regulator	-	487.6	-0.877	-1.837	2.652e-06	6.478e-05	1.83705	down
	ENSG00000138623	SEMA7A	semaphorin 7A (John Milton Hagen blood group)	Axon guidance	179.6	1.459	2.75	2.656e-06	6.479e-05	2.74952	up
	ENSG00000185339	TCN2	transcobalamin 2	Vitamin digestion and absorpti...	836.5	-0.975	-1.965	2.658e-06	6.479e-05	1.96534	down
	ENSG00000240891	PLCXD2	phosphatidylinositol specific phospholipase C X domain containing 2	-	60.4	1.349	2.547	2.669e-06	6.498e-05	2.54747	up
	ENSG00000128578	STRIP2	striatin interacting protein 2	-	72.7	2.013	4.036	2.68e-06	6.517e-05	4.03579	up
	ENSG00000021300	PLEKHB1	pleckstrin homology domain containing B1	-	1339.9	-1.034	-2.048	2.723e-06	6.592e-05	2.04761	down
	ENSG00000137486	ARRB1	arrestin beta 1	MAPK signaling pathwayChemokine signaling pathwayEndocytosisPhototransductionMorphine addiction	340	-0.888	-1.851	2.739e-06	6.619e-05	1.85083	down
	ENSG00000223361	-	transcribed_processed_pseudogene: FTH1P10	-	226.2	0.701	1.626	2.761e-06	6.664e-05	1.62597	up
	ENSG00000125430	HS3ST3B1	heparan sulfate-glucosamine 3-sulfotransferase 3B1	Glycosaminoglycan biosynthesis...	51.3	-0.852	-1.805	2.764e-06	6.665e-05	1.80476	down
	ENSG00000112759	SLC29A1	solute carrier family 29 member 1 (Augustine blood group)	Alcoholism	112.6	-0.81	-1.753	2.778e-06	6.689e-05	1.75325	down
	ENSG00000138449	SLC40A1	solute carrier family 40 member 1	Mineral absorption	369.6	-0.618	-1.535	2.801e-06	6.731e-05	1.53494	down
	ENSG00000237499	LOC100130476	uncharacterized LOC100130476	-	73.7	-0.824	-1.771	2.841e-06	6.804e-05	1.77089	down
	ENSG00000090013	BLVRB	biliverdin reductase B	Riboflavin metabolismPorphyrin and chlorophyll meta...	849.5	0.717	1.643	2.898e-06	6.925e-05	1.6433	up
	ENSG00000110031	LPXN	leupaxin	-	173.5	0.73	1.659	2.911e-06	6.949e-05	1.65908	up
	ENSG00000121621	KIF18A	kinesin family member 18A	-	74.1	-0.798	-1.738	2.935e-06	6.982e-05	1.73832	down
	ENSG00000115380	EFEMP1	EGF containing fibulin like extracellular matrix protein 1	-	2165.8	-0.72	-1.647	2.94e-06	6.982e-05	1.64702	down
	ENSG00000214796	-	transcribed_unprocessed_pseudogene: RP11-480I12.5	-	52.4	-0.732	-1.661	2.952e-06	6.995e-05	1.66103	down
	ENSG00000248329	APELA	apelin receptor early endogenous ligand	-	46.3	-4.176	-18.082	2.963e-06	7.005e-05	18.0816	down
	ENSG00000082512	TRAF5	TNF receptor associated factor 5	NF-kappa B signaling pathwayTNF signaling pathwayHerpes simplex infectionEpstein-Barr virus infectionPathways in cancerViral carcinogenesisSmall cell lung cancer	117.8	-0.683	-1.605	2.963e-06	7.005e-05	1.60506	down
	ENSG00000160472	TMEM190	transmembrane protein 190	-	266	-0.983	-1.977	3.024e-06	7.128e-05	1.97699	down
	ENSG00000164683	HEY1	hes related family bHLH transcription factor with YRPW motif 1	-	414	-0.946	-1.926	3.044e-06	7.163e-05	1.92586	down
	ENSG00000279117	-	TEC: CTD-2562J17.6	-	127.1	-0.748	-1.68	3.046e-06	7.163e-05	1.67973	down
	ENSG00000214290	COLCA2	colorectal cancer associated 2	-	136.9	-0.591	-1.506	3.06e-06	7.189e-05	1.50587	down
	ENSG00000163482	STK36	serine/threonine kinase 36	Hedgehog signaling pathwayPathways in cancerBasal cell carcinoma	2648.7	-0.609	-1.526	3.111e-06	7.289e-05	1.52554	down
	ENSG00000270019	-	lincRNA: RP11-141B14.1	-	24.7	-1.267	-2.407	3.114e-06	7.289e-05	2.40662	down
	ENSG00000115232	ITGA4	integrin subunit alpha 4	PI3K-Akt signaling pathwayFocal adhesionECM-receptor interactionCell adhesion molecules (CAMs)Hematopoietic cell lineageLeukocyte transendothelial mig...Intestinal immune network for ...Regulation of actin cytoskelet...LeishmaniasisHypertrophic cardiomyopathy (H...Arrhythmogenic right ventricul...Dilated cardiomyopathy	9.2	-2.125	-4.362	3.116e-06	7.289e-05	4.36241	down
	ENSG00000130635	COL5A1	collagen type V alpha 1 chain	PI3K-Akt signaling pathwayFocal adhesionECM-receptor interactionPlatelet activationProtein digestion and absorpti...Amoebiasis	91.4	-1.155	-2.227	3.132e-06	7.311e-05	2.22748	down
	ENSG00000178209	PLEC	plectin	-	4871.6	0.73	1.658	3.136e-06	7.312e-05	1.65816	up
	ENSG00000105711	SCN1B	sodium voltage-gated channel beta subunit 1	Adrenergic signaling in cardio...	23.1	-1.733	-3.323	3.16e-06	7.36e-05	3.32336	down
	ENSG00000110328	GALNT18	polypeptide N-acetylgalactosaminyltransferase 18	Mucin type O-Glycan biosynthes...	651.5	-0.793	-1.733	3.174e-06	7.386e-05	1.73268	down
	ENSG00000163083	INHBB	inhibin beta B subunit	Cytokine-cytokine receptor int...TGF-beta signaling pathwaySignaling pathways regulating ...	445.4	-1.181	-2.267	3.201e-06	7.434e-05	2.26708	down
	ENSG00000074660	SCARF1	scavenger receptor class F member 1	-	34.9	-0.848	-1.801	3.315e-06	7.682e-05	1.80053	down
	ENSG00000139410	SDSL	serine dehydratase like	Glycineserine and threonine metabolis...Cysteine and methionine metabo...Valineleucine and isoleucine biosynt...	35.2	1.153	2.224	3.333e-06	7.715e-05	2.22353	up
	ENSG00000162745	OLFML2B	olfactomedin like 2B	-	11	-1.532	-2.891	3.405e-06	7.857e-05	2.89087	down
	ENSG00000004660	CAMKK1	calcium/calmodulin dependent protein kinase kinase 1	AMPK signaling pathwayAdipocytokine signaling pathwa...Oxytocin signaling pathwayAlcoholism	39.7	-1.136	-2.198	3.411e-06	7.863e-05	2.19783	down
	ENSG00000142149	HUNK	hormonally up-regulated Neu-associated kinase	-	146.4	-0.958	-1.942	3.443e-06	7.92e-05	1.94233	down
	ENSG00000073712	FERMT2	fermitin family member 2	-	307.5	-0.629	-1.546	3.485e-06	7.999e-05	1.54616	down
	ENSG00000204103	MAFB	MAF bZIP transcription factor B	-	151.4	-0.726	-1.654	3.51e-06	8.041e-05	1.65405	down
	ENSG00000196104	SPOCK3	SPARC/osteonectin, cwcv and kazal like domains proteoglycan 3	-	2.7	-2.565	-5.916	3.515e-06	8.043e-05	5.91608	down
	ENSG00000154734	ADAMTS1	ADAM metallopeptidase with thrombospondin type 1 motif 1	-	147.6	1.492	2.814	3.626e-06	8.253e-05	2.81359	up
	ENSG00000249631	-	lincRNA: RP11-281P23.2	-	74.6	0.992	1.989	3.632e-06	8.261e-05	1.98933	up
	ENSG00000137745	MMP13	matrix metallopeptidase 13	-	1318.7	-1.981	-3.949	3.674e-06	8.338e-05	3.94881	down
	ENSG00000170271	FAXDC2	fatty acid hydroxylase domain containing 2	Steroid biosynthesis	423.8	-0.826	-1.773	3.761e-06	8.517e-05	1.77328	down
	ENSG00000187905	LRRC74B	leucine rich repeat containing 74B	-	731.6	-1.02	-2.029	3.79e-06	8.56e-05	2.02855	down
	ENSG00000170745	KCNS3	potassium voltage-gated channel modifier subfamily S member 3	-	299	-0.596	-1.511	3.802e-06	8.576e-05	1.51132	down
	ENSG00000255532	-	transcribed_unprocessed_pseudogene: CTD-2026G22.1	-	11.1	-2.78	-6.867	3.863e-06	8.705e-05	6.86735	down
	ENSG00000271969	-	antisense: U47924.29	-	14.1	-1.26	-2.395	3.869e-06	8.709e-05	2.39546	down
	ENSG00000133019	CHRM3	cholinergic receptor muscarinic 3	Calcium signaling pathwayNeuroactive ligand-receptor in...Cholinergic synapseRegulation of actin cytoskelet...Insulin secretionSalivary secretionGastric acid secretionPancreatic secretion	23.8	-1.714	-3.281	3.897e-06	8.762e-05	3.2808	down
	ENSG00000139116	KIF21A	kinesin family member 21A	-	8208.5	-0.712	-1.638	3.901e-06	8.762e-05	1.63788	down
	ENSG00000131470	PSMC3IP	PSMC3 interacting protein	-	83.1	-0.719	-1.646	3.947e-06	8.857e-05	1.64552	down
	ENSG00000149927	DOC2A	double C2 domain alpha	-	263.4	-0.818	-1.763	3.955e-06	8.866e-05	1.76301	down
	ENSG00000140274	DUOXA2	dual oxidase maturation factor 2	Thyroid hormone synthesis	27.5	2.416	5.336	4.033e-06	9.004e-05	5.33604	up
	ENSG00000243955	GSTA1	glutathione S-transferase alpha 1	Glutathione metabolismMetabolism of xenobiotics by c...Drug metabolism - cytochrome P...Chemical carcinogenesis	2121.4	-1.264	-2.401	4.082e-06	9.098e-05	2.40082	down
	ENSG00000233539	LOC730338	uncharacterized LOC730338	-	15.2	2.268	4.816	4.083e-06	9.098e-05	4.81567	up
	ENSG00000248884	-	lincRNA: CTC-537E7.3	-	5.3	-2.12	-4.346	4.107e-06	9.124e-05	4.34629	down
	ENSG00000104112	SCG3	secretogranin III	-	35.9	-1.145	-2.211	4.123e-06	9.144e-05	2.21115	down
	ENSG00000179826	MRGPRX3	MAS related GPR family member X3	-	70.8	1.525	2.878	4.136e-06	9.144e-05	2.87837	up
	ENSG00000108691	CCL2	C-C motif chemokine ligand 2	Cytokine-cytokine receptor int...Chemokine signaling pathwayNOD-like receptor signaling pa...TNF signaling pathwayChagas disease (American trypa...MalariaInfluenza AHerpes simplex infectionRheumatoid arthritis	23.4	-1.96	-3.89	4.136e-06	9.144e-05	3.89015	down
	ENSG00000149021	SCGB1A1	secretoglobin family 1A member 1	-	1161.9	-2.112	-4.324	4.145e-06	9.148e-05	4.32395	down
	ENSG00000071054	MAP4K4	mitogen-activated protein kinase kinase kinase kinase 4	MAPK signaling pathway	2647.8	0.887	1.85	4.19e-06	9.233e-05	1.84983	up
	ENSG00000148346	LCN2	lipocalin 2	-	9894.3	1.561	2.952	4.198e-06	9.242e-05	2.95158	up
	ENSG00000125735	TNFSF14	tumor necrosis factor superfamily member 14	Cytokine-cytokine receptor int...NF-kappa B signaling pathwayHerpes simplex infection	68.3	2.073	4.207	4.232e-06	9.297e-05	4.20666	up
	ENSG00000169826	CSGALNACT2	chondroitin sulfate N-acetylgalactosaminyltransferase 2	Glycosaminoglycan biosynthesis...	210.8	0.654	1.573	4.255e-06	9.339e-05	1.57327	up
	ENSG00000135245	HILPDA	hypoxia inducible lipid droplet associated	-	219.8	-0.595	-1.51	4.289e-06	9.396e-05	1.51035	down
	ENSG00000117643	MAN1C1	mannosidase alpha class 1C member 1	N-Glycan biosynthesisProtein processing in endoplas...	601.5	-1.236	-2.356	4.302e-06	9.414e-05	2.35557	down
	ENSG00000203985	LDLRAD1	low density lipoprotein receptor class A domain containing 1	-	3107.2	-0.785	-1.724	4.404e-06	9.619e-05	1.72367	down
	ENSG00000155666	KDM8	lysine demethylase 8	-	106.4	-0.653	-1.572	4.445e-06	9.674e-05	1.57237	down
	ENSG00000144452	ABCA12	ATP binding cassette subfamily A member 12	ABC transporters	477.2	1.169	2.248	4.464e-06	9.691e-05	2.24806	up
	ENSG00000164825	DEFB1	defensin beta 1	-	17.8	1.122	2.176	4.516e-06	9.766e-05	2.17596	up
	ENSG00000268101	-	unprocessed_pseudogene: CYP2G2P	-	12.2	-1.627	-3.09	4.526e-06	9.779e-05	3.08957	down
	ENSG00000126803	HSPA2	heat shock protein family A (Hsp70) member 2	SpliceosomeMAPK signaling pathwayProtein processing in endoplas...EndocytosisAntigen processing and present...Estrogen signaling pathwayLegionellosisToxoplasmosisMeaslesInfluenza AEpstein-Barr virus infection	502.6	-1.015	-2.02	4.561e-06	9.822e-05	2.0203	down
	ENSG00000185269	NOTUM	NOTUM, palmitoleoyl-protein carboxylesterase	-	6.6	-2.021	-4.057	4.564e-06	9.822e-05	4.05742	down
	ENSG00000123119	NECAB1	N-terminal EF-hand calcium binding protein 1	-	22.7	-3.213	-9.275	4.605e-06	9.89e-05	9.27528	down
	ENSG00000180861	-	lincRNA: LINC01559	-	445.4	1.02	2.028	4.616e-06	9.905e-05	2.02785	up
	ENSG00000143869	GDF7	growth differentiation factor 7	TGF-beta signaling pathwayHippo signaling pathway	34.6	-1.996	-3.99	4.71e-06	0.000101	3.99018	down
	ENSG00000075461	CACNG4	calcium voltage-gated channel auxiliary subunit gamma 4	MAPK signaling pathwayCardiac muscle contractionAdrenergic signaling in cardio...Oxytocin signaling pathwayHypertrophic cardiomyopathy (H...Arrhythmogenic right ventricul...Dilated cardiomyopathy	33.6	-1.217	-2.325	4.747e-06	0.0001016	2.32507	down
	ENSG00000106211	HSPB1	heat shock protein family B (small) member 1	MAPK signaling pathwayVEGF signaling pathwayAmoebiasisEpstein-Barr virus infection	8104.2	-0.649	-1.569	4.802e-06	0.0001021	1.56854	down
	ENSG00000137960	GIPC2	GIPC PDZ domain containing family member 2	-	125.3	-0.746	-1.677	4.835e-06	0.0001027	1.67748	down
	ENSG00000129951	PLPPR3	phospholipid phosphatase related 3	-	210.6	-1.123	-2.177	4.842e-06	0.0001028	2.17734	down
	ENSG00000229980	TOB1-AS1	TOB1 antisense RNA 1	-	45.1	-1.239	-2.36	4.85e-06	0.0001029	2.35993	down
	ENSG00000166165	CKB	creatine kinase B	Arginine and proline metabolis...	2305.6	-0.659	-1.579	4.867e-06	0.0001031	1.57902	down
	ENSG00000112984	KIF20A	kinesin family member 20A	-	92.4	-1.187	-2.278	4.87e-06	0.0001031	2.27754	down
	ENSG00000140379	BCL2A1	BCL2 related protein A1	NF-kappa B signaling pathwayTranscriptional misregulation ...	18.9	1.782	3.44	4.917e-06	0.000104	3.43976	up
	ENSG00000175874	CREG2	cellular repressor of E1A stimulated genes 2	-	28.2	1.185	2.274	4.968e-06	0.0001046	2.27366	up
	ENSG00000251177	-	unprocessed_pseudogene: RP11-401E5.2	-	5.4	-2.433	-5.402	5.049e-06	0.0001061	5.402	down
	ENSG00000137474	MYO7A	myosin VIIA	-	14.2	1.607	3.046	5.059e-06	0.0001062	3.04627	up
	ENSG00000196616	ADH1B	alcohol dehydrogenase 1B (class I), beta polypeptide	Glycolysis / GluconeogenesisFatty acid degradationTyrosine metabolismRetinol metabolismMetabolism of xenobiotics by c...Drug metabolism - cytochrome P...Chemical carcinogenesis	10.4	-1.524	-2.875	5.065e-06	0.0001062	2.87537	down
	ENSG00000164626	KCNK5	potassium two pore domain channel subfamily K member 5	Protein digestion and absorpti...	941.1	-0.941	-1.919	5.077e-06	0.0001063	1.91949	down
	ENSG00000224781	-	processed_pseudogene: EIF4A2P4	-	137.4	-0.696	-1.619	5.083e-06	0.0001064	1.61947	down
	ENSG00000100116	GCAT	glycine C-acetyltransferase	Glycine, serine and threonine ...	124.8	0.604	1.52	5.147e-06	0.0001074	1.51975	up
	ENSG00000176641	RNF152	ring finger protein 152	-	4108.9	-0.944	-1.923	5.17e-06	0.0001078	1.92346	down
	ENSG00000168874	ATOH8	atonal bHLH transcription factor 8	-	30.4	-1.183	-2.27	5.265e-06	0.0001096	2.27048	down
	ENSG00000163453	IGFBP7	insulin like growth factor binding protein 7	-	5502.1	-0.759	-1.692	5.386e-06	0.000112	1.6918	down
	ENSG00000122966	CIT	citron rho-interacting serine/threonine kinase	-	341.5	1.069	2.098	5.43e-06	0.0001126	2.09833	up
	ENSG00000147168	IL2RG	interleukin 2 receptor subunit gamma	Cytokine-cytokine receptor int...EndocytosisPI3K-Akt signaling pathwayJak-STAT signaling pathwayMeaslesHTLV-I infectionInflammatory bowel disease (IB...Primary immunodeficiency	35.6	1.277	2.424	5.51e-06	0.000114	2.42354	up
	ENSG00000122861	PLAU	plasminogen activator, urokinase	NF-kappa B signaling pathwayComplement and coagulation cas...Transcriptional misregulation ...Proteoglycans in cancerMicroRNAs in cancer	1620.4	1.537	2.902	5.54e-06	0.0001145	2.90152	up
	ENSG00000183087	GAS6	growth arrest specific 6	-	432.7	-0.586	-1.501	5.596e-06	0.0001155	1.50147	down
	ENSG00000168386	FILIP1L	filamin A interacting protein 1 like	-	166.4	-1.115	-2.166	5.606e-06	0.0001155	2.16648	down
	ENSG00000104140	RHOV	ras homolog family member V	-	578.1	-0.791	-1.73	5.61e-06	0.0001155	1.72987	down
	ENSG00000204323	SMIM5	small integral membrane protein 5	-	397.9	-0.728	-1.656	5.628e-06	0.0001157	1.65601	down
	ENSG00000137877	SPTBN5	spectrin beta, non-erythrocytic 5	-	66.5	1.14	2.203	5.667e-06	0.0001163	2.20321	up
	ENSG00000182871	COL18A1	collagen type XVIII alpha 1 chain	Protein digestion and absorpti...	77.5	-0.995	-1.993	5.694e-06	0.0001167	1.99274	down
	ENSG00000164611	PTTG1	pituitary tumor-transforming 1	Cell cycleOocyte meiosisHTLV-I infection	100.2	-0.963	-1.949	5.699e-06	0.0001167	1.94877	down
	ENSG00000167772	ANGPTL4	angiopoietin like 4	PPAR signaling pathway	121.6	2.7	6.499	5.747e-06	0.0001175	6.49931	up
	ENSG00000163354	DCST2	DC-STAMP domain containing 2	-	42.4	-0.778	-1.715	5.775e-06	0.0001177	1.71456	down
	ENSG00000124107	SLPI	secretory leukocyte peptidase inhibitor	-	55431.8	-0.984	-1.978	5.778e-06	0.0001177	1.97804	down
	ENSG00000138646	HERC5	HECT and RLD domain containing E3 ubiquitin protein ligase 5	-	108.7	1.041	2.057	5.782e-06	0.0001177	2.05715	up
	ENSG00000179388	EGR3	early growth response 3	Hepatitis BViral carcinogenesis	25.8	-1.451	-2.734	5.818e-06	0.0001182	2.73371	down
	ENSG00000064115	TM7SF3	transmembrane 7 superfamily member 3	-	1424.1	0.707	1.632	5.819e-06	0.0001182	1.63248	up
	ENSG00000069849	ATP1B3	ATPase Na+/K+ transporting subunit beta 3	cGMP-PKG signaling pathwaycAMP signaling pathwayCardiac muscle contractionAdrenergic signaling in cardio...Insulin secretionThyroid hormone synthesisThyroid hormone signaling path...Aldosterone-regulated sodium r...Endocrine and other factor-reg...Proximal tubule bicarbonate re...Salivary secretionGastric acid secretionPancreatic secretionCarbohydrate digestion and abs...Protein digestion and abs…	1905.8	-0.83	-1.778	5.819e-06	0.0001182	1.77805	down
	ENSG00000121797	CCRL2	C-C motif chemokine receptor like 2	-	10.4	1.746	3.354	5.823e-06	0.0001182	3.35413	up
	ENSG00000185479	KRT6B	keratin 6B	-	2195.9	1.69	3.227	5.871e-06	0.0001186	3.2269	up
	ENSG00000175895	PLEKHF2	pleckstrin homology and FYVE domain containing 2	-	1867.2	-0.586	-1.501	5.977e-06	0.0001205	1.5007	down
	ENSG00000228695	CES1P1	carboxylesterase 1 pseudogene 1	-	548.2	-0.901	-1.867	5.991e-06	0.0001207	1.86698	down
	ENSG00000115425	PECR	peroxisomal trans-2-enoyl-CoA reductase	Biosynthesis of unsaturated fa...Peroxisome	383.7	-0.772	-1.708	6.019e-06	0.0001211	1.70777	down
	ENSG00000163060	TEKT4	tektin 4	-	401.6	-0.969	-1.957	6.027e-06	0.0001212	1.95738	down
	ENSG00000204520	MICA	MHC class I polypeptide-related sequence A	Natural killer cell mediated c...	253.4	0.596	1.511	6.219e-06	0.0001246	1.51136	up
	ENSG00000170775	GPR37	G protein-coupled receptor 37	Parkinson's disease	56.1	-1.094	-2.134	6.234e-06	0.0001246	2.13419	down
	ENSG00000163040	CCDC74A	coiled-coil domain containing 74A	-	1436.1	-0.686	-1.608	6.237e-06	0.0001246	1.60847	down
	ENSG00000198885	ITPRIPL1	inositol 1,4,5-trisphosphate receptor interacting protein-like 1	-	119.1	-1.337	-2.526	6.237e-06	0.0001246	2.5264	down
	ENSG00000110693	SOX6	SRY-box 6	-	46.8	-0.726	-1.654	6.243e-06	0.0001246	1.65375	down
	ENSG00000267287	-	processed_transcript: RP11-567M16.1	-	16.4	-1.37	-2.584	6.289e-06	0.0001253	2.58434	down
	ENSG00000084453	SLCO1A2	solute carrier organic anion transporter family member 1A2	Bile secretion	17.1	-2.09	-4.258	6.332e-06	0.0001259	4.25784	down
	ENSG00000130164	LDLR	low density lipoprotein receptor	EndocytosisOvarian steroidogenesisBile secretionToxoplasmosisHepatitis C	4308.2	0.742	1.672	6.352e-06	0.0001262	1.67239	up
	ENSG00000176387	HSD11B2	hydroxysteroid 11-beta dehydrogenase 2	Steroid hormone biosynthesisAldosterone-regulated sodium r...	327.6	-1.507	-2.843	6.395e-06	0.0001267	2.84267	down
	ENSG00000231768	LINC01354	long intergenic non-protein coding RNA 1354	-	39.4	-1.352	-2.553	6.423e-06	0.0001269	2.55317	down
	ENSG00000157168	NRG1	neuregulin 1	ErbB signaling pathway	141.8	0.821	1.766	6.428e-06	0.0001269	1.76641	up
	ENSG00000259225	LOC101928227	uncharacterized LOC101928227	-	450.2	-0.994	-1.992	6.429e-06	0.0001269	1.99216	down
	ENSG00000160401	CFAP157	cilia and flagella associated protein 157	-	3985.1	-0.878	-1.838	6.46e-06	0.0001274	1.83804	down
	ENSG00000230316	FEZF1-AS1	FEZF1 antisense RNA 1	-	27.9	-0.882	-1.843	6.496e-06	0.000128	1.84271	down
	ENSG00000181104	F2R	coagulation factor II thrombin receptor	Rap1 signaling pathwayCalcium signaling pathwaycAMP signaling pathwayNeuroactive ligand-receptor in...EndocytosisPI3K-Akt signaling pathwayComplement and coagulation cas...Platelet activationRegulation of actin cytoskelet...Pathways in cancer	1826.9	-0.615	-1.532	6.545e-06	0.0001289	1.53171	down
	ENSG00000149294	NCAM1	neural cell adhesion molecule 1	Cell adhesion molecules (CAMs)Prion diseases	28.8	-2.014	-4.039	6.558e-06	0.000129	4.03874	down
	ENSG00000188269	OR7A5	olfactory receptor family 7 subfamily A member 5	Olfactory transduction	7.2	-2.309	-4.957	6.614e-06	0.0001299	4.95682	down
	ENSG00000127589	-	transcribed_processed_pseudogene: TUBBP1	-	170.7	1.072	2.102	6.623e-06	0.00013	2.10185	up
	ENSG00000225833	GS1-594A7.3	uncharacterized LOC104798195	-	23.6	0.91	1.879	6.632e-06	0.00013	1.87909	up
	ENSG00000131016	AKAP12	A-kinase anchoring protein 12	-	1398.4	2.201	4.596	6.711e-06	0.0001315	4.59647	up
	ENSG00000092295	TGM1	transglutaminase 1	-	370.8	0.877	1.836	6.733e-06	0.0001318	1.83625	up
	ENSG00000110777	POU2AF1	POU class 2 associating factor 1	-	632	-1.345	-2.54	6.803e-06	0.0001326	2.5402	down
	ENSG00000280143	-	TEC: AP000892.6	-	102.5	-0.605	-1.521	6.839e-06	0.000133	1.52069	down
	ENSG00000168702	LRP1B	LDL receptor related protein 1B	-	9.8	-1.193	-2.286	6.855e-06	0.0001332	2.28578	down
	ENSG00000125845	BMP2	bone morphogenetic protein 2	Cytokine-cytokine receptor int...Hedgehog signaling pathwayTGF-beta signaling pathwayHippo signaling pathwaySignaling pathways regulating ...Pathways in cancerBasal cell carcinoma	169.2	0.701	1.625	6.885e-06	0.0001337	1.62516	up
	ENSG00000134363	FST	follistatin	TGF-beta signaling pathway	689.7	-0.945	-1.925	6.956e-06	0.0001348	1.92453	down
	ENSG00000127083	OMD	osteomodulin	-	2.5	-2.724	-6.608	7.065e-06	0.0001367	6.60787	down
	ENSG00000164741	DLC1	DLC1 Rho GTPase activating protein	-	52.5	-0.816	-1.76	7.12e-06	0.0001373	1.75995	down
	ENSG00000170381	SEMA3E	semaphorin 3E	Axon guidance	40.3	-1.093	-2.133	7.124e-06	0.0001373	2.13295	down
	ENSG00000101443	WFDC2	WAP four-disulfide core domain 2	-	5986.9	-0.631	-1.548	7.142e-06	0.0001376	1.54822	down
	ENSG00000188153	COL4A5	collagen type IV alpha 5 chain	PI3K-Akt signaling pathwayFocal adhesionECM-receptor interactionProtein digestion and absorpti...AmoebiasisPathways in cancerSmall cell lung cancer	2317.7	-0.734	-1.663	7.204e-06	0.0001384	1.66324	down
	ENSG00000154175	ABI3BP	ABI family member 3 binding protein	-	17	-1.212	-2.317	7.277e-06	0.0001397	2.31737	down
	ENSG00000243335	KCTD7	potassium channel tetramerization domain containing 7	-	133.9	-0.621	-1.538	7.337e-06	0.0001406	1.53815	down
	ENSG00000212978	LOC339803	uncharacterized LOC339803	-	96	0.812	1.756	7.363e-06	0.000141	1.75567	up
	ENSG00000115828	QPCT	glutaminyl-peptide cyclotransferase	-	122.4	0.668	1.589	7.477e-06	0.0001429	1.58907	up
	ENSG00000170522	ELOVL6	ELOVL fatty acid elongase 6	Fatty acid elongationBiosynthesis of unsaturated fa...	170.5	0.786	1.724	7.541e-06	0.0001439	1.72414	up
	ENSG00000187583	PLEKHN1	pleckstrin homology domain containing N1	-	62.4	1.223	2.335	7.571e-06	0.0001441	2.3349	up
	ENSG00000162543	UBXN10	UBX domain protein 10	-	5311.4	-1.077	-2.11	7.655e-06	0.0001454	2.1096	down
	ENSG00000004799	PDK4	pyruvate dehydrogenase kinase 4	-	750.5	-0.901	-1.867	7.67e-06	0.0001456	1.86698	down
	ENSG00000184898	RBM43	RNA binding motif protein 43	-	269.1	-0.673	-1.594	7.71e-06	0.0001462	1.59398	down
	ENSG00000207611	MIR149	microRNA 149	-	6	-1.719	-3.292	7.733e-06	0.0001465	3.29214	down
	ENSG00000116679	IVNS1ABP	influenza virus NS1A binding protein	Influenza A	4907.4	-0.686	-1.609	7.738e-06	0.0001465	1.60903	down
	ENSG00000197408	CYP2B6	cytochrome P450 family 2 subfamily B member 6	Arachidonic acid metabolismRetinol metabolismMetabolism of xenobiotics by c...Drug metabolism - cytochrome P...	60.4	-1.105	-2.151	7.793e-06	0.0001473	2.15145	down
	ENSG00000139714	MORN3	MORN repeat containing 3	-	681.4	-0.664	-1.585	7.875e-06	0.0001482	1.58491	down
	ENSG00000174791	RIN1	Ras and Rab interactor 1	Ras signaling pathway	139.7	0.672	1.594	7.943e-06	0.0001492	1.59371	up
	ENSG00000158055	GRHL3	grainyhead like transcription factor 3	-	242.2	1.022	2.03	7.984e-06	0.0001499	2.03042	up
	ENSG00000020633	RUNX3	runt related transcription factor 3	-	59.4	1.006	2.009	8.029e-06	0.0001502	2.00888	up
	ENSG00000114115	RBP1	retinol binding protein 1	-	307.1	-0.779	-1.716	8.036e-06	0.0001502	1.71608	down
	ENSG00000187608	ISG15	ISG15 ubiquitin-like modifier	RIG-I-like receptor signaling ...	270.2	1.015	2.02	8.078e-06	0.0001508	2.02047	up
	ENSG00000072657	TRHDE	thyrotropin releasing hormone degrading enzyme	-	25.1	-1.492	-2.813	8.082e-06	0.0001508	2.81348	down
	ENSG00000008311	AASS	aminoadipate-semialdehyde synthase	Lysine degradation	189	-0.72	-1.647	8.149e-06	0.0001517	1.64686	down
	ENSG00000124496	TRERF1	transcriptional regulating factor 1	-	779.5	-0.675	-1.597	8.184e-06	0.0001519	1.597	down
	ENSG00000162004	CCDC78	coiled-coil domain containing 78	-	3161.5	-0.95	-1.932	8.229e-06	0.0001526	1.93225	down
	ENSG00000202515	VTRNA1-3	vault RNA 1-3	-	46.5	1.511	2.85	8.252e-06	0.0001529	2.84971	up
	ENSG00000138311	ZNF365	zinc finger protein 365	-	152.3	-0.712	-1.638	8.258e-06	0.0001529	1.63761	down
	ENSG00000277586	NEFL	neurofilament, light polypeptide	Amyotrophic lateral sclerosis ...	5.4	-2.077	-4.221	8.285e-06	0.0001533	4.22066	down
	ENSG00000164125	FAM198B	family with sequence similarity 198 member B	-	62.9	-1.035	-2.049	8.329e-06	0.000154	2.04874	down
	ENSG00000131171	SH3BGRL	SH3 domain binding glutamate rich protein like	-	1812.9	-0.666	-1.586	8.416e-06	0.0001551	1.58622	down
	ENSG00000104381	GDAP1	ganglioside induced differentiation associated protein 1	-	273.9	0.605	1.521	8.555e-06	0.0001574	1.52051	up
	ENSG00000087128	TMPRSS11E	transmembrane protease, serine 11E	-	274.8	1.526	2.88	8.591e-06	0.0001579	2.88045	up
	ENSG00000006327	TNFRSF12A	TNF receptor superfamily member 12A	Cytokine-cytokine receptor int...	1282.2	0.665	1.586	8.612e-06	0.0001581	1.58556	up
	ENSG00000134986	NREP	neuronal regeneration related protein	-	67.4	-0.917	-1.889	8.671e-06	0.000159	1.88881	down
	ENSG00000168404	MLKL	mixed lineage kinase domain like	TNF signaling pathway	78	0.957	1.941	8.842e-06	0.000162	1.94066	up
	ENSG00000176244	ACBD7	acyl-CoA binding domain containing 7	-	117.9	-0.695	-1.618	8.995e-06	0.0001645	1.61833	down
	ENSG00000163053	SLC16A14	solute carrier family 16 member 14	-	532.2	1.667	3.175	9.077e-06	0.0001658	3.1752	up
	ENSG00000119147	C2orf40	chromosome 2 open reading frame 40	-	285.1	-1.364	-2.574	9.108e-06	0.0001663	2.57436	down
	ENSG00000251076	LOC101927023	uncharacterized LOC101927023	-	277.9	-1.272	-2.415	9.142e-06	0.0001668	2.41532	down
	ENSG00000164970	FAM219A	family with sequence similarity 219 member A	-	124.6	0.697	1.621	9.226e-06	0.0001678	1.62111	up
	ENSG00000088756	ARHGAP28	Rho GTPase activating protein 28	-	146.9	-1.155	-2.227	9.302e-06	0.0001688	2.22711	down
	ENSG00000102048	ASB9	ankyrin repeat and SOCS box containing 9	-	43.1	-1.414	-2.665	9.414e-06	0.0001707	2.66545	down
	ENSG00000207562	MIR34C	microRNA 34c	MicroRNAs in cancer	106.9	-1.166	-2.244	9.436e-06	0.0001709	2.24405	down
	ENSG00000142669	SH3BGRL3	SH3 domain binding glutamate rich protein like 3	-	1167.4	0.864	1.82	9.487e-06	0.0001716	1.82038	up
	ENSG00000121858	TNFSF10	tumor necrosis factor superfamily member 10	Cytokine-cytokine receptor int...FoxO signaling pathwayApoptosisNatural killer cell mediated c...MeaslesInfluenza A	6246.8	-0.671	-1.592	9.504e-06	0.0001718	1.59238	down
	ENSG00000081803	CADPS2	calcium dependent secretion activator 2	-	719.2	-0.733	-1.662	9.536e-06	0.0001722	1.66203	down
	ENSG00000074047	GLI2	GLI family zinc finger 2	Hedgehog signaling pathwayHippo signaling pathwayPathways in cancerBasal cell carcinoma	26.3	-1.11	-2.158	9.673e-06	0.0001736	2.15806	down
	ENSG00000251381	LINC00958	long intergenic non-protein coding RNA 958	-	296.6	0.877	1.837	9.697e-06	0.0001737	1.83685	up
	ENSG00000120437	ACAT2	acetyl-CoA acetyltransferase 2	Fatty acid degradationSynthesis and degradation of k...Valineleucine and isoleucine degrada...Lysine degradationTryptophan metabolismPyruvate metabolismGlyoxylate and dicarboxylate m...Propanoate metabolismButanoate metabolismTerpenoid backbone biosynthesi...Fat digestion and absorption	1010.6	0.682	1.604	9.745e-06	0.0001745	1.60448	up
	ENSG00000125999	BPIFB1	BPI fold containing family B member 1	-	68564.5	-0.852	-1.805	9.836e-06	0.0001757	1.80508	down
	ENSG00000169851	PCDH7	protocadherin 7	-	1060.3	-0.606	-1.522	9.991e-06	0.0001776	1.52231	down
	ENSG00000102854	MSLN	mesothelin	-	3386.6	-0.679	-1.601	1.008e-05	0.0001788	1.60099	down
	ENSG00000138336	TET1	tet methylcytosine dioxygenase 1	-	112.2	-0.866	-1.822	1.015e-05	0.00018	1.82219	down
	ENSG00000164181	ELOVL7	ELOVL fatty acid elongase 7	Fatty acid elongation	78.2	0.698	1.622	1.018e-05	0.0001803	1.62185	up
	ENSG00000167460	TPM4	tropomyosin 4	Cardiac muscle contractionAdrenergic signaling in cardio...Hypertrophic cardiomyopathy (H...Dilated cardiomyopathy	6988.8	0.795	1.735	1.037e-05	0.000183	1.73462	up
	ENSG00000161328	LRRC56	leucine rich repeat containing 56	-	730	-0.71	-1.635	1.042e-05	0.0001836	1.63538	down
	ENSG00000165553	NGB	neuroglobin	-	8.2	-2.334	-5.042	1.051e-05	0.0001846	5.04157	down
	ENSG00000165923	AGBL2	ATP/GTP binding protein like 2	-	1421.7	-0.791	-1.73	1.051e-05	0.0001846	1.73025	down
	ENSG00000185070	FLRT2	fibronectin leucine rich transmembrane protein 2	-	266.3	0.899	1.865	1.052e-05	0.0001846	1.86537	up
	ENSG00000071967	CYBRD1	cytochrome b reductase 1	Mineral absorption	2319.6	-1.095	-2.136	1.062e-05	0.0001859	2.136	down
	ENSG00000273033	LOC100129550	uncharacterized LOC100129550	-	221.2	-0.702	-1.626	1.066e-05	0.0001864	1.62624	down
	ENSG00000279733	-	TEC: RP11-685B24.1	-	7.1	1.548	2.924	1.068e-05	0.0001867	2.92358	up
	ENSG00000155761	SPAG17	sperm associated antigen 17	-	6761.8	-0.935	-1.911	1.072e-05	0.0001872	1.91133	down
	ENSG00000120594	PLXDC2	plexin domain containing 2	-	325.7	-1.257	-2.39	1.083e-05	0.0001886	2.39018	down
	ENSG00000104856	RELB	RELB proto-oncogene, NF-kB subunit	MAPK signaling pathwayNF-kappa B signaling pathwayOsteoclast differentiationHTLV-I infectionEpstein-Barr virus infection	264.9	0.889	1.852	1.092e-05	0.0001898	1.85165	up
	ENSG00000184500	PROS1	protein S (alpha)	Complement and coagulation cas...	796.4	-0.984	-1.978	1.093e-05	0.0001898	1.97756	down
	ENSG00000187867	PALM3	paralemmin 3	-	5.3	-1.928	-3.805	1.104e-05	0.0001914	3.80453	down
	ENSG00000163121	NEURL3	neuralized E3 ubiquitin protein ligase 3	-	288.3	-1.181	-2.268	1.126e-05	0.000195	2.26805	down
	ENSG00000143473	KCNH1	potassium voltage-gated channel subfamily H member 1	-	5.6	-2.12	-4.348	1.13e-05	0.0001957	4.34788	down
	ENSG00000025708	TYMP	thymidine phosphorylase	Pyrimidine metabolismDrug metabolism - other enzyme...Bladder cancer	1722	0.629	1.546	1.138e-05	0.0001968	1.54625	up
	ENSG00000269985	LOC101927972	uncharacterized LOC101927972	-	17.5	1.191	2.283	1.144e-05	0.0001976	2.28331	up
	ENSG00000149090	PAMR1	peptidase domain containing associated with muscle regeneration 1	-	75.2	-2.016	-4.044	1.145e-05	0.0001976	4.04359	down
	ENSG00000185008	ROBO2	roundabout guidance receptor 2	Axon guidance	27.6	-1.289	-2.443	1.149e-05	0.0001977	2.44284	down
	ENSG00000069188	SDK2	sidekick cell adhesion molecule 2	-	90	-0.9	-1.866	1.149e-05	0.0001977	1.86572	down
	ENSG00000272742	-	antisense: CTB-43P18.1	-	6	-1.753	-3.37	1.167e-05	0.0002001	3.37024	down
	ENSG00000197653	DNAH10	dynein axonemal heavy chain 10	Huntington's disease	4094.8	-1.038	-2.053	1.175e-05	0.0002011	2.05342	down
	ENSG00000175318	GRAMD2	GRAM domain containing 2	-	1013	-0.918	-1.889	1.189e-05	0.0002032	1.88942	down
	ENSG00000222009	BTBD19	BTB domain containing 19	-	43.5	0.862	1.818	1.201e-05	0.0002042	1.818	up
	ENSG00000197641	SERPINB13	serpin family B member 13	Amoebiasis	1738.6	0.708	1.634	1.206e-05	0.0002049	1.63382	up
	ENSG00000275131	-	transcribed_unprocessed_pseudogene: CH17-472G23.4	-	469	-0.629	-1.547	1.209e-05	0.0002051	1.54699	down
	ENSG00000128383	APOBEC3A	apolipoprotein B mRNA editing enzyme catalytic subunit 3A	-	33.8	2.421	5.356	1.214e-05	0.0002058	5.35566	up
	ENSG00000082497	SERTAD4	SERTA domain containing 4	-	713.5	-0.928	-1.902	1.215e-05	0.0002058	1.90203	down
	ENSG00000150873	C2orf50	chromosome 2 open reading frame 50	-	458.5	-0.706	-1.631	1.217e-05	0.000206	1.63079	down
	ENSG00000090339	ICAM1	intercellular adhesion molecule 1	NF-kappa B signaling pathwayCell adhesion molecules (CAMs)Natural killer cell mediated c...TNF signaling pathwayLeukocyte transendothelial mig...African trypanosomiasisMalariaStaphylococcus aureus infectio...Influenza AHTLV-I infectionEpstein-Barr virus infectionRheumatoid arthritisViral myocarditis	1050.2	0.941	1.92	1.23e-05	0.0002078	1.9198	up
	ENSG00000182585	EPGN	epithelial mitogen	-	24	1.38	2.604	1.24e-05	0.0002087	2.60353	up
	ENSG00000205808	PLPP6	phospholipid phosphatase 6	-	242.1	0.683	1.606	1.243e-05	0.0002091	1.60551	up
	ENSG00000174327	SLC16A13	solute carrier family 16 member 13	-	81.2	0.725	1.653	1.25e-05	0.0002098	1.65345	up
	ENSG00000187240	DYNC2H1	dynein cytoplasmic 2 heavy chain 1	PhagosomeVasopressin-regulated water re...Salmonella infection	8485.6	-0.945	-1.926	1.256e-05	0.0002103	1.92571	down
	ENSG00000163331	DAPL1	death associated protein like 1	-	82.8	-2.087	-4.249	1.256e-05	0.0002103	4.24871	down
	ENSG00000160298	C21orf58	chromosome 21 open reading frame 58	-	1043.8	-0.858	-1.813	1.256e-05	0.0002103	1.81314	down
	ENSG00000168918	INPP5D	inositol polyphosphate-5-phosphatase D	Inositol phosphate metabolismPhosphatidylinositol signaling...B cell receptor signaling path...Fc epsilon RI signaling pathwa...Fc gamma R-mediated phagocytos...	620.9	0.827	1.774	1.262e-05	0.0002109	1.7735	up
	ENSG00000069399	BCL3	B-cell CLL/lymphoma 3	TNF signaling pathway	288.5	0.86	1.816	1.275e-05	0.0002128	1.81563	up
	ENSG00000166510	CCDC68	coiled-coil domain containing 68	-	153.1	0.816	1.76	1.289e-05	0.0002148	1.76004	up
	ENSG00000064763	FAR2	fatty acyl-CoA reductase 2	Peroxisome	93.3	1.041	2.058	1.29e-05	0.0002148	2.05787	up
	ENSG00000136010	ALDH1L2	aldehyde dehydrogenase 1 family member L2	One carbon pool by folate	50.3	1.182	2.269	1.291e-05	0.0002149	2.26864	up
	ENSG00000132481	TRIM47	tripartite motif containing 47	-	171.6	0.585	1.5	1.297e-05	0.0002157	1.50023	up
	ENSG00000132749	TESMIN	testis expressed metallothionein like protein	-	29.5	-0.822	-1.768	1.304e-05	0.0002167	1.76816	down
	ENSG00000115616	SLC9A2	solute carrier family 9 member A2	-	63.7	-1.114	-2.164	1.309e-05	0.0002173	2.16434	down
	ENSG00000051341	POLQ	DNA polymerase theta	-	522.5	-1.182	-2.268	1.314e-05	0.0002177	2.26848	down
	ENSG00000184845	DRD1	dopamine receptor D1	Calcium signaling pathwaycAMP signaling pathwayNeuroactive ligand-receptor in...Gap junctionDopaminergic synapseParkinson's diseaseCocaine addictionAmphetamine addictionMorphine addictionAlcoholism	28.2	-1.432	-2.697	1.322e-05	0.0002188	2.69727	down
	ENSG00000162892	IL24	interleukin 24	Cytokine-cytokine receptor int...Jak-STAT signaling pathway	22.1	3.269	9.643	1.331e-05	0.0002202	9.64268	up
	ENSG00000180353	HCLS1	hematopoietic cell-specific Lyn substrate 1	Tight junctionBacterial invasion of epitheli...Pathogenic Escherichia coli in...ShigellosisProteoglycans in cancer	618.5	0.694	1.618	1.335e-05	0.0002206	1.61802	up
	ENSG00000076555	ACACB	acetyl-CoA carboxylase beta	Fatty acid biosynthesisPyruvate metabolismPropanoate metabolismAMPK signaling pathwayInsulin signaling pathwayAdipocytokine signaling pathwa...Glucagon signaling pathway	565.4	-0.643	-1.561	1.337e-05	0.0002208	1.56149	down
	ENSG00000170458	CD14	CD14 molecule	MAPK signaling pathwayNF-kappa B signaling pathwayPhagosomeToll-like receptor signaling p...Hematopoietic cell lineageRegulation of actin cytoskelet...Pathogenic Escherichia coli in...Salmonella infectionPertussisLegionellosisAmoebiasisTuberculosisTranscriptional misregulation ...	175.9	-0.791	-1.73	1.355e-05	0.0002231	1.72998	down
	ENSG00000121753	ADGRB2	adhesion G protein-coupled receptor B2	-	68.1	-0.719	-1.646	1.368e-05	0.0002247	1.64599	down
	ENSG00000166086	JAM3	junctional adhesion molecule 3	Cell adhesion molecules (CAMs)Tight junctionLeukocyte transendothelial mig...Epithelial cell signaling in H...	66.6	-0.947	-1.928	1.372e-05	0.000225	1.92774	down
	ENSG00000142945	KIF2C	kinesin family member 2C	-	24.3	-1.083	-2.118	1.378e-05	0.0002256	2.11845	down
	ENSG00000198947	DMD	dystrophin	Hypertrophic cardiomyopathy (H...Arrhythmogenic right ventricul...Dilated cardiomyopathyViral myocarditis	2586	-0.985	-1.979	1.399e-05	0.0002286	1.97883	down
	ENSG00000135253	KCP	kielin/chordin-like protein	-	31.2	1.141	2.205	1.402e-05	0.0002289	2.20474	up
	ENSG00000166920	C15orf48	chromosome 15 open reading frame 48	-	324.3	1.826	3.546	1.404e-05	0.000229	3.54557	up
	ENSG00000168952	STXBP6	syntaxin binding protein 6	-	160.9	-0.943	-1.922	1.407e-05	0.0002291	1.92211	down
	ENSG00000118513	MYB	MYB proto-oncogene, transcription factor	PI3K-Akt signaling pathwayHTLV-I infection	1080.9	-0.846	-1.798	1.41e-05	0.0002294	1.79773	down
	ENSG00000155850	SLC26A2	solute carrier family 26 member 2	-	7227.1	-0.979	-1.971	1.422e-05	0.000231	1.97111	down
	ENSG00000179813	FAM216B	family with sequence similarity 216 member B	-	9102.3	-0.851	-1.804	1.424e-05	0.0002312	1.80365	down
	ENSG00000278272	HIST1H3C	histone cluster 1 H3 family member c	AlcoholismTranscriptional misregulation ...Systemic lupus erythematosus	35.1	-1.03	-2.043	1.434e-05	0.0002327	2.04263	down
	ENSG00000225302	-	processed_transcript: RP11-539I5.1	-	339.3	-0.741	-1.671	1.45e-05	0.000235	1.67121	down
	ENSG00000154917	RAB6B	RAB6B, member RAS oncogene family	-	70.6	-0.828	-1.775	1.457e-05	0.0002355	1.77462	down
	ENSG00000131050	BPIFA2	BPI fold containing family A member 2	-	214.6	1.727	3.311	1.458e-05	0.0002355	3.31138	up
	ENSG00000099864	PALM	paralemmin	-	112.4	-0.874	-1.833	1.469e-05	0.0002371	1.83326	down
	ENSG00000029534	ANK1	ankyrin 1	Proteoglycans in cancer	38.4	-0.927	-1.902	1.473e-05	0.0002375	1.90189	down
	ENSG00000147509	RGS20	regulator of G-protein signaling 20	-	47.5	1.165	2.242	1.48e-05	0.0002383	2.2419	up
	ENSG00000257989	-	lincRNA: RP1-288H2.2	-	8.8	-2.78	-6.868	1.49e-05	0.0002395	6.8682	down
	ENSG00000189410	SH2D5	SH2 domain containing 5	-	16.9	1.81	3.505	1.496e-05	0.0002399	3.50539	up
	ENSG00000104267	CA2	carbonic anhydrase 2	Nitrogen metabolismProximal tubule bicarbonate re...Collecting duct acid secretionGastric acid secretionPancreatic secretionBile secretion	18.6	1.658	3.155	1.508e-05	0.0002415	3.15499	up
	ENSG00000184349	EFNA5	ephrin A5	Ras signaling pathwayRap1 signaling pathwayPI3K-Akt signaling pathwayAxon guidance	298.8	0.77	1.706	1.515e-05	0.0002424	1.70551	up
	ENSG00000134198	TSPAN2	tetraspanin 2	-	201.4	-0.705	-1.631	1.521e-05	0.0002432	1.6306	down
	ENSG00000132259	CNGA4	cyclic nucleotide gated channel alpha 4	cAMP signaling pathwayOlfactory transduction	411.1	-0.763	-1.697	1.525e-05	0.0002432	1.69747	down
	ENSG00000198429	ZNF69	zinc finger protein 69	-	169.2	-0.715	-1.641	1.525e-05	0.0002432	1.64142	down
	ENSG00000261659	-	processed_transcript: LA16c-313D11.12	-	96.6	-0.708	-1.633	1.526e-05	0.0002432	1.63348	down
	ENSG00000185668	POU3F1	POU class 3 homeobox 1	-	3.4	-2.444	-5.44	1.532e-05	0.0002438	5.43982	down
	ENSG00000102962	CCL22	C-C motif chemokine ligand 22	Cytokine-cytokine receptor int...Chemokine signaling pathway	11.8	1.366	2.577	1.532e-05	0.0002438	2.57746	up
	ENSG00000119630	PGF	placental growth factor	Ras signaling pathwayRap1 signaling pathwayPI3K-Akt signaling pathwayFocal adhesionPathways in cancer	60.2	1.201	2.299	1.538e-05	0.0002443	2.29859	up
	ENSG00000156475	PPP2R2B	protein phosphatase 2 regulatory subunit Bbeta	mRNA surveillance pathwaySphingolipid signaling pathwayPI3K-Akt signaling pathwayAMPK signaling pathwayAdrenergic signaling in cardio...Hippo signaling pathwayTight junctionDopaminergic synapseChagas disease (American trypa...Hepatitis C	24.9	-1.178	-2.263	1.562e-05	0.0002475	2.2631	down
	ENSG00000272703	-	antisense: RP11-78A19.4	-	41.4	1.18	2.266	1.567e-05	0.000248	2.26628	up
	ENSG00000187889	C1orf168	chromosome 1 open reading frame 168	-	463.5	-1.278	-2.424	1.569e-05	0.000248	2.42432	down
	ENSG00000173156	RHOD	ras homolog family member D	Axon guidance	877.4	0.726	1.655	1.581e-05	0.0002493	1.65458	up
	ENSG00000177098	SCN4B	sodium voltage-gated channel beta subunit 4	Adrenergic signaling in cardio...	91.8	-0.956	-1.94	1.589e-05	0.0002504	1.93972	down
	ENSG00000280693	SH3PXD2A-AS1	SH3PXD2A antisense RNA 1	-	24.1	1.008	2.012	1.589e-05	0.0002504	2.01163	up
	ENSG00000185345	PARK2	parkin RBR E3 ubiquitin protein ligase	Ubiquitin mediated proteolysisProtein processing in endoplas...Parkinson's disease	46.9	-1.12	-2.174	1.622e-05	0.0002546	2.17413	down
	ENSG00000128039	SRD5A3	steroid 5 alpha-reductase 3	Steroid hormone biosynthesis	1469	0.648	1.567	1.625e-05	0.0002549	1.56693	up
	ENSG00000174607	UGT8	UDP glycosyltransferase 8	Ether lipid metabolismSphingolipid metabolism	75.3	-1.07	-2.099	1.627e-05	0.0002551	2.09943	down
	ENSG00000188158	NHS	NHS actin remodeling regulator	-	595.5	-0.67	-1.591	1.633e-05	0.0002557	1.59096	down
	ENSG00000155366	RHOC	ras homolog family member C	-	1391.8	0.662	1.583	1.637e-05	0.0002561	1.58266	up
	ENSG00000011422	PLAUR	plasminogen activator, urokinase receptor	Complement and coagulation cas...Proteoglycans in cancer	262.9	1.82	3.531	1.662e-05	0.000259	3.53072	up
	ENSG00000179930	ZNF648	zinc finger protein 648	-	231.2	0.63	1.548	1.67e-05	0.00026	1.54783	up
	ENSG00000138735	PDE5A	phosphodiesterase 5A	Purine metabolismcGMP-PKG signaling pathway	107.8	-0.652	-1.571	1.675e-05	0.0002603	1.57123	down
	ENSG00000099954	CECR2	CECR2, histone acetyl-lysine reader	-	13.8	-1.502	-2.833	1.681e-05	0.000261	2.83311	down
	ENSG00000268403	LOC644656	uncharacterized LOC644656	-	34.2	-0.837	-1.787	1.685e-05	0.0002614	1.78681	down
	ENSG00000125534	PPDPF	pancreatic progenitor cell differentiation and proliferation factor	-	1086.4	0.666	1.587	1.699e-05	0.0002632	1.58707	up
	ENSG00000243004	-	sense_overlapping: AC005062.2	-	31.6	1.505	2.838	1.723e-05	0.000266	2.83759	up
	ENSG00000172575	RASGRP1	RAS guanyl releasing protein 1	MAPK signaling pathwayRas signaling pathwayPlatelet activationT cell receptor signaling path...Pathways in cancer	44.9	0.804	1.746	1.727e-05	0.0002661	1.74581	up
	ENSG00000048052	HDAC9	histone deacetylase 9	AlcoholismViral carcinogenesis	788.2	1.324	2.503	1.736e-05	0.000267	2.50325	up
	ENSG00000066279	ASPM	abnormal spindle microtubule assembly	-	55	-1.475	-2.78	1.755e-05	0.0002693	2.78018	down
	ENSG00000106003	LFNG	LFNG O-fucosylpeptide 3-beta-N-acetylglucosaminyltransferase	Other types of O-glycan biosyn...Notch signaling pathway	169.8	-1.045	-2.064	1.759e-05	0.0002694	2.06355	down
	ENSG00000114405	C3orf14	chromosome 3 open reading frame 14	-	126.9	0.612	1.529	1.76e-05	0.0002694	1.52886	up
	ENSG00000105376	ICAM5	intercellular adhesion molecule 5	-	103.7	-0.748	-1.679	1.76e-05	0.0002694	1.67893	down
	ENSG00000130997	POLN	DNA polymerase nu	Fanconi anemia pathway	80.1	-0.641	-1.559	1.766e-05	0.0002698	1.55914	down
	ENSG00000186205	2001-03-01	mitochondrial amidoxime reducing component 1	-	125.7	-0.866	-1.822	1.772e-05	0.0002704	1.82214	down
	ENSG00000251152	-	lincRNA: RP11-281P23.1	-	335.5	0.913	1.884	1.775e-05	0.0002706	1.8835	up
	ENSG00000104237	RP1	retinitis pigmentosa 1 (autosomal dominant)	-	2726.4	-1.002	-2.003	1.779e-05	0.000271	2.0026	down
	ENSG00000283526	-	protein_coding: RP11-40A7.2	-	7.1	-1.666	-3.172	1.8e-05	0.0002734	3.1723	down
	ENSG00000115107	STEAP3	STEAP3 metalloreductase	p53 signaling pathway	4102.1	-0.71	-1.636	1.806e-05	0.0002741	1.63617	down
	ENSG00000188488	SERPINA5	serpin family A member 5	Complement and coagulation cas...	8.4	-2.748	-6.718	1.825e-05	0.0002761	6.71815	down
	ENSG00000136695	IL36RN	interleukin 36 receptor antagonist	-	16.7	2.575	5.958	1.843e-05	0.0002783	5.95772	up
	ENSG00000103740	ACSBG1	acyl-CoA synthetase bubblegum family member 1	Fatty acid biosynthesisFatty acid degradationPPAR signaling pathwayAdipocytokine signaling pathwa...	273.6	-1.147	-2.214	1.859e-05	0.0002803	2.21411	down
	ENSG00000214391	-	processed_pseudogene: TUBAP2	-	220.9	0.692	1.615	1.862e-05	0.0002803	1.615	up
	ENSG00000237807	-	lincRNA: RP11-400K9.4	-	72	-0.856	-1.81	1.862e-05	0.0002803	1.80982	down
	ENSG00000170558	CDH2	cadherin 2	Cell adhesion molecules (CAMs)Arrhythmogenic right ventricul...	224.4	-0.631	-1.548	1.873e-05	0.0002815	1.54822	down
	ENSG00000133808	MICALCL	MICAL C-terminal like	-	71.3	0.811	1.754	1.878e-05	0.0002821	1.75407	up
	ENSG00000149968	MMP3	matrix metallopeptidase 3	TNF signaling pathwayTranscriptional misregulation ...Rheumatoid arthritis	45.9	-1.053	-2.075	1.889e-05	0.0002835	2.0746	down
	ENSG00000118094	TREH	trehalase	Starch and sucrose metabolism	12.8	-1.469	-2.769	1.891e-05	0.0002835	2.76888	down
	ENSG00000225968	ELFN1	extracellular leucine rich repeat and fibronectin type III domain containing 1	-	8.3	-1.622	-3.079	1.918e-05	0.0002869	3.07866	down
	ENSG00000283378	LOC100289279	contactin associated protein-like 3-like	-	14.2	-1.385	-2.612	1.924e-05	0.0002872	2.61231	down
	ENSG00000197208	SLC22A4	solute carrier family 22 member 4	Choline metabolism in cancer	853.6	-0.807	-1.749	1.938e-05	0.0002889	1.74917	down
	ENSG00000116016	EPAS1	endothelial PAS domain protein 1	Pathways in cancerRenal cell carcinoma	6527.8	-0.754	-1.686	1.95e-05	0.0002905	1.68625	down
	ENSG00000198569	SLC34A3	solute carrier family 34 member 3	-	16.1	1.635	3.105	1.956e-05	0.0002909	3.10487	up
	ENSG00000157045	NTAN1	N-terminal asparagine amidase	-	339.6	0.612	1.528	1.986e-05	0.0002948	1.52829	up
	ENSG00000188883	KLRG2	killer cell lectin like receptor G2	-	17.8	-1.463	-2.757	1.989e-05	0.000295	2.75739	down
	ENSG00000259071	-	lincRNA: RP11-247L20.4	-	105	-0.845	-1.796	1.992e-05	0.0002952	1.79609	down
	ENSG00000173269	MMRN2	multimerin 2	-	6.8	1.667	3.175	2.003e-05	0.0002967	3.17471	up
	ENSG00000253190	-	lincRNA: AC084082.3	-	257.5	-1.057	-2.08	2.025e-05	0.0002994	2.08047	down
	ENSG00000007306	CEACAM7	carcinoembryonic antigen related cell adhesion molecule 7	-	56.2	1.421	2.678	2.027e-05	0.0002994	2.67832	up
[truncated: 1,726 more rows]

## Sheet: S4 3R4F AT pFDR<.05 FC>1.5
Supplementary Table S4: Differentially expressed RNA features for 3R4F 1/30 vs Air adjusted for post-exposure time at pFDR<0.05 and FC>[1.5]
[truncated: 2,810 more rows]

[truncated: 15 more sheets: S5 3R4F AT pFDR<.05 FC>2, S6 THS 24hrs pFDR<.05 FC>1.5, S7 THS 48hrs pFDR<.05 FC>1.5, S8 THS AT pFDR<.05 FC>1.5, S9 THP1 24hrs pFDR<.05 FC>1.5, S10 THP1 48hrs pFDR<.05 FC>1.5, S11 THP1 AT pFDR<.05 FC>1.5, S12 THP1 AT pFDR<0.3, S14 GO_up_3R4F adj time, S15 GO_down_3R4F adj time, S16 GO_up_THS adj time, S17 GO_down_THS adj time, S18 GO_up_THP1.0 adj time, S19 3 donors RNA features, S20 qPCR]
